# Supplementary material for: Transcriptional landscape and clinical utility of enhancer RNAs for eRNA-targeted therapy in cancer
Source: Nat Commun. 2019 Oct 8;10:4562. doi: 10.1038/s41467-019-12543-5 (PMC6783481; doi:10.1038/s41467-019-12543-5)
Supplement: Supplementary file 3 — Supplementary Data 1 [file 41467_2019_12543_MOESM3_ESM.xlsx]

## Sheet: Sheet1
Cancer Type	Abbreviation	# of cancer samples	# of normal samples	# of eRNAs	Average mapped reads	Read length	Pair/Single end
Adrenocortical carcinoma	ACC	79	0	557	1.37107e+08	48	Pair
Bladder Urothelial Carcinoma	BLCA	408	19	832	1.43602e+08	48	Pair
Breast invasive carcinoma	BRCA	1084	99	818	1.70524e+08	50	Pair
Cervical squamous cell carcinoma and endocervical adenocarcinoma	CESC	298	3	908	1.60897e+08	48	Pair
Cholangiocarcinoma	CHOL	36	9	1002	1.25145e+08	48	Pair
Colon adenocarcinoma	COAD	463	41	477	1.0749e+08	76	Single
Lymphoid Neoplasm Diffuse Large B-cell Lymphoma	DLBC	47	0	838	142022468	48	Pair
Glioblastoma multiforme	GBM	145	4	802	1.36219e+08	76	Pair
Head and Neck squamous cell carcinoma	HNSC	497	44	696	1.63797e+08	48	Pair
Kidney Chromophobe	KICH	65	24	808	1.96397e+08	48	Pair
Kidney renal clear cell carcinoma	KIRC	530	72	1275	1.80196e+08	50	Pair
Kidney renal papillary cell carcinoma	KIRP	287	32	1078	1.56519e+08	48	Pair
Brain Lower Grade Glioma	LGG	501	0	1214	1.61307e+08	48	Pair
Liver hepatocellular carcinoma	LIHC	369	51	457	1.45562e+08	48	Pair
Lung adenocarcinoma	LUAD	517	57	1202	1.54266e+08	48	Pair
Lung squamous cell carcinoma	LUSC	497	49	867	1.71296e+08	50	Pair
Mesothelioma	MESO	81	0	684	1.45356e+08	48	Pair
Ovarian serous cystadenocarcinoma	OV	354	0	1350	2.35177e+08	75	Pair
Pancreatic adenocarcinoma	PAAD	178	4	853	1.40894e+08	48	Pair
Pheochromocytoma and Paraganglioma	PCPG	177	3	821	1.46824e+08	48	Pair
Prostate adenocarcinoma	PRAD	483	51	987	1.55362e+08	48	Pair
Rectum adenocarcinoma	READ	163	10	460	1.02371e+08	76	Single
Sarcoma	SARC	259	2	760	1.41226e+08	48	Pair
Skin Cutaneous Melanoma	SKCM	468	1	670	1.62814e+08	48	Pair
Stomach adenocarcinoma	STAD	373	32	2267	2.29014e+08	75	Pair
Testicular Germ Cell Tumors	TGCT	149	0	1790	136264577	48	Pair
Thyroid carcinoma	THCA	504	56	754	1.86636e+08	48	Pair
Thymoma	THYM	119	2	1324	1.45265e+08	48	Pair
Uterine Corpus Endometrial Carcinoma	UCEC	541	35	549	7.81654e+07	76	Single
Uterine Carcinosarcoma	UCS	56	0	720	1.46994e+08	48	Pair
Uveal Melanoma	UVM	77	0	528	1.37744e+08	48	Pair
