# Supplementary material for: Transcriptional landscape and clinical utility of enhancer RNAs for eRNA-targeted therapy in cancer
Source: Nat Commun. 2019 Oct 8;10:4562. doi: 10.1038/s41467-019-12543-5 (PMC6783481; doi:10.1038/s41467-019-12543-5)
Supplement: Supplementary file 4 — Supplementary Data 2 [file 41467_2019_12543_MOESM4_ESM.xlsx]

## Sheet: Data S2
Cancer type	TF symbol	# of eRNA	Total eRNA	Percentage (%)
ACC	CREBZF	158	557	28.3662
ACC	DLX4	140	557	25.1346
ACC	FOXK1	175	557	31.4183
ACC	HMX3	173	557	31.0592
ACC	KLF3	140	557	25.1346
ACC	LMX1B	152	557	27.289
ACC	NFATC4	176	557	31.5978
ACC	NR4A3	150	557	26.93
ACC	PBX1	158	557	28.3662
ACC	SNAPC4	160	557	28.7253
ACC	TBX3	186	557	33.3932
BLCA	AFF1	247	832	29.6875
BLCA	AHR	262	832	31.4904
BLCA	ARID1A	210	832	25.2404
BLCA	ARID2	238	832	28.6058
BLCA	BHLHE41	232	832	27.8846
BLCA	CC2D1A	214	832	25.7212
BLCA	CEBPA	295	832	35.4567
BLCA	CREBZF	307	832	36.899
BLCA	DACH2	281	832	33.774
BLCA	DMTF1	310	832	37.2596
BLCA	EHF	231	832	27.7644
BLCA	ELF3	311	832	37.3798
BLCA	ELF5	318	832	38.2212
BLCA	EMX2	226	832	27.1635
BLCA	ERI2	297	832	35.6971
BLCA	EVX1	296	832	35.5769
BLCA	FOXA1	381	832	45.7933
BLCA	FOXH1	301	832	36.1779
BLCA	FOXQ1	326	832	39.1827
BLCA	GATA3	339	832	40.7452
BLCA	GATAD1	310	832	37.2596
BLCA	GRHL1	231	832	27.7644
BLCA	GRHL2	241	832	28.9663
BLCA	GRHL3	327	832	39.3029
BLCA	GTF2IRD2B	250	832	30.0481
BLCA	GTF2IRD2	273	832	32.8125
BLCA	HES1	256	832	30.7692
BLCA	HKR1	310	832	37.2596
BLCA	HNF1B	291	832	34.976
BLCA	HOXB3	305	832	36.6587
BLCA	HOXB5	239	832	28.726
BLCA	IKZF2	382	832	45.9135
BLCA	KLF3	251	832	30.1683
BLCA	KLF5	229	832	27.524
BLCA	MBD6	295	832	35.4567
BLCA	MECOM	349	832	41.9471
BLCA	MSX2	230	832	27.6442
BLCA	MYSM1	224	832	26.9231
BLCA	MZF1	296	832	35.5769
BLCA	NFAT5	238	832	28.6058
BLCA	NFRKB	228	832	27.4038
BLCA	NFXL1	272	832	32.6923
BLCA	NFYA	238	832	28.6058
BLCA	NPAS2	301	832	36.1779
BLCA	NR2F6	245	832	29.4471
BLCA	PATZ1	328	832	39.4231
BLCA	POGK	309	832	37.1394
BLCA	POGZ	269	832	32.3317
BLCA	POU5F1B	306	832	36.7788
BLCA	POU5F1	299	832	35.9375
BLCA	PPARG	293	832	35.2163
BLCA	PRDM10	220	832	26.4423
BLCA	PRDM15	274	832	32.9327
BLCA	PRDM2	291	832	34.976
BLCA	RC3H1	307	832	36.899
BLCA	RCOR3	226	832	27.1635
BLCA	REL	214	832	25.7212
BLCA	REPIN1	240	832	28.8462
BLCA	RERE	290	832	34.8558
BLCA	SATB1	230	832	27.6442
BLCA	SMAD6	256	832	30.7692
BLCA	SMARCC2	311	832	37.3798
BLCA	TBX2	259	832	31.1298
BLCA	TBX3	384	832	46.1538
BLCA	TBX6	223	832	26.8029
BLCA	THRB	283	832	34.0144
BLCA	TOX3	348	832	41.8269
BRCA	AFF1	348	818	42.5428
BRCA	AFF3	280	818	34.2298
BRCA	AFF4	319	818	38.9976
BRCA	ANKRD30A	346	818	42.2983
BRCA	ARID1A	211	818	25.7946
BRCA	ARID2	299	818	36.5526
BRCA	ARID4A	316	818	38.6308
BRCA	ARID4B	249	818	30.4401
BRCA	AR	300	818	36.6748
BRCA	ATF2	205	818	25.0611
BRCA	ATF7	273	818	33.3741
BRCA	BAZ2A	281	818	34.3521
BRCA	BAZ2B	314	818	38.3863
BRCA	BBX	251	818	30.6846
BRCA	BDP1	309	818	37.7751
BRCA	CASZ1	206	818	25.1834
BRCA	CHD1	307	818	37.5306
BRCA	CHD2	294	818	35.9413
BRCA	CREB1	221	818	27.0171
BRCA	CREBBP	273	818	33.3741
BRCA	DACH1	224	818	27.3839
BRCA	DMTF1	287	818	35.0856
BRCA	EBF2	207	818	25.3056
BRCA	ELF1	219	818	26.7726
BRCA	ELF2	268	818	32.7628
BRCA	ELK3	213	818	26.0391
BRCA	EP300	211	818	25.7946
BRCA	ERI2	215	818	26.2836
BRCA	ESR1	239	818	29.2176
BRCA	FOXA1	234	818	28.6064
BRCA	GATA3	207	818	25.3056
BRCA	GATAD1	228	818	27.8729
BRCA	GLI3	332	818	40.5868
BRCA	GON4L	243	818	29.7066
BRCA	GTF2IRD2B	279	818	34.1076
BRCA	GTF2IRD2	252	818	30.8068
BRCA	HBP1	212	818	25.9169
BRCA	HMBOX1	222	818	27.1394
BRCA	IKZF4	289	818	35.3301
BRCA	IKZF5	305	818	37.2861
BRCA	KCTD7	245	818	29.9511
BRCA	KIAA2018	272	818	33.2518
BRCA	LCOR	288	818	35.2078
BRCA	LMX1B	222	818	27.1394
BRCA	MECP2	254	818	31.0513
BRCA	MIER3	275	818	33.6186
BRCA	MYB	250	818	30.5623
BRCA	MYSM1	320	818	39.1198
BRCA	NCOA1	209	818	25.5501
BRCA	NCOA2	228	818	27.8729
BRCA	NCOR1	244	818	29.8289
BRCA	NFAT5	258	818	31.5403
BRCA	NFATC2	210	818	25.6724
BRCA	NR2C2	284	818	34.7188
BRCA	PBRM1	223	818	27.2616
BRCA	PBX1	220	818	26.8949
BRCA	PGR	249	818	30.4401
BRCA	POGZ	261	818	31.9071
BRCA	PRDM10	262	818	32.0293
BRCA	PRDM2	294	818	35.9413
BRCA	RC3H1	230	818	28.1174
BRCA	RCOR3	301	818	36.7971
BRCA	REL	252	818	30.8068
BRCA	RERE	212	818	25.9169
BRCA	REST	250	818	30.5623
BRCA	RFX7	284	818	34.7188
BRCA	RORA	224	818	27.3839
BRCA	RREB1	252	818	30.8068
BRCA	SALL2	289	818	35.3301
BRCA	SETBP1	269	818	32.8851
BRCA	SMAD5	295	818	36.0636
BRCA	SMARCC2	210	818	25.6724
BRCA	SON	238	818	29.0954
BRCA	SP1	299	818	36.5526
BRCA	TADA2B	213	818	26.0391
BRCA	TCF12	236	818	28.8509
BRCA	TEAD1	207	818	25.3056
BRCA	TET2	273	818	33.3741
BRCA	THAP6	273	818	33.3741
BRCA	THRB	217	818	26.5281
BRCA	TIGD4	231	818	28.2396
BRCA	TMF1	259	818	31.6626
BRCA	TSHZ1	225	818	27.5061
BRCA	VEZF1	229	818	27.9951
CESC	FOXN1	258	908	28.4141
CESC	GRHL3	236	908	25.9912
CESC	TP63	237	908	26.1013
CHOL	ADNP2	606	1002	60.479
CHOL	ADNP	652	1002	65.0699
CHOL	AEBP2	455	1002	45.4092
CHOL	AHCTF1	410	1002	40.9182
CHOL	ALX3	593	1002	59.1816
CHOL	ARID2	711	1002	70.9581
CHOL	ARID3A	306	1002	30.5389
CHOL	ARID3B	521	1002	51.996
CHOL	ARID4B	623	1002	62.1756
CHOL	ARNT2	669	1002	66.7665
CHOL	ARNTL2	403	1002	40.2196
CHOL	ATF6B	614	1002	61.2774
CHOL	ATF7	668	1002	66.6667
CHOL	BARX2	551	1002	54.99
CHOL	BAZ1A	268	1002	26.7465
CHOL	BAZ2A	690	1002	68.8623
CHOL	BAZ2B	318	1002	31.7365
CHOL	BBX	330	1002	32.9341
CHOL	BCL11A	386	1002	38.523
CHOL	BDP1	408	1002	40.7186
CHOL	BLZF1	595	1002	59.3812
CHOL	BPTF	642	1002	64.0719
CHOL	CAMTA2	561	1002	55.988
CHOL	CASZ1	619	1002	61.7764
CHOL	CBFB	370	1002	36.9261
CHOL	CDX1	425	1002	42.4152
CHOL	CENPA	376	1002	37.525
CHOL	CENPT	288	1002	28.7425
CHOL	CIC	551	1002	54.99
CHOL	CIZ1	449	1002	44.8104
CHOL	CNOT1	313	1002	31.2375
CHOL	CREB1	434	1002	43.3134
CHOL	CREB3L2	336	1002	33.5329
CHOL	CREB3L4	594	1002	59.2814
CHOL	CREB3	295	1002	29.4411
CHOL	CREB5	625	1002	62.3752
CHOL	CREBZF	280	1002	27.9441
CHOL	CSRNP2	559	1002	55.7884
CHOL	CTCF	394	1002	39.3214
CHOL	DEAF1	278	1002	27.7445
CHOL	DEPDC1B	532	1002	53.0938
CHOL	DHX34	565	1002	56.3872
CHOL	DLX1	392	1002	39.1218
CHOL	DLX4	607	1002	60.5788
CHOL	DMBX1	537	1002	53.5928
CHOL	DMRT2	310	1002	30.9381
CHOL	DMRTC1B	277	1002	27.6447
CHOL	DMTF1	600	1002	59.8802
CHOL	DPF2	407	1002	40.6188
CHOL	DZIP1L	515	1002	51.3972
CHOL	DZIP1	597	1002	59.5808
CHOL	E2F1	480	1002	47.9042
CHOL	E2F2	405	1002	40.4192
CHOL	E2F3	605	1002	60.3792
CHOL	E2F5	695	1002	69.3613
CHOL	E2F7	491	1002	49.002
CHOL	E2F8	467	1002	46.6068
CHOL	EBF2	314	1002	31.3373
CHOL	ECD	425	1002	42.4152
CHOL	EGR4	337	1002	33.6327
CHOL	EHF	599	1002	59.7804
CHOL	ELF3	349	1002	34.8303
CHOL	ELF4	445	1002	44.4112
CHOL	ELK4	645	1002	64.3713
CHOL	EP300	295	1002	29.4411
CHOL	ETV3	335	1002	33.4331
CHOL	ETV4	600	1002	59.8802
CHOL	ETV6	533	1002	53.1936
CHOL	EVX1	593	1002	59.1816
CHOL	FARSA	318	1002	31.7365
CHOL	FBXO41	612	1002	61.0778
CHOL	FIZ1	460	1002	45.9082
CHOL	FOXC1	387	1002	38.6228
CHOL	FOXC2	288	1002	28.7425
CHOL	FOXD2	541	1002	53.992
CHOL	FOXD4L1	571	1002	56.986
CHOL	FOXD4L2	360	1002	35.9281
CHOL	FOXD4L6	451	1002	45.01
CHOL	FOXD4	538	1002	53.6926
CHOL	FOXF2	482	1002	48.1038
CHOL	FOXJ1	494	1002	49.3014
CHOL	FOXJ2	502	1002	50.0998
CHOL	FOXJ3	273	1002	27.2455
CHOL	FOXK1	572	1002	57.0858
CHOL	FOXM1	537	1002	53.5928
CHOL	FOXN1	353	1002	35.2295
CHOL	FOXS1	340	1002	33.9321
CHOL	GABPB2	607	1002	60.5788
CHOL	GATAD1	397	1002	39.6208
CHOL	GATAD2B	673	1002	67.1657
CHOL	GLI3	259	1002	25.8483
CHOL	GLI4	377	1002	37.6248
CHOL	GLIS2	506	1002	50.499
CHOL	GLIS3	591	1002	58.982
CHOL	GMEB2	565	1002	56.3872
CHOL	GON4L	688	1002	68.6627
CHOL	GPBP1	377	1002	37.6248
CHOL	GPN1	384	1002	38.3234
CHOL	GRHL2	352	1002	35.1297
CHOL	GTF2IRD1	492	1002	49.1018
CHOL	GTF2I	467	1002	46.6068
CHOL	HDX	649	1002	64.7705
CHOL	HES2	574	1002	57.2854
CHOL	HES4	497	1002	49.6008
CHOL	HEY1	259	1002	25.8483
CHOL	HEYL	272	1002	27.1457
CHOL	HIF1A	435	1002	43.4132
CHOL	HINFP	395	1002	39.4212
CHOL	HKR1	510	1002	50.8982
CHOL	HMGA1	341	1002	34.0319
CHOL	HMGA2	419	1002	41.8164
CHOL	HMGB2	350	1002	34.9301
CHOL	HMGXB3	501	1002	50
CHOL	HMGXB4	476	1002	47.505
CHOL	HNF1B	541	1002	53.992
CHOL	HNF4G	256	1002	25.5489
CHOL	HOPX	381	1002	38.024
CHOL	HOXB13	285	1002	28.4431
CHOL	HOXB5	298	1002	29.7405
CHOL	HOXB6	258	1002	25.7485
CHOL	HOXB7	273	1002	27.2455
CHOL	HOXB9	378	1002	37.7246
CHOL	HOXC13	301	1002	30.0399
CHOL	HOXC4	387	1002	38.6228
CHOL	HOXC5	257	1002	25.6487
CHOL	HOXC6	432	1002	43.1138
CHOL	HOXC9	409	1002	40.8184
CHOL	HOXD1	350	1002	34.9301
CHOL	HOXD4	453	1002	45.2096
CHOL	IKZF4	403	1002	40.2196
CHOL	ISL2	537	1002	53.5928
CHOL	JRKL	668	1002	66.6667
CHOL	KCTD7	612	1002	61.0778
CHOL	KDM5A	532	1002	53.0938
CHOL	KDM5B	704	1002	70.2595
CHOL	KDM5C	411	1002	41.018
CHOL	KHSRP	506	1002	50.499
CHOL	KIAA1549	541	1002	53.992
CHOL	KLF13	511	1002	50.998
CHOL	KLF5	440	1002	43.9122
CHOL	LEF1	436	1002	43.513
CHOL	LHX4	627	1002	62.5749
CHOL	LMX1B	287	1002	28.6427
CHOL	LZTS1	348	1002	34.7305
CHOL	LZTS2	648	1002	64.6707
CHOL	MAF1	343	1002	34.2315
CHOL	MAFA	284	1002	28.3433
CHOL	MAFG	639	1002	63.7725
CHOL	MAZ	396	1002	39.521
CHOL	MBD6	519	1002	51.7964
CHOL	MECP2	640	1002	63.8723
CHOL	MEF2D	506	1002	50.499
CHOL	MEIS2	375	1002	37.4251
CHOL	MESP1	261	1002	26.0479
CHOL	MGA	400	1002	39.9202
CHOL	MITF	330	1002	32.9341
CHOL	MLLT10	263	1002	26.2475
CHOL	MNT	668	1002	66.6667
CHOL	MNX1	547	1002	54.5908
CHOL	MTA2	268	1002	26.7465
CHOL	MTA3	630	1002	62.8743
CHOL	MTF1	424	1002	42.3154
CHOL	MYBL2	383	1002	38.2236
CHOL	MYEF2	711	1002	70.9581
CHOL	MYSM1	342	1002	34.1317
CHOL	MZF1	509	1002	50.7984
CHOL	N4BP3	628	1002	62.6747
CHOL	NCOA3	277	1002	27.6447
CHOL	NCOR2	620	1002	61.8762
CHOL	NEIL3	431	1002	43.014
CHOL	NFAT5	278	1002	27.7445
CHOL	NFATC1	276	1002	27.5449
CHOL	NFATC4	462	1002	46.1078
CHOL	NFE2L3	586	1002	58.483
CHOL	NFKB2	446	1002	44.511
CHOL	NFRKB	347	1002	34.6307
CHOL	NFXL1	321	1002	32.0359
CHOL	NFYA	506	1002	50.499
CHOL	NHLH1	364	1002	36.3273
CHOL	NME2	301	1002	30.0399
CHOL	NPAS2	615	1002	61.3772
CHOL	NR2C2	408	1002	40.7186
CHOL	NR2F2	537	1002	53.5928
CHOL	NRF1	587	1002	58.5828
CHOL	ONECUT1	470	1002	46.9062
CHOL	OTP	440	1002	43.9122
CHOL	OTX1	687	1002	68.5629
CHOL	OVOL2	616	1002	61.477
CHOL	PATZ1	286	1002	28.5429
CHOL	PAX9	471	1002	47.006
CHOL	PBX2	386	1002	38.523
CHOL	PBX4	285	1002	28.4431
CHOL	PHF20	605	1002	60.3792
CHOL	PHTF1	375	1002	37.4251
CHOL	PIAS1	479	1002	47.8044
CHOL	PIAS3	521	1002	51.996
CHOL	PIAS4	405	1002	40.4192
CHOL	PITX1	413	1002	41.2176
CHOL	PKNOX1	526	1002	52.495
CHOL	PLAGL2	430	1002	42.9142
CHOL	PLSCR1	289	1002	28.8423
CHOL	PMS1	274	1002	27.3453
CHOL	POGK	725	1002	72.3553
CHOL	POGZ	692	1002	69.0619
CHOL	POU2F1	415	1002	41.4172
CHOL	POU5F1B	384	1002	38.3234
CHOL	POU5F1	509	1002	50.7984
CHOL	PRDM10	513	1002	51.1976
CHOL	PRDM11	549	1002	54.7904
CHOL	PRDM15	592	1002	59.0818
CHOL	PRDM16	340	1002	33.9321
CHOL	PRDM4	611	1002	60.978
CHOL	PRDM5	419	1002	41.8164
CHOL	PRDM6	297	1002	29.6407
CHOL	PRRX1	443	1002	44.2116
CHOL	PRRX2	432	1002	43.1138
CHOL	PURB	577	1002	57.5848
CHOL	RAD51	531	1002	52.994
CHOL	RARG	608	1002	60.6786
CHOL	RBAK	289	1002	28.8423
CHOL	RBCK1	309	1002	30.8383
CHOL	RCOR2	509	1002	50.7984
CHOL	RCOR3	651	1002	64.9701
CHOL	RELB	422	1002	42.1158
CHOL	RFX1	320	1002	31.9361
CHOL	RFX3	511	1002	50.998
CHOL	RFX4	327	1002	32.6347
CHOL	RFX5	601	1002	59.98
CHOL	RFX7	639	1002	63.7725
CHOL	RFXANK	475	1002	47.4052
CHOL	RUNX1	320	1002	31.9361
CHOL	SALL2	612	1002	61.0778
CHOL	SCXB	601	1002	59.98
CHOL	SETDB1	701	1002	69.9601
CHOL	SHOX2	266	1002	26.5469
CHOL	SIX2	497	1002	49.6008
CHOL	SIX4	355	1002	35.4291
CHOL	SMAD2	645	1002	64.3713
CHOL	SMAD3	585	1002	58.3832
CHOL	SMAD5	557	1002	55.5888
CHOL	SMARCA5	341	1002	34.0319
CHOL	SMARCAL1	530	1002	52.8942
CHOL	SMARCC1	527	1002	52.5948
CHOL	SMARCC2	623	1002	62.1756
CHOL	SMARCE1	561	1002	55.988
CHOL	SOX11	510	1002	50.8982
CHOL	SOX12	420	1002	41.9162
CHOL	SOX13	304	1002	30.3393
CHOL	SOX15	472	1002	47.1058
CHOL	SOX4	655	1002	65.3693
CHOL	SOX9	685	1002	68.3633
CHOL	SP1	731	1002	72.9541
CHOL	SP2	483	1002	48.2036
CHOL	SP3	405	1002	40.4192
CHOL	SP4	326	1002	32.5349
CHOL	SP6	486	1002	48.503
CHOL	SPDEF	261	1002	26.0479
CHOL	SPIB	337	1002	33.6327
CHOL	SSH1	451	1002	45.01
CHOL	SSH2	581	1002	57.984
CHOL	SSRP1	404	1002	40.3194
CHOL	STAT1	394	1002	39.3214
CHOL	STAT6	415	1002	41.4172
CHOL	SUB1	478	1002	47.7046
CHOL	TADA2A	543	1002	54.1916
CHOL	TBX19	604	1002	60.2794
CHOL	TBX4	495	1002	49.4012
CHOL	TBX6	513	1002	51.1976
CHOL	TCF12	593	1002	59.1816
CHOL	TCF19	446	1002	44.511
CHOL	TCF3	551	1002	54.99
CHOL	TEAD1	365	1002	36.4271
CHOL	TEAD2	646	1002	64.4711
CHOL	TEAD3	393	1002	39.2216
CHOL	TEAD4	514	1002	51.2974
CHOL	TFAP2A	688	1002	68.6627
CHOL	TFAP2E	399	1002	39.8204
CHOL	TFAP4	415	1002	41.4172
CHOL	TFCP2L1	319	1002	31.8363
CHOL	TFCP2	519	1002	51.7964
CHOL	TGIF1	384	1002	38.3234
CHOL	TGIF2	437	1002	43.6128
CHOL	THAP10	473	1002	47.2056
CHOL	THAP2	465	1002	46.4072
CHOL	TIGD3	254	1002	25.3493
CHOL	TIGD4	467	1002	46.6068
CHOL	TP53	599	1002	59.7804
CHOL	TP73	255	1002	25.4491
CHOL	TRAFD1	253	1002	25.2495
CHOL	TRMT1	508	1002	50.6986
CHOL	TSC22D4	389	1002	38.8224
CHOL	TTF1	451	1002	45.01
CHOL	TULP3	703	1002	70.1597
CHOL	TULP4	442	1002	44.1118
CHOL	UBTF	383	1002	38.2236
CHOL	USF1	419	1002	41.8164
CHOL	VEZF1	677	1002	67.5649
CHOL	VPS72	636	1002	63.4731
CHOL	WDHD1	586	1002	58.483
CHOL	WIZ	568	1002	56.6866
COAD	ADNP	205	477	42.9769
COAD	AHCTF1	129	477	27.044
COAD	ARID3A	171	477	35.8491
COAD	ASCL2	164	477	34.3816
COAD	BCL11A	136	477	28.5115
COAD	C11orf95	149	477	31.2369
COAD	CEBPZ	127	477	26.6247
COAD	CENPT	191	477	40.0419
COAD	CREBZF	259	477	54.2977
COAD	DACH1	121	477	25.3669
COAD	DHX34	222	477	46.5409
COAD	DMTF1	196	477	41.0901
COAD	DNAJC2	172	477	36.0587
COAD	E2F1	139	477	29.1405
COAD	E2F3	210	477	44.0252
COAD	ETS2	153	477	32.0755
COAD	ETV4	153	477	32.0755
COAD	FBXO41	204	477	42.7673
COAD	FOXK1	130	477	27.2537
COAD	FOXP4	150	477	31.4465
COAD	FOXQ1	129	477	27.044
COAD	GATAD1	145	477	30.3983
COAD	GBX2	128	477	26.8344
COAD	GMEB2	197	477	41.2998
COAD	GON4L	123	477	25.7862
COAD	GRHL2	147	477	30.8176
COAD	GTF2IRD1	209	477	43.8155
COAD	HNF1A	146	477	30.608
COAD	HSF4	241	477	50.5241
COAD	JARID2	141	477	29.5597
COAD	JRKL	226	477	47.3795
COAD	KIAA1549	183	477	38.3648
COAD	MAFG	159	477	33.3333
COAD	MLXIPL	192	477	40.2516
COAD	MYBL2	127	477	26.6247
COAD	MZF1	144	477	30.1887
COAD	NCOA3	131	477	27.4633
COAD	NFAT5	243	477	50.9434
COAD	NFE2L3	125	477	26.2055
COAD	NKRF	165	477	34.5912
COAD	NR6A1	162	477	33.9623
COAD	NUFIP1	181	477	37.9455
COAD	PHF20	172	477	36.0587
COAD	PLAGL2	173	477	36.2683
COAD	PMS1	150	477	31.4465
COAD	POGK	157	477	32.914
COAD	POU5F1B	174	477	36.478
COAD	PRDM15	141	477	29.5597
COAD	RBAK	185	477	38.7841
COAD	RNF114	161	477	33.7526
COAD	SALL4	215	477	45.0734
COAD	SETDB1	144	477	30.1887
COAD	SETDB2	151	477	31.6562
COAD	SIM2	123	477	25.7862
COAD	SMARCC1	134	477	28.0922
COAD	SNAPC4	177	477	37.1069
COAD	SOX4	135	477	28.3019
COAD	TCF3	122	477	25.5765
COAD	TCF7	183	477	38.3648
COAD	TCFL5	136	477	28.5115
COAD	TFAP4	134	477	28.0922
COAD	TFCP2	127	477	26.6247
COAD	TGIF2	144	477	30.1887
COAD	TIGD4	140	477	29.3501
COAD	TRMT1	173	477	36.2683
DLBC	ADNP	268	838	31.9809
DLBC	AFF1	234	838	27.9236
DLBC	AFF4	250	838	29.8329
DLBC	AHCTF1	210	838	25.0597
DLBC	ALX3	227	838	27.0883
DLBC	ARID1A	267	838	31.8616
DLBC	ARID1B	229	838	27.327
DLBC	ARID2	263	838	31.3842
DLBC	ARID4A	248	838	29.5943
DLBC	ATF1	223	838	26.611
DLBC	ATF2	227	838	27.0883
DLBC	ATF7	245	838	29.2363
DLBC	BAZ2A	240	838	28.6396
DLBC	BBX	225	838	26.8496
DLBC	BCLAF1	229	838	27.327
DLBC	BDP1	231	838	27.5656
DLBC	BLZF1	214	838	25.537
DLBC	BPTF	241	838	28.7589
DLBC	CHD1	251	838	29.9523
DLBC	CHD2	263	838	31.3842
DLBC	CLOCK	230	838	27.4463
DLBC	CNOT1	216	838	25.7757
DLBC	CREB1	241	838	28.7589
DLBC	CREB3L2	260	838	31.0263
DLBC	CREBBP	259	838	30.9069
DLBC	CREBZF	247	838	29.4749
DLBC	CSRNP2	245	838	29.2363
DLBC	DMTF1	273	838	32.5776
DLBC	E2F3	244	838	29.1169
DLBC	E2F8	240	838	28.6396
DLBC	ELF1	228	838	27.2076
DLBC	ELF2	258	838	30.7876
DLBC	ELK3	221	838	26.3723
DLBC	ELK4	232	838	27.685
DLBC	EP300	259	838	30.9069
DLBC	ETS1	210	838	25.0597
DLBC	ETV3	244	838	29.1169
DLBC	FOXJ3	270	838	32.2196
DLBC	FOXN2	244	838	29.1169
DLBC	FOXO4	235	838	28.043
DLBC	GATAD2B	231	838	27.5656
DLBC	GON4L	234	838	27.9236
DLBC	GTF2I	232	838	27.685
DLBC	HIC2	228	838	27.2076
DLBC	HIVEP1	260	838	31.0263
DLBC	HIVEP2	214	838	25.537
DLBC	HMGXB3	219	838	26.1337
DLBC	HMGXB4	224	838	26.7303
DLBC	IKZF1	236	838	28.1623
DLBC	IKZF3	233	838	27.8043
DLBC	IKZF4	239	838	28.5203
DLBC	IKZF5	234	838	27.9236
DLBC	IRF2	266	838	31.7422
DLBC	JARID2	256	838	30.5489
DLBC	JRKL	252	838	30.0716
DLBC	KCTD7	239	838	28.5203
DLBC	KDM5C	242	838	28.8783
DLBC	KIAA2018	272	838	32.4582
DLBC	KLF13	241	838	28.7589
DLBC	L3MBTL3	224	838	26.7303
DLBC	LHX4	221	838	26.3723
DLBC	MBD1	232	838	27.685
DLBC	MEF2A	219	838	26.1337
DLBC	MGA	262	838	31.2649
DLBC	MIER1	239	838	28.5203
DLBC	MIER3	246	838	29.3556
DLBC	MLLT10	236	838	28.1623
DLBC	MNT	249	838	29.7136
DLBC	MYSM1	254	838	30.3103
DLBC	NCOA2	219	838	26.1337
DLBC	NCOR1	228	838	27.2076
DLBC	NFAT5	257	838	30.6683
DLBC	NFATC2	229	838	27.327
DLBC	NFX1	222	838	26.4916
DLBC	NFXL1	264	838	31.5036
DLBC	NR2C2	281	838	33.5322
DLBC	PBRM1	253	838	30.1909
DLBC	PHF20	218	838	26.0143
DLBC	PIAS3	216	838	25.7757
DLBC	PLAGL1	241	838	28.7589
DLBC	PLAGL2	243	838	28.9976
DLBC	POGZ	220	838	26.253
DLBC	PPARA	228	838	27.2076
DLBC	PRDM2	287	838	34.2482
DLBC	PRDM4	242	838	28.8783
DLBC	RBAK	259	838	30.9069
DLBC	RC3H1	221	838	26.3723
DLBC	RCOR3	220	838	26.253
DLBC	RERE	212	838	25.2983
DLBC	REST	234	838	27.9236
DLBC	RFX1	211	838	25.179
DLBC	RLF	217	838	25.895
DLBC	RNF138	237	838	28.2816
DLBC	RREB1	253	838	30.1909
DLBC	SALL4	217	838	25.895
DLBC	SMAD4	240	838	28.6396
DLBC	SON	246	838	29.3556
DLBC	SP1	250	838	29.8329
DLBC	SP2	268	838	31.9809
DLBC	SP3	250	838	29.8329
DLBC	SP4	259	838	30.9069
DLBC	SSH1	239	838	28.5203
DLBC	TET2	218	838	26.0143
DLBC	THAP6	246	838	29.3556
DLBC	TMF1	254	838	30.3103
DLBC	TSC22D2	258	838	30.7876
DLBC	TSHZ1	251	838	29.9523
DLBC	TULP3	234	838	27.9236
DLBC	WIZ	245	838	29.2363
GBM	ADNP	288	802	35.9102
GBM	AFF1	336	802	41.8953
GBM	AFF4	267	802	33.2918
GBM	AHRR	240	802	29.9252
GBM	ARID1A	392	802	48.8778
GBM	ARID1B	327	802	40.7731
GBM	ARID3B	416	802	51.8703
GBM	ARID4B	234	802	29.1771
GBM	BACH2	308	802	38.404
GBM	BAZ2A	312	802	38.9027
GBM	BAZ2B	338	802	42.1446
GBM	BCLAF1	264	802	32.9177
GBM	BDP1	278	802	34.6633
GBM	BPTF	431	802	53.7406
GBM	C11orf95	222	802	27.6808
GBM	CAMTA2	212	802	26.4339
GBM	CCDC88A	328	802	40.8978
GBM	CHD1	321	802	40.0249
GBM	CHD2	424	802	52.8678
GBM	CIC	244	802	30.4239
GBM	CNOT1	278	802	34.6633
GBM	CREB5	389	802	48.5037
GBM	CREBBP	311	802	38.7781
GBM	CREBZF	430	802	53.616
GBM	CTCF	313	802	39.0274
GBM	DHX34	281	802	35.0374
GBM	DMTF1	417	802	51.995
GBM	DZIP1L	277	802	34.5387
GBM	E2F3	210	802	26.1845
GBM	EBF4	205	802	25.5611
GBM	FBXO41	205	802	25.5611
GBM	FOXD4L2	249	802	31.0474
GBM	FOXD4L6	259	802	32.2943
GBM	FOXH1	292	802	36.409
GBM	FOXJ2	227	802	28.3042
GBM	FOXJ3	238	802	29.6758
GBM	FOXK1	244	802	30.4239
GBM	FOXN3	213	802	26.5586
GBM	FOXO3	208	802	25.9352
GBM	GATAD1	223	802	27.8055
GBM	GATAD2B	378	802	47.1322
GBM	GLI2	251	802	31.2968
GBM	GLIS2	305	802	38.0299
GBM	GON4L	408	802	50.8728
GBM	GRHL1	205	802	25.5611
GBM	GTF2IRD1	249	802	31.0474
GBM	GTF2IRD2	260	802	32.419
GBM	HIC2	338	802	42.1446
GBM	HIVEP1	286	802	35.6608
GBM	HKR1	268	802	33.4165
GBM	HSFX2	205	802	25.5611
GBM	IKZF4	392	802	48.8778
GBM	JARID2	260	802	32.419
GBM	JRKL	352	802	43.8903
GBM	KCTD7	258	802	32.1696
GBM	KHSRP	209	802	26.0599
GBM	KIAA1549	292	802	36.409
GBM	KIAA2018	348	802	43.3915
GBM	KLF12	333	802	41.5212
GBM	KLF7	203	802	25.3117
GBM	LHX4	310	802	38.6534
GBM	MBD6	324	802	40.399
GBM	MECP2	324	802	40.399
GBM	MGA	300	802	37.4065
GBM	MKRN3	242	802	30.1746
GBM	MNT	276	802	34.414
GBM	MTA1	324	802	40.399
GBM	MTA3	208	802	25.9352
GBM	MTF1	249	802	31.0474
GBM	MYEF2	398	802	49.6259
GBM	MYSM1	231	802	28.803
GBM	MZF1	292	802	36.409
GBM	NCOA1	289	802	36.0349
GBM	NCOA3	270	802	33.6658
GBM	NCOR1	294	802	36.6584
GBM	NCOR2	228	802	28.4289
GBM	NFAT5	304	802	37.9052
GBM	NFATC3	225	802	28.0549
GBM	NFIA	326	802	40.6484
GBM	NFIX	311	802	38.7781
GBM	NFRKB	401	802	50
GBM	NPAS3	297	802	37.0324
GBM	NR2C2	376	802	46.8828
GBM	NR6A1	288	802	35.9102
GBM	NRF1	350	802	43.6409
GBM	ONECUT2	210	802	26.1845
GBM	PBRM1	325	802	40.5237
GBM	PBX1	253	802	31.5461
GBM	PBX2	275	802	34.2893
GBM	PIAS3	222	802	27.6808
GBM	POGK	322	802	40.1496
GBM	POGZ	434	802	54.1147
GBM	POU2F1	347	802	43.2668
GBM	POU3F2	213	802	26.5586
GBM	POU3F3	288	802	35.9102
GBM	POU6F1	274	802	34.1646
GBM	PRDM10	301	802	37.5312
GBM	PRDM15	411	802	51.2469
GBM	RBAK	393	802	49.0025
GBM	RC3H1	384	802	47.8803
GBM	RCOR1	262	802	32.6683
GBM	RERE	221	802	27.5561
GBM	RFX7	224	802	27.9302
GBM	RREB1	254	802	31.6708
GBM	SALL3	370	802	46.1347
GBM	SETBP1	233	802	29.0524
GBM	SETDB1	382	802	47.6309
GBM	SMARCC1	269	802	33.5411
GBM	SNAPC4	409	802	50.9975
GBM	SON	373	802	46.5087
GBM	SOX4	201	802	25.0623
GBM	SOX6	341	802	42.5187
GBM	SOX9	263	802	32.793
GBM	SP1	294	802	36.6584
GBM	SP2	274	802	34.1646
GBM	TCF3	227	802	28.3042
GBM	TCF4	220	802	27.4314
GBM	TCF7L1	295	802	36.783
GBM	TEAD1	328	802	40.8978
GBM	TET2	356	802	44.389
GBM	TFAP2E	346	802	43.1421
GBM	TOP3A	261	802	32.5436
GBM	TRERF1	243	802	30.2993
GBM	TSC22D2	228	802	28.4289
GBM	TUB	213	802	26.5586
GBM	TULP4	251	802	31.2968
GBM	UBP1	238	802	29.6758
GBM	WIZ	212	802	26.4339
HNSC	TFAP2E	180	696	25.8621
KICH	AFF3	220	808	27.2277
KICH	ALX1	219	808	27.104
KICH	ANKRD30A	356	808	44.0594
KICH	APOL2	263	808	32.5495
KICH	ARID3A	259	808	32.0545
KICH	ARID3C	207	808	25.6188
KICH	ARID4A	204	808	25.2475
KICH	ARID4B	215	808	26.6089
KICH	ARID5B	220	808	27.2277
KICH	ASCL1	254	808	31.4356
KICH	ASCL4	329	808	40.7178
KICH	ATF2	209	808	25.8663
KICH	ATF5	265	808	32.797
KICH	ATF6	238	808	29.4554
KICH	ATMIN	219	808	27.104
KICH	BAZ2A	294	808	36.3861
KICH	BBX	273	808	33.7871
KICH	BCLAF1	255	808	31.5594
KICH	BLOC1S1	222	808	27.4752
KICH	BLZF1	208	808	25.7426
KICH	BPTF	204	808	25.2475
KICH	CC2D1A	214	808	26.4851
KICH	CDC5L	209	808	25.8663
KICH	CEBPZ	222	808	27.4752
KICH	CHD2	307	808	37.995
KICH	CIC	293	808	36.2624
KICH	CNOT1	292	808	36.1386
KICH	CREB1	238	808	29.4554
KICH	CREB3L4	207	808	25.6188
KICH	CREBBP	320	808	39.604
KICH	CREBL2	238	808	29.4554
KICH	CSDE1	235	808	29.0842
KICH	CSRNP3	218	808	26.9802
KICH	CUX1	314	808	38.8614
KICH	DACH2	218	808	26.9802
KICH	DBX1	278	808	34.4059
KICH	DBX2	209	808	25.8663
KICH	DDIT3	218	808	26.9802
KICH	DEPDC4	221	808	27.3515
KICH	DMRT1	280	808	34.6535
KICH	DMRT2	340	808	42.0792
KICH	DZIP1L	216	808	26.7327
KICH	DZIP1	219	808	27.104
KICH	E2F1	269	808	33.2921
KICH	E2F4	246	808	30.4455
KICH	E2F8	279	808	34.5297
KICH	EBF2	341	808	42.203
KICH	EHF	217	808	26.8564
KICH	EIF3K	229	808	28.3416
KICH	ELF2	279	808	34.5297
KICH	ELF4	236	808	29.2079
KICH	ELF5	218	808	26.9802
KICH	ELK1	246	808	30.4455
KICH	EN2	211	808	26.1139
KICH	EP300	209	808	25.8663
KICH	ESR2	235	808	29.0842
KICH	ESRRA	291	808	36.0149
KICH	ESRRB	246	808	30.4455
KICH	FARSA	250	808	30.9406
KICH	FOXA3	218	808	26.9802
KICH	FOXE1	243	808	30.0743
KICH	FOXI1	318	808	39.3564
KICH	FOXI2	324	808	40.099
KICH	FOXJ1	223	808	27.599
KICH	FOXJ3	204	808	25.2475
KICH	FOXK1	328	808	40.5941
KICH	FOXM1	234	808	28.9604
KICH	FOXN1	215	808	26.6089
KICH	FOXN3	324	808	40.099
KICH	FOXO1	277	808	34.2822
KICH	FOXO4	216	808	26.7327
KICH	FOXP1	309	808	38.2426
KICH	GABPA	231	808	28.5891
KICH	GATA2	323	808	39.9752
KICH	GATAD1	321	808	39.7277
KICH	GCM1	232	808	28.7129
KICH	GLI1	207	808	25.6188
KICH	GLIS3	217	808	26.8564
KICH	GMEB1	237	808	29.3317
KICH	GMEB2	212	808	26.2376
KICH	GON4L	232	808	28.7129
KICH	GPBP1L1	221	808	27.3515
KICH	GPN1	227	808	28.0941
KICH	GRHL2	251	808	31.0644
KICH	HDX	205	808	25.3713
KICH	HELT	233	808	28.8366
KICH	HEY1	336	808	41.5842
KICH	HIC2	247	808	30.5693
KICH	HKR1	316	808	39.1089
KICH	HLF	222	808	27.4752
KICH	HMG20A	263	808	32.5495
KICH	HMGB3	235	808	29.0842
KICH	HMGXB4	232	808	28.7129
KICH	HMOX2	225	808	27.8465
KICH	HNF1B	232	808	28.7129
KICH	HNF4A	203	808	25.1238
KICH	HOXC10	203	808	25.1238
KICH	HOXD10	216	808	26.7327
KICH	HOXD11	218	808	26.9802
KICH	HOXD8	219	808	27.104
KICH	HOXD9	204	808	25.2475
KICH	HSF1	220	808	27.2277
KICH	ID2	205	808	25.3713
KICH	ID4	233	808	28.8366
KICH	IKZF4	271	808	33.5396
KICH	IRF6	308	808	38.1188
KICH	IRX1	214	808	26.4851
KICH	IRX2	206	808	25.495
KICH	IRX5	205	808	25.3713
KICH	KCTD7	216	808	26.7327
KICH	KIAA2018	290	808	35.8911
KICH	KLF11	218	808	26.9802
KICH	KLF13	225	808	27.8465
KICH	KLF9	232	808	28.7129
KICH	LCOR	210	808	25.9901
KICH	LHX1	205	808	25.3713
KICH	LHX9	309	808	38.2426
KICH	LRRFIP1	215	808	26.6089
KICH	MAEL	211	808	26.1139
KICH	MAFA	294	808	36.3861
KICH	MAX	212	808	26.2376
KICH	MECP2	375	808	46.4109
KICH	MEF2A	328	808	40.5941
KICH	MIER1	225	808	27.8465
KICH	MITF	301	808	37.2525
KICH	MLLT10	213	808	26.3614
KICH	MNT	231	808	28.5891
KICH	MTF1	217	808	26.8564
KICH	MXI1	227	808	28.0941
KICH	MYBL1	292	808	36.1386
KICH	N4BP3	259	808	32.0545
KICH	NCOR1	205	808	25.3713
KICH	NCOR2	302	808	37.3762
KICH	NFAT5	309	808	38.2426
KICH	NFIC	322	808	39.8515
KICH	NFX1	243	808	30.0743
KICH	NFYA	207	808	25.6188
KICH	NKX6-1	241	808	29.8267
KICH	NPAS2	221	808	27.3515
KICH	NPAS3	247	808	30.5693
KICH	NR1D2	359	808	44.4307
KICH	NR1H2	294	808	36.3861
KICH	NR1H4	207	808	25.6188
KICH	NR1I2	224	808	27.7228
KICH	NR2C2	305	808	37.7475
KICH	NR2E3	321	808	39.7277
KICH	NR2F1	215	808	26.6089
KICH	NR2F2	245	808	30.3218
KICH	NR2F6	259	808	32.0545
KICH	NR3C2	366	808	45.297
KICH	OVOL2	221	808	27.3515
KICH	PBX1	254	808	31.4356
KICH	PBX2	203	808	25.1238
KICH	PBX3	295	808	36.5099
KICH	PEG3	256	808	31.6832
KICH	PIAS2	257	808	31.8069
KICH	PIAS3	218	808	26.9802
KICH	PITX2	230	808	28.4653
KICH	PITX3	217	808	26.8564
KICH	PKNOX2	206	808	25.495
KICH	PLAG1	253	808	31.3119
KICH	PLAGL2	334	808	41.3366
KICH	PLSCR1	208	808	25.7426
KICH	PMS1	210	808	25.9901
KICH	POU3F3	211	808	26.1139
KICH	POU4F3	279	808	34.5297
KICH	POU6F1	319	808	39.4802
KICH	POU6F2	207	808	25.6188
KICH	PPARG	210	808	25.9901
KICH	PRDM4	330	808	40.8416
KICH	PROX1	224	808	27.7228
KICH	RBCK1	228	808	28.2178
KICH	RBPJ	267	808	33.0446
KICH	RCOR1	265	808	32.797
KICH	RCOR2	255	808	31.5594
KICH	RCOR3	232	808	28.7129
KICH	RELA	206	808	25.495
KICH	REPIN1	324	808	40.099
KICH	RFX3	251	808	31.0644
KICH	RHOXF2B	293	808	36.2624
KICH	RORA	221	808	27.3515
KICH	SALL1	237	808	29.3317
KICH	SALL2	254	808	31.4356
KICH	SALL4	330	808	40.8416
KICH	SAMD11	206	808	25.495
KICH	SART1	237	808	29.3317
KICH	SATB1	329	808	40.7178
KICH	SATB2	211	808	26.1139
KICH	SFPQ	227	808	28.0941
KICH	SIM2	223	808	27.599
KICH	SIX1	268	808	33.1683
KICH	SIX4	255	808	31.5594
KICH	SMAD1	292	808	36.1386
KICH	SMAD3	332	808	41.0891
KICH	SMAD9	232	808	28.7129
KICH	SMARCA1	220	808	27.2277
KICH	SMARCE1	206	808	25.495
KICH	SOX13	222	808	27.4752
KICH	SOX30	233	808	28.8366
KICH	SP2	235	808	29.0842
KICH	SP3	237	808	29.3317
KICH	SREBF1	291	808	36.0149
KICH	SREBF2	355	808	43.9356
KICH	STAT1	237	808	29.3317
KICH	STAT3	251	808	31.0644
KICH	STAT6	292	808	36.1386
KICH	TADA2A	246	808	30.4455
KICH	TADA2B	324	808	40.099
KICH	TAL2	236	808	29.2079
KICH	TAX1BP1	236	808	29.2079
KICH	TBX15	278	808	34.4059
KICH	TCF21	205	808	25.3713
KICH	TCFL5	215	808	26.6089
KICH	TEF	275	808	34.0347
KICH	TERF2	229	808	28.3416
KICH	TET2	355	808	43.9356
KICH	TFAP2B	234	808	28.9604
KICH	TFCP2L1	327	808	40.4703
KICH	TFCP2	212	808	26.2376
KICH	TFDP1	228	808	28.2178
KICH	THAP5	267	808	33.0446
KICH	THAP9	342	808	42.3267
KICH	THRB	349	808	43.1931
KICH	TIGD4	257	808	31.8069
KICH	TOX4	338	808	41.8317
KICH	TOX	224	808	27.7228
KICH	TRERF1	211	808	26.1139
KICH	TRMT1	224	808	27.7228
KICH	TSC22D1	223	808	27.599
KICH	TSC22D2	253	808	31.3119
KICH	TULP3	225	808	27.8465
KICH	UBP1	233	808	28.8366
KICH	UNCX	254	808	31.4356
KICH	USF2	335	808	41.4604
KICH	VDR	326	808	40.3465
KICH	VSX1	307	808	37.995
KICH	WIZ	268	808	33.1683
KICH	YBX2	228	808	28.2178
KIRC	AFF3	469	1275	36.7843
KIRC	AKNA	474	1275	37.1765
KIRC	ALX3	397	1275	31.1373
KIRC	ARID3B	720	1275	56.4706
KIRC	ARID4A	482	1275	37.8039
KIRC	ARID4B	382	1275	29.9608
KIRC	ARID5A	362	1275	28.3922
KIRC	ATF7	514	1275	40.3137
KIRC	ATOH7	399	1275	31.2941
KIRC	BARX2	381	1275	29.8824
KIRC	BAZ1A	554	1275	43.451
KIRC	BAZ2A	614	1275	48.1569
KIRC	BCL11B	392	1275	30.7451
KIRC	BCL6B	334	1275	26.1961
KIRC	BDP1	459	1275	36
KIRC	BHLHE41	367	1275	28.7843
KIRC	CAMTA2	410	1275	32.1569
KIRC	CCDC88A	521	1275	40.8627
KIRC	CENPT	702	1275	55.0588
KIRC	CHD1	493	1275	38.6667
KIRC	CHD2	579	1275	45.4118
KIRC	CREB5	661	1275	51.8431
KIRC	CREBBP	323	1275	25.3333
KIRC	CREBZF	763	1275	59.8431
KIRC	CRX	508	1275	39.8431
KIRC	DHX34	577	1275	45.2549
KIRC	DLX1	541	1275	42.4314
KIRC	DLX5	380	1275	29.8039
KIRC	DLX6	451	1275	35.3725
KIRC	DMTF1	790	1275	61.9608
KIRC	DZIP1L	755	1275	59.2157
KIRC	EBF2	331	1275	25.9608
KIRC	EOMES	381	1275	29.8824
KIRC	ETS1	352	1275	27.6078
KIRC	ETV7	376	1275	29.4902
KIRC	FLI1	348	1275	27.2941
KIRC	FOXD4L2	479	1275	37.5686
KIRC	FOXF1	378	1275	29.6471
KIRC	FOXH1	379	1275	29.7255
KIRC	FOXJ2	495	1275	38.8235
KIRC	GABPB2	390	1275	30.5882
KIRC	GATAD1	325	1275	25.4902
KIRC	GATAD2B	374	1275	29.3333
KIRC	GFI1	416	1275	32.6275
KIRC	GLI2	347	1275	27.2157
KIRC	GLIS1	469	1275	36.7843
KIRC	GON4L	781	1275	61.2549
KIRC	GTF2IRD2B	453	1275	35.5294
KIRC	GTF2IRD2	514	1275	40.3137
KIRC	HES4	407	1275	31.9216
KIRC	HES5	435	1275	34.1176
KIRC	HEY2	376	1275	29.4902
KIRC	HIC2	652	1275	51.1373
KIRC	HINFP	588	1275	46.1176
KIRC	HKR1	510	1275	40
KIRC	HMGXB3	474	1275	37.1765
KIRC	HOXA3	325	1275	25.4902
KIRC	HOXA4	320	1275	25.098
KIRC	HSF4	812	1275	63.6863
KIRC	IKZF3	341	1275	26.7451
KIRC	IKZF4	345	1275	27.0588
KIRC	IRF3	542	1275	42.5098
KIRC	IRF7	334	1275	26.1961
KIRC	IRX3	376	1275	29.4902
KIRC	JARID2	525	1275	41.1765
KIRC	JRKL	737	1275	57.8039
KIRC	KCTD7	543	1275	42.5882
KIRC	KLF8	901	1275	70.6667
KIRC	LBX2	343	1275	26.902
KIRC	LHX4	497	1275	38.9804
KIRC	LZTS1	479	1275	37.5686
KIRC	MAFK	503	1275	39.451
KIRC	MBD1	574	1275	45.0196
KIRC	MBD6	611	1275	47.9216
KIRC	MEF2B	346	1275	27.1373
KIRC	MEF2C	357	1275	28
KIRC	MEF2D	336	1275	26.3529
KIRC	MEIS1	474	1275	37.1765
KIRC	MLLT10	629	1275	49.3333
KIRC	MLXIPL	376	1275	29.4902
KIRC	MNT	377	1275	29.5686
KIRC	MTA1	533	1275	41.8039
KIRC	MXI1	441	1275	34.5882
KIRC	MYBL1	472	1275	37.0196
KIRC	MYEF2	352	1275	27.6078
KIRC	MYSM1	609	1275	47.7647
KIRC	MZF1	687	1275	53.8824
KIRC	NANOG	586	1275	45.9608
KIRC	NCOR2	375	1275	29.4118
KIRC	NEUROD2	514	1275	40.3137
KIRC	NFATC4	393	1275	30.8235
KIRC	NFIA	409	1275	32.0784
KIRC	NFKB2	466	1275	36.549
KIRC	NFRKB	397	1275	31.1373
KIRC	NFX1	364	1275	28.549
KIRC	NHLH1	706	1275	55.3725
KIRC	NR1I2	520	1275	40.7843
KIRC	NR2C1	353	1275	27.6863
KIRC	PAX2	358	1275	28.0784
KIRC	PBX2	794	1275	62.2745
KIRC	PBX4	497	1275	38.9804
KIRC	PIAS3	502	1275	39.3725
KIRC	PLAGL1	700	1275	54.902
KIRC	PMS1	597	1275	46.8235
KIRC	POGZ	811	1275	63.6078
KIRC	POU2F2	384	1275	30.1176
KIRC	POU5F1B	709	1275	55.6078
KIRC	POU5F1	748	1275	58.6667
KIRC	POU5F2	530	1275	41.5686
KIRC	POU6F1	486	1275	38.1176
KIRC	PRDM10	396	1275	31.0588
KIRC	PRDM15	716	1275	56.1569
KIRC	PRDM1	442	1275	34.6667
KIRC	PROP1	368	1275	28.8627
KIRC	PURB	330	1275	25.8824
KIRC	RARA	357	1275	28
KIRC	RBAK	456	1275	35.7647
KIRC	RC3H1	617	1275	48.3922
KIRC	RCOR3	583	1275	45.7255
KIRC	RFX2	555	1275	43.5294
KIRC	RFX8	804	1275	63.0588
KIRC	RHOXF1	440	1275	34.5098
KIRC	RLF	648	1275	50.8235
KIRC	RNF125	399	1275	31.2941
KIRC	RNF166	410	1275	32.1569
KIRC	RORA	663	1275	52
KIRC	RUNX2	324	1275	25.4118
KIRC	RUNX3	372	1275	29.1765
KIRC	SETDB1	729	1275	57.1765
KIRC	SHOX	421	1275	33.0196
KIRC	SMARCC2	609	1275	47.7647
KIRC	SNAPC4	497	1275	38.9804
KIRC	SOX11	320	1275	25.098
KIRC	SOX13	322	1275	25.2549
KIRC	SP100	382	1275	29.9608
KIRC	SP140L	327	1275	25.6471
KIRC	SP1	534	1275	41.8824
KIRC	SSH2	489	1275	38.3529
KIRC	STAT2	622	1275	48.7843
KIRC	STAT4	530	1275	41.5686
KIRC	STAT6	474	1275	37.1765
KIRC	TADA2A	387	1275	30.3529
KIRC	TAL1	552	1275	43.2941
KIRC	TAL2	322	1275	25.2549
KIRC	TBX19	717	1275	56.2353
KIRC	TBX21	491	1275	38.5098
KIRC	TBX6	345	1275	27.0588
KIRC	TCF7L2	453	1275	35.5294
KIRC	TET2	612	1275	48
KIRC	TFAP2E	513	1275	40.2353
KIRC	TFEC	325	1275	25.4902
KIRC	THAP6	336	1275	26.3529
KIRC	TNFAIP3	403	1275	31.6078
KIRC	TRMT1	565	1275	44.3137
KIRC	TULP3	543	1275	42.5882
KIRC	USF1	347	1275	27.2157
KIRC	VENTX	699	1275	54.8235
KIRP	AHR	612	1078	56.7718
KIRP	ALX3	339	1078	31.4471
KIRP	ARID4A	339	1078	31.4471
KIRP	ATOH8	310	1078	28.757
KIRP	BAZ1A	404	1078	37.4768
KIRP	BAZ2B	535	1078	49.6289
KIRP	BCL11A	456	1078	42.3006
KIRP	BDP1	334	1078	30.9833
KIRP	BPTF	332	1078	30.7978
KIRP	CAMTA2	406	1078	37.6623
KIRP	CBFB	364	1078	33.7662
KIRP	CENPT	643	1078	59.6475
KIRP	CHD1	545	1078	50.5566
KIRP	CHD2	410	1078	38.0334
KIRP	CREB1	379	1078	35.1577
KIRP	CREB3L4	335	1078	31.0761
KIRP	CREB5	749	1078	69.4805
KIRP	CREBZF	746	1078	69.2022
KIRP	CUX1	347	1078	32.1892
KIRP	DHX34	442	1078	41.0019
KIRP	DLX4	452	1078	41.9295
KIRP	DMTF1	792	1078	73.4694
KIRP	DNAJC1	409	1078	37.9406
KIRP	DNAJC2	454	1078	42.115
KIRP	DZIP1L	669	1078	62.0594
KIRP	E4F1	271	1078	25.1391
KIRP	ELF2	464	1078	43.0427
KIRP	ELF3	475	1078	44.0631
KIRP	ERI2	296	1078	27.4583
KIRP	ESR2	394	1078	36.5492
KIRP	FOXC1	669	1078	62.0594
KIRP	FOXH1	285	1078	26.4378
KIRP	FOXK1	368	1078	34.1373
KIRP	GATA1	380	1078	35.2505
KIRP	GATAD1	625	1078	57.9777
KIRP	GCM1	546	1078	50.6494
KIRP	GON4L	505	1078	46.846
KIRP	GPBP1	294	1078	27.2727
KIRP	GRHL1	655	1078	60.7607
KIRP	GTF2IRD1	524	1078	48.6085
KIRP	GTF2IRD2B	604	1078	56.0297
KIRP	GTF2IRD2	692	1078	64.1929
KIRP	HES1	449	1078	41.6512
KIRP	HES4	287	1078	26.6234
KIRP	HES6	288	1078	26.7161
KIRP	HES7	319	1078	29.5918
KIRP	HESX1	419	1078	38.8683
KIRP	HIC2	458	1078	42.4861
KIRP	HINFP	418	1078	38.7755
KIRP	HKR1	478	1078	44.3414
KIRP	HMG20B	275	1078	25.5102
KIRP	HMGA2	418	1078	38.7755
KIRP	HMGB1	378	1078	35.0649
KIRP	HMGB3	273	1078	25.3247
KIRP	HNF1B	672	1078	62.3377
KIRP	HOXA2	668	1078	61.9666
KIRP	HOXA3	734	1078	68.0891
KIRP	HOXA4	457	1078	42.3933
KIRP	HOXA9	401	1078	37.1985
KIRP	HOXB3	457	1078	42.3933
KIRP	HOXC11	428	1078	39.7032
KIRP	HOXC4	702	1078	65.1206
KIRP	HOXC5	535	1078	49.6289
KIRP	HOXC6	386	1078	35.8071
KIRP	HOXC8	619	1078	57.4212
KIRP	HOXC9	462	1078	42.8571
KIRP	HSF4	496	1078	46.0111
KIRP	HSFX2	440	1078	40.8163
KIRP	ID1	445	1078	41.2801
KIRP	ID4	649	1078	60.2041
KIRP	IKZF2	321	1078	29.7774
KIRP	IKZF4	480	1078	44.5269
KIRP	IRF3	492	1078	45.6401
KIRP	IRX3	625	1078	57.9777
KIRP	IRX5	669	1078	62.0594
KIRP	JRKL	470	1078	43.5993
KIRP	KCTD7	545	1078	50.5566
KIRP	KLF12	324	1078	30.0557
KIRP	KLF8	782	1078	72.5417
KIRP	L3MBTL3	645	1078	59.833
KIRP	LBX2	354	1078	32.8386
KIRP	LRRFIP2	648	1078	60.1113
KIRP	MAFK	399	1078	37.013
KIRP	MBD1	448	1078	41.5584
KIRP	MBD2	286	1078	26.5306
KIRP	MBD4	443	1078	41.0946
KIRP	MBD6	529	1078	49.0724
KIRP	MEF2B	277	1078	25.6957
KIRP	MGA	274	1078	25.4174
KIRP	MIER1	383	1078	35.5288
KIRP	MITF	559	1078	51.8553
KIRP	MLXIPL	471	1078	43.692
KIRP	MTA1	500	1078	46.3822
KIRP	MYBL1	408	1078	37.8479
KIRP	MYEF2	688	1078	63.8219
KIRP	MYSM1	455	1078	42.2078
KIRP	MZF1	569	1078	52.7829
KIRP	NANOG	543	1078	50.3711
KIRP	NFAT5	683	1078	63.3581
KIRP	NFE2L3	301	1078	27.9221
KIRP	NFIA	275	1078	25.5102
KIRP	NFIB	440	1078	40.8163
KIRP	NFRKB	352	1078	32.6531
KIRP	NFYB	300	1078	27.8293
KIRP	NR1I2	500	1078	46.3822
KIRP	NR2C1	706	1078	65.4917
KIRP	NR2C2	579	1078	53.7106
KIRP	NR2E3	642	1078	59.5547
KIRP	NRF1	704	1078	65.3061
KIRP	ONECUT2	493	1078	45.7328
KIRP	OSR1	302	1078	28.0148
KIRP	PAX2	782	1078	72.5417
KIRP	PAX8	613	1078	56.8646
KIRP	PBX2	430	1078	39.8887
KIRP	PBX4	529	1078	49.0724
KIRP	PLAG1	548	1078	50.8349
KIRP	PLAGL1	698	1078	64.7495
KIRP	PMS1	546	1078	50.6494
KIRP	POGZ	674	1078	62.5232
KIRP	POU5F1B	723	1078	67.0686
KIRP	POU5F1	742	1078	68.8312
KIRP	POU6F1	548	1078	50.8349
KIRP	PPARD	556	1078	51.577
KIRP	PRDM15	414	1078	38.4045
KIRP	PURB	740	1078	68.6456
KIRP	PURG	641	1078	59.462
KIRP	RABGEF1	591	1078	54.8237
KIRP	RAG1	291	1078	26.9944
KIRP	RARA	467	1078	43.321
KIRP	RBAK	745	1078	69.1095
KIRP	RC3H1	628	1078	58.256
KIRP	RCOR3	474	1078	43.9703
KIRP	REPIN1	405	1078	37.5696
KIRP	RFX2	636	1078	58.9981
KIRP	RHOXF1	362	1078	33.5807
KIRP	RLF	327	1078	30.334
KIRP	RORA	503	1078	46.6605
KIRP	SATB2	767	1078	71.1503
KIRP	SCXB	407	1078	37.7551
KIRP	SETDB1	311	1078	28.8497
KIRP	SMAD3	379	1078	35.1577
KIRP	SMAD4	276	1078	25.603
KIRP	SMAD7	316	1078	29.3135
KIRP	SMAD9	297	1078	27.551
KIRP	SMARCC2	636	1078	58.9981
KIRP	SMARCE1	334	1078	30.9833
KIRP	SNAPC4	533	1078	49.4434
KIRP	SOX15	493	1078	45.7328
KIRP	SOX4	492	1078	45.6401
KIRP	SOX9	459	1078	42.5788
KIRP	SP1	736	1078	68.2746
KIRP	SSH2	733	1078	67.9963
KIRP	STAT2	446	1078	41.3729
KIRP	TADA2A	542	1078	50.2783
KIRP	TBX19	575	1078	53.3395
KIRP	TBX6	555	1078	51.4842
KIRP	TCF3	417	1078	38.6827
KIRP	TEAD2	495	1078	45.9184
KIRP	TET2	446	1078	41.3729
KIRP	TFAP2E	304	1078	28.2004
KIRP	TGIF1	565	1078	52.4119
KIRP	THAP5	279	1078	25.8813
KIRP	THAP6	479	1078	44.4341
KIRP	THAP9	468	1078	43.4137
KIRP	TIGD4	735	1078	68.1818
KIRP	TRMT1	277	1078	25.6957
KIRP	TULP3	658	1078	61.039
KIRP	VEZF1	316	1078	29.3135
LGG	ARID2	305	1214	25.1236
LGG	ARID4A	342	1214	28.1713
LGG	ATOH8	324	1214	26.6886
LGG	BAZ2A	419	1214	34.514
LGG	BAZ2B	479	1214	39.4563
LGG	BDP1	328	1214	27.0181
LGG	BPTF	440	1214	36.2438
LGG	CCDC88A	314	1214	25.8649
LGG	CENPT	432	1214	35.5848
LGG	CHD2	410	1214	33.7727
LGG	CREB3L4	317	1214	26.112
LGG	CREBBP	395	1214	32.5371
LGG	CREBZF	588	1214	48.4349
LGG	DMTF1	502	1214	41.3509
LGG	EBF4	460	1214	37.8913
LGG	EP300	306	1214	25.2059
LGG	ERI2	359	1214	29.5717
LGG	GATAD2B	407	1214	33.5255
LGG	GON4L	331	1214	27.2652
LGG	HES6	310	1214	25.5354
LGG	HIC2	528	1214	43.4926
LGG	HSF4	431	1214	35.5025
LGG	IKZF5	306	1214	25.2059
LGG	JARID2	340	1214	28.0066
LGG	JRKL	339	1214	27.9242
LGG	KLF12	352	1214	28.9951
LGG	LHX4	393	1214	32.3723
LGG	MKRN3	455	1214	37.4794
LGG	MTA1	357	1214	29.4069
LGG	MYCN	309	1214	25.453
LGG	MYEF2	515	1214	42.4217
LGG	MYOD1	306	1214	25.2059
LGG	MYT1	439	1214	36.1614
LGG	NCOR2	314	1214	25.8649
LGG	NFXL1	304	1214	25.0412
LGG	NFYA	346	1214	28.5008
LGG	NR2C1	498	1214	41.0214
LGG	OLIG1	399	1214	32.8666
LGG	OLIG2	407	1214	33.5255
LGG	OVOL1	331	1214	27.2652
LGG	PATZ1	357	1214	29.4069
LGG	PBX2	319	1214	26.2768
LGG	PMS1	529	1214	43.575
LGG	POGZ	597	1214	49.1763
LGG	PRDM10	322	1214	26.5239
LGG	PRDM15	403	1214	33.196
LGG	PURG	329	1214	27.1005
LGG	RCOR2	360	1214	29.654
LGG	RCOR3	500	1214	41.1862
LGG	RFX7	392	1214	32.29
LGG	RXRB	432	1214	35.5848
LGG	SATB1	353	1214	29.0774
LGG	SCRT1	305	1214	25.1236
LGG	SETDB1	457	1214	37.6442
LGG	SMAD4	308	1214	25.3707
LGG	SMAD9	352	1214	28.9951
LGG	SMARCC2	353	1214	29.0774
LGG	SNAPC4	378	1214	31.1367
LGG	SOX6	399	1214	32.8666
LGG	SOX8	461	1214	37.9736
LGG	TCF12	365	1214	30.0659
LGG	TCF4	338	1214	27.8418
LGG	TET2	416	1214	34.2669
LGG	TFAP2E	393	1214	32.3723
LGG	TFAP4	320	1214	26.3591
LGG	THAP6	332	1214	27.3476
LGG	TOX3	317	1214	26.112
LGG	TRERF1	341	1214	28.089
LGG	TUB	377	1214	31.0544
LIHC	BAZ2A	119	457	26.0394
LIHC	CENPA	116	457	25.3829
LIHC	DEPDC1B	128	457	28.0088
LIHC	DMTF1	134	457	29.3217
LIHC	E2F7	143	457	31.291
LIHC	E2F8	140	457	30.6346
LIHC	FOXM1	127	457	27.7899
LIHC	HMGXB4	123	457	26.9147
LIHC	JRKL	137	457	29.9781
LIHC	KCTD7	136	457	29.7593
LIHC	NFYA	128	457	28.0088
LIHC	NR2C2	122	457	26.6958
LIHC	PLAGL2	118	457	25.8206
LIHC	POGK	115	457	25.1641
LIHC	POGZ	132	457	28.884
LIHC	SETDB1	131	457	28.6652
LIHC	TCF19	122	457	26.6958
LIHC	WDHD1	147	457	32.1663
LUAD	AFF1	373	1202	31.0316
LUAD	ARID4A	437	1202	36.3561
LUAD	ARID4B	369	1202	30.6988
LUAD	BAZ2B	492	1202	40.9318
LUAD	BDP1	320	1202	26.6223
LUAD	BPTF	337	1202	28.0366
LUAD	CASZ1	369	1202	30.6988
LUAD	CHD2	626	1202	52.0799
LUAD	CREBZF	472	1202	39.2679
LUAD	DMTF1	518	1202	43.0948
LUAD	GON4L	432	1202	35.9401
LUAD	GTF2IRD2B	354	1202	29.4509
LUAD	GTF2IRD2	378	1202	31.4476
LUAD	HLF	313	1202	26.0399
LUAD	HSF4	390	1202	32.4459
LUAD	HSFX2	346	1202	28.7854
LUAD	IKZF4	367	1202	30.5324
LUAD	KCTD7	505	1202	42.0133
LUAD	KIAA2018	441	1202	36.6889
LUAD	KLF8	323	1202	26.8719
LUAD	LHX4	452	1202	37.604
LUAD	MECP2	387	1202	32.1963
LUAD	MYSM1	534	1202	44.426
LUAD	MZF1	413	1202	34.3594
LUAD	NFAT5	679	1202	56.4892
LUAD	NFATC3	314	1202	26.1231
LUAD	NFRKB	316	1202	26.2895
LUAD	NR2C2	618	1202	51.4143
LUAD	POGZ	488	1202	40.599
LUAD	POU6F1	467	1202	38.8519
LUAD	PRDM10	324	1202	26.9551
LUAD	PRDM15	426	1202	35.4409
LUAD	PRDM2	465	1202	38.6855
LUAD	RBAK	332	1202	27.6206
LUAD	RC3H1	631	1202	52.4958
LUAD	RERE	320	1202	26.6223
LUAD	RORA	349	1202	29.0349
LUAD	SNAPC4	352	1202	29.2845
LUAD	SON	397	1202	33.0283
LUAD	STAT2	307	1202	25.5408
LUAD	TBX19	382	1202	31.7804
LUAD	TET2	379	1202	31.5308
LUSC	AEBP2	250	867	28.8351
LUSC	AHCTF1	278	867	32.0646
LUSC	BCL11A	236	867	27.2203
LUSC	BCL11B	223	867	25.7209
LUSC	CEBPG	270	867	31.1419
LUSC	CHD2	243	867	28.0277
LUSC	CREBZF	266	867	30.6805
LUSC	DHX34	228	867	26.2976
LUSC	DLX5	310	867	35.7555
LUSC	DLX6	319	867	36.7935
LUSC	DMRT2	247	867	28.489
LUSC	DMRT3	265	867	30.5652
LUSC	DMTF1	258	867	29.7578
LUSC	DNAJC2	279	867	32.1799
LUSC	E2F7	328	867	37.8316
LUSC	ELK4	222	867	25.6055
LUSC	EMX1	261	867	30.1038
LUSC	FBXO41	298	867	34.3714
LUSC	FEZF1	241	867	27.797
LUSC	FOXE1	320	867	36.9089
LUSC	FOXK2	239	867	27.5663
LUSC	FOXN1	244	867	28.143
LUSC	GON4L	242	867	27.9123
LUSC	GRHL1	313	867	36.1015
LUSC	GRHL3	298	867	34.3714
LUSC	GTF2IRD1	252	867	29.0657
LUSC	HOXD11	233	867	26.8743
LUSC	HOXD13	233	867	26.8743
LUSC	HSF4	282	867	32.526
LUSC	JARID2	229	867	26.4129
LUSC	KLF5	286	867	32.9873
LUSC	LHX4	285	867	32.872
LUSC	MBD6	297	867	34.2561
LUSC	MTA1	224	867	25.8362
LUSC	MYSM1	224	867	25.8362
LUSC	MZF1	222	867	25.6055
LUSC	NFE2L2	241	867	27.797
LUSC	OTX1	305	867	35.1788
LUSC	PITX1	231	867	26.6436
LUSC	PLAGL2	226	867	26.0669
LUSC	POGZ	277	867	31.9493
LUSC	PRDM15	262	867	30.2191
LUSC	RBAK	326	867	37.6009
LUSC	SNAPC4	259	867	29.8731
LUSC	SOX12	231	867	26.6436
LUSC	SOX21	271	867	31.2572
LUSC	SOX2	344	867	39.677
LUSC	TFAP4	217	867	25.0288
LUSC	TLX2	279	867	32.1799
LUSC	TP63	316	867	36.4475
LUSC	WIZ	234	867	26.9896
MESO	ADNP	213	684	31.1404
MESO	AFF1	179	684	26.1696
MESO	ARID1B	214	684	31.2865
MESO	ARID2	226	684	33.0409
MESO	ARID4B	188	684	27.4854
MESO	ARNT	231	684	33.7719
MESO	BAZ2B	226	684	33.0409
MESO	BNC1	247	684	36.1111
MESO	BNC2	200	684	29.2398
MESO	BPTF	180	684	26.3158
MESO	CREBBP	211	684	30.848
MESO	CREBZF	252	684	36.8421
MESO	DMTF1	285	684	41.6667
MESO	ELF2	173	684	25.2924
MESO	ERI2	193	684	28.2164
MESO	GABPA	232	684	33.9181
MESO	GATAD1	259	684	37.8655
MESO	GATAD2B	206	684	30.117
MESO	GLI2	235	684	34.3567
MESO	GTF2IRD2B	243	684	35.5263
MESO	GTF2IRD2	237	684	34.6491
MESO	GTF2I	236	684	34.5029
MESO	HBP1	249	684	36.4035
MESO	HOXB3	192	684	28.0702
MESO	JRKL	254	684	37.1345
MESO	KCTD7	256	684	37.4269
MESO	KIAA1549	177	684	25.8772
MESO	KIAA2018	179	684	26.1696
MESO	KLF3	182	684	26.6082
MESO	L3MBTL3	175	684	25.5848
MESO	MECP2	183	684	26.7544
MESO	MEF2A	233	684	34.0643
MESO	MEIS2	173	684	25.2924
MESO	NFIA	184	684	26.9006
MESO	NFRKB	206	684	30.117
MESO	NR2C2	225	684	32.8947
MESO	PBX1	268	684	39.1813
MESO	POGZ	289	684	42.2515
MESO	PRDM10	203	684	29.6784
MESO	RBAK	246	684	35.9649
MESO	RC3H1	183	684	26.7544
MESO	RREB1	189	684	27.6316
MESO	SMARCC2	268	684	39.1813
MESO	SOX6	199	684	29.0936
MESO	SP1	274	684	40.0585
MESO	SP3	232	684	33.9181
MESO	STAT6	188	684	27.4854
MESO	THAP5	286	684	41.8129
MESO	THAP6	174	684	25.4386
MESO	THAP9	209	684	30.5556
MESO	TUB	279	684	40.7895
MESO	WT1	176	684	25.731
OV	ARID1A	523	1350	38.7407
OV	ARID4A	449	1350	33.2593
OV	ARID4B	648	1350	48
OV	ATF7	489	1350	36.2222
OV	BAZ2A	455	1350	33.7037
OV	BAZ2B	579	1350	42.8889
OV	BDP1	756	1350	56
OV	BPTF	582	1350	43.1111
OV	CHD1	439	1350	32.5185
OV	CHD2	905	1350	67.037
OV	CREBZF	770	1350	57.037
OV	DMTF1	664	1350	49.1852
OV	ESR2	345	1350	25.5556
OV	GON4L	649	1350	48.0741
OV	HIVEP1	489	1350	36.2222
OV	HSF4	413	1350	30.5926
OV	HSFX2	354	1350	26.2222
OV	IKZF4	350	1350	25.9259
OV	KCTD7	356	1350	26.3704
OV	KIAA2018	534	1350	39.5556
OV	KLF12	345	1350	25.5556
OV	LCOR	448	1350	33.1852
OV	LHX4	774	1350	57.3333
OV	MBD6	508	1350	37.6296
OV	MGA	611	1350	45.2593
OV	MYSM1	783	1350	58
OV	NCOR1	579	1350	42.8889
OV	NFAT5	850	1350	62.963
OV	NFRKB	495	1350	36.6667
OV	NR2C2	765	1350	56.6667
OV	POGZ	568	1350	42.0741
OV	POU2F1	560	1350	41.4815
OV	POU5F2	637	1350	47.1852
OV	POU6F1	438	1350	32.4444
OV	PRDM10	810	1350	60
OV	PRDM15	633	1350	46.8889
OV	RBAK	417	1350	30.8889
OV	RC3H1	792	1350	58.6667
OV	RERE	384	1350	28.4444
OV	RFX1	456	1350	33.7778
OV	RFX7	362	1350	26.8148
OV	RREB1	388	1350	28.7407
OV	SON	719	1350	53.2593
OV	SOX10	800	1350	59.2593
OV	SP1	681	1350	50.4444
OV	SSH1	492	1350	36.4444
OV	STAT2	397	1350	29.4074
PAAD	AHR	245	853	28.7222
PAAD	BHLHE40	226	853	26.4947
PAAD	CENPT	217	853	25.4396
PAAD	CREBZF	384	853	45.0176
PAAD	DMTF1	376	853	44.0797
PAAD	ELF3	289	853	33.8804
PAAD	FOXD4L2	253	853	29.66
PAAD	FOXH1	269	853	31.5358
PAAD	FOXL1	218	853	25.5569
PAAD	FOXQ1	242	853	28.3705
PAAD	HES1	254	853	29.7773
PAAD	HSF4	239	853	28.0188
PAAD	ID1	230	853	26.9637
PAAD	JRKL	322	853	37.7491
PAAD	KLF5	232	853	27.1981
PAAD	LBX2	234	853	27.4326
PAAD	MBD6	332	853	38.9215
PAAD	MXD1	221	853	25.9086
PAAD	NFAT5	247	853	28.9566
PAAD	NPAS2	266	853	31.1841
PAAD	NR1I2	224	853	26.2603
PAAD	ONECUT3	217	853	25.4396
PAAD	PITX1	232	853	27.1981
PAAD	POGZ	368	853	43.1419
PAAD	POU5F1B	330	853	38.687
PAAD	POU5F1	395	853	46.3072
PAAD	PPARG	243	853	28.4877
PAAD	PRDM15	220	853	25.7913
PAAD	RARG	257	853	30.129
PAAD	RCOR3	241	853	28.2532
PAAD	SIM2	255	853	29.8945
PAAD	SMAD3	222	853	26.0258
PAAD	SMARCC2	244	853	28.6049
PAAD	SP1	224	853	26.2603
PAAD	STAT6	279	853	32.7081
PAAD	TBX6	257	853	30.129
PAAD	TCF7L2	259	853	30.3634
PAAD	TEAD3	244	853	28.6049
PCPG	ADNP	232	821	28.2582
PCPG	ARID4A	272	821	33.1303
PCPG	ARID4B	237	821	28.8672
PCPG	BAZ2A	236	821	28.7454
PCPG	BCLAF1	249	821	30.3289
PCPG	BDP1	241	821	29.3544
PCPG	BPTF	290	821	35.3228
PCPG	CHD2	221	821	26.9184
PCPG	CPEB1	256	821	31.1815
PCPG	CREBBP	206	821	25.0914
PCPG	CSRNP3	209	821	25.4568
PCPG	FBXO41	214	821	26.0658
PCPG	GATAD2B	260	821	31.6687
PCPG	IKZF5	269	821	32.7649
PCPG	MECP2	293	821	35.6882
PCPG	MIER3	212	821	25.8222
PCPG	MLLT10	277	821	33.7393
PCPG	MYT1L	281	821	34.2266
PCPG	NR2C2	282	821	34.3484
PCPG	NR3C2	231	821	28.1364
PCPG	PLAGL2	210	821	25.5786
PCPG	PMS1	219	821	26.6748
PCPG	POGZ	211	821	25.7004
PCPG	PRDM10	261	821	31.7905
PCPG	RBAK	229	821	27.8928
PCPG	RCOR3	208	821	25.335
PCPG	RFX7	218	821	26.553
PCPG	SALL2	229	821	27.8928
PCPG	SALL4	246	821	29.9635
PCPG	SP3	212	821	25.8222
PCPG	SP4	316	821	38.4896
PCPG	TFAP2B	214	821	26.0658
PCPG	TIGD4	300	821	36.5408
PCPG	TUB	221	821	26.9184
PCPG	VSX1	209	821	25.4568
PRAD	ADNP	279	987	28.2675
PRAD	ARID3B	266	987	26.9504
PRAD	BAZ2A	294	987	29.7872
PRAD	BDP1	250	987	25.3293
PRAD	BPTF	253	987	25.6332
PRAD	CASZ1	277	987	28.0648
PRAD	CHD2	298	987	30.1925
PRAD	CREBZF	343	987	34.7518
PRAD	DMTF1	273	987	27.6596
PRAD	HMGXB4	270	987	27.3556
PRAD	KDM5B	265	987	26.849
PRAD	KDM5C	319	987	32.3202
PRAD	KDM5D	296	987	29.9899
PRAD	KIAA2018	285	987	28.8754
PRAD	LHX4	275	987	27.8622
PRAD	MGA	247	987	25.0253
PRAD	MLLT10	286	987	28.9767
PRAD	MYEF2	336	987	34.0426
PRAD	MYSM1	296	987	29.9899
PRAD	NR2C2	260	987	26.3425
PRAD	POGZ	364	987	36.8794
PRAD	PRDM10	322	987	32.6241
PRAD	RBAK	254	987	25.7345
PRAD	RERE	247	987	25.0253
PRAD	SON	254	987	25.7345
PRAD	TET2	268	987	27.153
PRAD	TFCP2	259	987	26.2411
READ	ADNP	147	460	31.9565
READ	AHCTF1	126	460	27.3913
READ	CREBZF	183	460	39.7826
READ	DHX34	150	460	32.6087
READ	DLX4	123	460	26.7391
READ	DMTF1	179	460	38.913
READ	DNAJC2	143	460	31.087
READ	E2F3	163	460	35.4348
READ	ETV4	126	460	27.3913
READ	FBXO41	136	460	29.5652
READ	FOXK1	142	460	30.8696
READ	FOXK2	121	460	26.3043
READ	FOXQ1	124	460	26.9565
READ	GATAD1	127	460	27.6087
READ	GON4L	126	460	27.3913
READ	GRHL2	148	460	32.1739
READ	GTF2IRD1	144	460	31.3043
READ	HSF4	173	460	37.6087
READ	JRKL	184	460	40
READ	KDM5C	138	460	30
READ	KIAA1549	125	460	27.1739
READ	MBD6	125	460	27.1739
READ	MGA	130	460	28.2609
READ	MLXIPL	155	460	33.6957
READ	MYC	122	460	26.5217
READ	NFAT5	124	460	26.9565
READ	NFXL1	120	460	26.087
READ	NKRF	125	460	27.1739
READ	NR6A1	179	460	38.913
READ	NUFIP1	119	460	25.8696
READ	PHF20	172	460	37.3913
READ	PITX2	124	460	26.9565
READ	PLAGL2	122	460	26.5217
READ	PMS1	131	460	28.4783
READ	POU5F1B	130	460	28.2609
READ	PRDM15	116	460	25.2174
READ	PRDM4	127	460	27.6087
READ	PROX1	127	460	27.6087
READ	RBAK	162	460	35.2174
READ	SALL4	133	460	28.913
READ	SETDB1	117	460	25.4348
READ	SNAPC4	117	460	25.4348
READ	SOX9	127	460	27.6087
READ	TCF7	134	460	29.1304
READ	TFAP4	139	460	30.2174
READ	TFCP2	126	460	27.3913
READ	TGIF2	120	460	26.087
READ	TIGD4	123	460	26.7391
READ	TULP4	116	460	25.2174
SARC	AFF1	237	760	31.1842
SARC	AHCTF1	223	760	29.3421
SARC	ARID4A	246	760	32.3684
SARC	AR	234	760	30.7895
SARC	BBX	202	760	26.5789
SARC	BDP1	229	760	30.1316
SARC	CASZ1	231	760	30.3947
SARC	CHD2	215	760	28.2895
SARC	CREBBP	218	760	28.6842
SARC	CREBZF	282	760	37.1053
SARC	DMTF1	250	760	32.8947
SARC	DZIP1L	242	760	31.8421
SARC	ELF2	257	760	33.8158
SARC	FOXN3	261	760	34.3421
SARC	GATAD2B	281	760	36.9737
SARC	GON4L	212	760	27.8947
SARC	HDX	224	760	29.4737
SARC	HEY2	239	760	31.4474
SARC	HLF	198	760	26.0526
SARC	IRF6	199	760	26.1842
SARC	KCTD7	221	760	29.0789
SARC	KLF15	203	760	26.7105
SARC	KLF8	272	760	35.7895
SARC	MEF2A	306	760	40.2632
SARC	MEF2D	199	760	26.1842
SARC	MEIS2	193	760	25.3947
SARC	MGA	194	760	25.5263
SARC	MIER1	194	760	25.5263
SARC	MIER3	204	760	26.8421
SARC	MYBL1	224	760	29.4737
SARC	MYEF2	278	760	36.5789
SARC	NCOR1	203	760	26.7105
SARC	NFIC	233	760	30.6579
SARC	NPAS4	225	760	29.6053
SARC	NR2C2	249	760	32.7632
SARC	PBRM1	191	760	25.1316
SARC	PBX1	249	760	32.7632
SARC	PGR	193	760	25.3947
SARC	PIAS2	197	760	25.9211
SARC	POGZ	250	760	32.8947
SARC	PRDM16	194	760	25.5263
SARC	RC3H1	261	760	34.3421
SARC	RCOR3	278	760	36.5789
SARC	RFX5	221	760	29.0789
SARC	SALL2	249	760	32.7632
SARC	SETBP1	279	760	36.7105
SARC	SMAD4	270	760	35.5263
SARC	SP3	195	760	25.6579
SARC	SP4	202	760	26.5789
SARC	STAT5B	274	760	36.0526
SARC	TADA2A	236	760	31.0526
SARC	TEAD1	235	760	30.9211
SARC	TEAD3	204	760	26.8421
SARC	THAP5	192	760	25.2632
SARC	THAP6	231	760	30.3947
SARC	TP73	229	760	30.1316
SARC	TUB	259	760	34.0789
SARC	VEZF1	197	760	25.9211
SKCM	AHCTF1	196	670	29.2537
SKCM	AHR	208	670	31.0448
SKCM	ARID4A	207	670	30.8955
SKCM	ARID4B	225	670	33.5821
SKCM	ATF1	171	670	25.5224
SKCM	ATF2	176	670	26.2687
SKCM	BACH1	197	670	29.403
SKCM	BAZ2B	202	670	30.1493
SKCM	BBX	172	670	25.6716
SKCM	BCLAF1	196	670	29.2537
SKCM	BDP1	206	670	30.7463
SKCM	BLZF1	193	670	28.806
SKCM	CCDC88A	174	670	25.9701
SKCM	CEBPZ	170	670	25.3731
SKCM	CREB1	221	670	32.9851
SKCM	CREBZF	226	670	33.7313
SKCM	DMTF1	234	670	34.9254
SKCM	DNAJC21	178	670	26.5672
SKCM	ELF2	219	670	32.6866
SKCM	ERI2	220	670	32.8358
SKCM	ETV1	190	670	28.3582
SKCM	FOXN2	195	670	29.1045
SKCM	GABPA	217	670	32.3881
SKCM	GPBP1	196	670	29.2537
SKCM	HESX1	195	670	29.1045
SKCM	IKZF5	190	670	28.3582
SKCM	LHX4	203	670	30.2985
SKCM	MEF2A	204	670	30.4478
SKCM	MIER1	179	670	26.7164
SKCM	MIER3	218	670	32.5373
SKCM	MYNN	214	670	31.9403
SKCM	MYSM1	247	670	36.8657
SKCM	NFAT5	229	670	34.1791
SKCM	NFXL1	206	670	30.7463
SKCM	NR1D2	208	670	31.0448
SKCM	NR2C2	212	670	31.6418
SKCM	NR3C1	186	670	27.7612
SKCM	PMS1	205	670	30.597
SKCM	PURB	210	670	31.3433
SKCM	RBAK	237	670	35.3731
SKCM	RC3H1	243	670	36.2687
SKCM	RCOR3	179	670	26.7164
SKCM	RFX7	185	670	27.6119
SKCM	RLF	208	670	31.0448
SKCM	RNF138	178	670	26.5672
SKCM	SMAD4	184	670	27.4627
SKCM	SMAD5	225	670	33.5821
SKCM	SMARCA5	174	670	25.9701
SKCM	SP3	216	670	32.2388
SKCM	SP4	198	670	29.5522
SKCM	TAX1BP1	205	670	30.597
SKCM	TCF12	185	670	27.6119
SKCM	TET2	171	670	25.5224
SKCM	THAP2	213	670	31.791
SKCM	THAP5	219	670	32.6866
SKCM	THAP6	186	670	27.7612
SKCM	THAP9	205	670	30.597
SKCM	TIGD4	243	670	36.2687
SKCM	TMF1	184	670	27.4627
SKCM	VEZF1	178	670	26.5672
STAD	ARID2	934	2267	41.1998
STAD	ARID4A	1829	2267	80.6793
STAD	ARID4B	1915	2267	84.4729
STAD	BAZ1A	1589	2267	70.0926
STAD	BAZ2B	1583	2267	69.828
STAD	BBX	615	2267	27.1284
STAD	BCLAF1	823	2267	36.3035
STAD	BDP1	1645	2267	72.5629
STAD	BPTF	1688	2267	74.4596
STAD	CCDC88A	764	2267	33.7009
STAD	CEBPZ	582	2267	25.6727
STAD	CHD2	1701	2267	75.0331
STAD	CREB1	912	2267	40.2294
STAD	CREBZF	1761	2267	77.6798
STAD	DMTF1	1699	2267	74.9449
STAD	DNAJC2	1147	2267	50.5955
STAD	ELF2	1007	2267	44.4199
STAD	ETV6	727	2267	32.0688
STAD	FOXH1	780	2267	34.4067
STAD	FOXP1	634	2267	27.9665
STAD	GATAD2B	654	2267	28.8487
STAD	GON4L	1186	2267	52.3158
STAD	GTF2IRD2	771	2267	34.0097
STAD	HIVEP1	721	2267	31.8041
STAD	HOXC8	1298	2267	57.2563
STAD	HSF4	1125	2267	49.6251
STAD	HSFX2	1065	2267	46.9784
STAD	JRKL	1463	2267	64.5346
STAD	KDM5A	1018	2267	44.9052
STAD	LHX4	786	2267	34.6714
STAD	LIN28A	931	2267	41.0675
STAD	MAFG	790	2267	34.8478
STAD	MGA	592	2267	26.1138
STAD	MIER1	1018	2267	44.9052
STAD	MLLT10	880	2267	38.8178
STAD	MYSM1	1426	2267	62.9025
STAD	MZF1	1172	2267	51.6983
STAD	NANOG	693	2267	30.569
STAD	NCOA3	583	2267	25.7168
STAD	NCOR1	1369	2267	60.3882
STAD	NFAT5	1373	2267	60.5646
STAD	NFIA	736	2267	32.4658
STAD	NFIB	1265	2267	55.8006
STAD	NHLH1	679	2267	29.9515
STAD	NR2C1	1255	2267	55.3595
STAD	NR2C2	1026	2267	45.2581
STAD	PHF20	737	2267	32.5099
STAD	POGZ	1088	2267	47.9929
STAD	POU2F1	1751	2267	77.2386
STAD	POU5F1B	1030	2267	45.4345
STAD	POU5F1	1172	2267	51.6983
STAD	POU5F2	1215	2267	53.5951
STAD	PURB	1306	2267	57.6092
STAD	RBAK	650	2267	28.6723
STAD	RBPJ	1359	2267	59.9471
STAD	RC3H1	1714	2267	75.6065
STAD	RCOR3	985	2267	43.4495
STAD	RHOXF2B	841	2267	37.0975
STAD	SON	1376	2267	60.697
STAD	SOX4	615	2267	27.1284
STAD	SP140L	654	2267	28.8487
STAD	SP1	889	2267	39.2148
STAD	SP3	1132	2267	49.9338
STAD	TBX19	1374	2267	60.6087
STAD	THAP9	619	2267	27.3048
STAD	TMF1	742	2267	32.7305
TGCT	ADNP2	575	1790	32.1229
TGCT	ADNP	580	1790	32.4022
TGCT	AFF1	893	1790	49.8883
TGCT	AHCTF1	1070	1790	59.7765
TGCT	AIRE	851	1790	47.5419
TGCT	AKNA	705	1790	39.3855
TGCT	ARGFX	812	1790	45.3631
TGCT	ARID3B	522	1790	29.162
TGCT	ARID5A	664	1790	37.095
TGCT	ARID5B	608	1790	33.9665
TGCT	ATMIN	967	1790	54.0223
TGCT	BACH1	871	1790	48.6592
TGCT	BATF3	961	1790	53.6872
TGCT	BATF	490	1790	27.3743
TGCT	BAZ2A	1105	1790	61.7318
TGCT	BCLAF1	983	1790	54.9162
TGCT	BDP1	619	1790	34.581
TGCT	BHLHE23	537	1790	30
TGCT	BLZF1	985	1790	55.0279
TGCT	BNC1	1065	1790	59.4972
TGCT	BNC2	482	1790	26.9274
TGCT	C11orf95	609	1790	34.0223
TGCT	CCDC79	1070	1790	59.7765
TGCT	CDC5L	636	1790	35.5307
TGCT	CDX1	981	1790	54.8045
TGCT	CEBPG	902	1790	50.3911
TGCT	CEBPZ	759	1790	42.4022
TGCT	CENPA	1080	1790	60.3352
TGCT	CHD1	1079	1790	60.2793
TGCT	CLOCK	912	1790	50.9497
TGCT	CNBP	974	1790	54.4134
TGCT	CPEB1	1032	1790	57.6536
TGCT	CREBL2	1080	1790	60.3352
TGCT	CSDE1	974	1790	54.4134
TGCT	CSRNP2	1025	1790	57.2626
TGCT	CUX2	949	1790	53.0168
TGCT	DEPDC4	713	1790	39.8324
TGCT	DHX34	848	1790	47.3743
TGCT	DMRT1	991	1790	55.3631
TGCT	DMRTB1	512	1790	28.6034
TGCT	DMRTC2	905	1790	50.5587
TGCT	DMTF1	912	1790	50.9497
TGCT	DNAJC1	615	1790	34.3575
TGCT	DNAJC2	884	1790	49.3855
TGCT	DPF2	450	1790	25.1397
TGCT	DUXA	580	1790	32.4022
TGCT	E2F1	774	1790	43.2402
TGCT	E2F2	1047	1790	58.4916
TGCT	E2F6	540	1790	30.1676
TGCT	E4F1	852	1790	47.5978
TGCT	ECD	636	1790	35.5307
TGCT	EIF3K	787	1790	43.9665
TGCT	ELK3	703	1790	39.2737
TGCT	EP300	1103	1790	61.6201
TGCT	ESR2	1048	1790	58.5475
TGCT	ESX1	1014	1790	56.648
[truncated: 1,067 more rows]
