# Supplementary material for: Transcriptional landscape and clinical utility of enhancer RNAs for eRNA-targeted therapy in cancer
Source: Nat Commun. 2019 Oct 8;10:4562. doi: 10.1038/s41467-019-12543-5 (PMC6783481; doi:10.1038/s41467-019-12543-5)
Supplement: Supplementary file 5 — Supplementary Data 3 [file 41467_2019_12543_MOESM5_ESM.xlsx]

## Sheet: Data S3
Cancer_Type	Target_Gene_Symbol	eRNA_ID	Rs	FDR	Pathway	Distance	Description
ACC	PTEN	ENSR00000031041	0.512293	0.000312881	PI3K	656013	ENSR00000031041_PTEN
ACC	PTEN	ENSR00000031042	0.617162	2.06783e-06	PI3K	651112	ENSR00000031042_PTEN
ACC	PTEN	ENSR00000031043	0.586344	1.57336e-05	PI3K	648913	ENSR00000031043_PTEN
ACC	PTEN	ENSR00000031044	0.493257	0.000600702	PI3K	646817	ENSR00000031044_PTEN
ACC	KDM5A	ENSR00000047484	0.384177	0.0129497	Notch	365888	ENSR00000047484_KDM5A
ACC	IRS2	ENSR00000065643	0.376723	0.0145511	RTK-RAS	640768	ENSR00000065643_IRS2
ACC	IRS2	ENSR00000065644	0.453538	0.00182927	RTK-RAS	639193	ENSR00000065644_IRS2
ACC	IRS2	ENSR00000065645	0.439536	0.00278766	RTK-RAS	638132	ENSR00000065645_IRS2
ACC	IRS2	ENSR00000065722	0.732595	0	RTK-RAS	4679	ENSR00000065722_IRS2
ACC	IRS2	ENSR00000065731	0.410843	0.00621226	RTK-RAS	83116	ENSR00000065731_IRS2
ACC	IRS2	ENSR00000065732	0.407963	0.00670751	RTK-RAS	84579	ENSR00000065732_IRS2
ACC	DLK1	ENSR00000073162	0.434409	0.00323255	Notch	95858	ENSR00000073162_DLK1
ACC	DLK1	ENSR00000073184	0.609148	2.92086e-06	Notch	16494	ENSR00000073184_DLK1
ACC	TAOK2	ENSR00000085210	0.353578	0.0255073	Hippo	572859	ENSR00000085210_TAOK2
ACC	TAOK2	ENSR00000085211	0.372785	0.0168154	Hippo	575859	ENSR00000085211_TAOK2
ACC	TAOK2	ENSR00000085229	0.414265	0.00618804	Hippo	661059	ENSR00000085229_TAOK2
ACC	SMAD4	ENSR00000103310	0.487701	0.000596127	TGF-beta	617312	ENSR00000103310_SMAD4
ACC	AKT2	ENSR00000109507	0.5037	0.000422366	PI3K	29355	ENSR00000109507_AKT2
ACC	DLL3	ENSR00000109507	0.326259	0.0428258	Notch	815996	ENSR00000109507_DLL3
ACC	NUMBL	ENSR00000109507	0.357205	0.0236162	Notch	376081	ENSR00000109507_NUMBL
ACC	AKT1S1	ENSR00000110987	0.382863	0.0133497	PI3K	66295	ENSR00000110987_AKT1S1
ACC	PPP2R1A	ENSR00000111305	0.455842	0.00195609	PI3K	413979	ENSR00000111305_PPP2R1A
ACC	MXD1	ENSR00000118679	0.50056	0.000470145	Myc	372095	ENSR00000118679_MXD1
ACC	FAT2	ENSR00000189170	0.501464	0.000366257	Hippo	160843	ENSR00000189170_FAT2
ACC	MLXIPL	ENSR00000213403	0.350949	0.0269538	Myc	648763	ENSR00000213403_MLXIPL
ACC	NOV	ENSR00000229391	0.880482	3.28925e-23	Notch	62096	ENSR00000229391_NOV
ACC	WNT4	ENSR00000250693	0.321454	0.0469696	Wnt	136231	ENSR00000250693_WNT4
ACC	PTEN	ENSR00000260651	0.585005	1.6773e-05	PI3K	648413	ENSR00000260651_PTEN
ACC	IRS2	ENSR00000273255	0.376723	0.0145511	RTK-RAS	640768	ENSR00000273255_IRS2
ACC	DLK1	ENSR00000276104	0.480744	0.00075596	Notch	95105	ENSR00000276104_DLK1
ACC	DLK1	ENSR00000276109	0.602036	4.36539e-06	Notch	15905	ENSR00000276109_DLK1
ACC	PSENEN	ENSR00000288220	0.37018	0.0178241	Notch	172314	ENSR00000288220_PSENEN
ACC	PSENEN	ENSR00000288221	0.3926	0.0106134	Notch	170814	ENSR00000288221_PSENEN
ACC	AKT1S1	ENSR00000288892	0.375243	0.0159089	PI3K	61941	ENSR00000288892_AKT1S1
ACC	AKT1S1	ENSR00000288893	0.367137	0.0190602	PI3K	62741	ENSR00000288893_AKT1S1
ACC	PPP2R1A	ENSR00000289039	0.489703	0.000675876	PI3K	83939	ENSR00000289039_PPP2R1A
ACC	FAT2	ENSR00000317983	0.502851	0.000347953	Hippo	160956	ENSR00000317983_FAT2
ACC	NOV	ENSR00000333094	0.881091	2.73502e-23	Notch	62106	ENSR00000333094_NOV
ACC	SCRIB	ENSR00000333986	0.499796	0.000388818	Hippo	216521	ENSR00000333986_SCRIB
ACC	HEYL	1:39612499-39618499	0.765652	0	Notch	24446	1:39612499-39618499_HEYL
ACC	CDKN2C	1:51006793-51012793	0.602167	6.76773e-06	Cell cycle	49048	1:51006793-51012793_CDKN2C
ACC	CDKN2C	1:51007228-51013228	0.618866	1.66916e-06	Cell cycle	49483	1:51007228-51013228_CDKN2C
BLCA	NOTCH2	ENSR00000012442	0.371976	5.94947e-14	Notch	355505	ENSR00000012442_NOTCH2
BLCA	NOTCH2	ENSR00000012443	0.358684	7.12481e-13	Notch	356426	ENSR00000012443_NOTCH2
BLCA	NOTCH2	ENSR00000012444	0.390918	0	Notch	357776	ENSR00000012444_NOTCH2
BLCA	NOTCH2	ENSR00000012457	0.514111	0	Notch	486374	ENSR00000012457_NOTCH2
BLCA	NOTCH2	ENSR00000012458	0.463506	0	Notch	490943	ENSR00000012458_NOTCH2
BLCA	NOTCH2	ENSR00000012514	0.472449	0	Notch	729675	ENSR00000012514_NOTCH2
BLCA	NOTCH2	ENSR00000012515	0.437881	0	Notch	731063	ENSR00000012515_NOTCH2
BLCA	NCSTN	ENSR00000014617	0.300912	3.60016e-09	Notch	647064	ENSR00000014617_NCSTN
BLCA	PTEN	ENSR00000031042	0.307515	1.50864e-09	PI3K	651112	ENSR00000031042_PTEN
BLCA	PTEN	ENSR00000031043	0.333178	4.08774e-11	PI3K	648913	ENSR00000031043_PTEN
BLCA	TH	ENSR00000035913	0.361335	3.55941e-13	Notch	37039	ENSR00000035913_TH
BLCA	CCND1	ENSR00000041357	0.409946	4.36171e-17	Cell cycle	258687	ENSR00000041357_CCND1
BLCA	YAP1	ENSR00000043973	0.330397	6.159e-11	Hippo	67639	ENSR00000043973_YAP1
BLCA	MDM2	ENSR00000053727	0.424836	0	Tp53	458274	ENSR00000053727_MDM2
BLCA	TAOK2	ENSR00000085043	0.361739	4.17583e-13	Hippo	553635	ENSR00000085043_TAOK2
BLCA	TAOK2	ENSR00000085210	0.462171	0	Hippo	572859	ENSR00000085210_TAOK2
BLCA	TAOK2	ENSR00000085211	0.484139	0	Hippo	575859	ENSR00000085211_TAOK2
BLCA	AKT2	ENSR00000109507	0.462576	0	PI3K	29355	ENSR00000109507_AKT2
BLCA	HES1	ENSR00000163984	0.500293	1.4915e-26	Notch	313077	ENSR00000163984_HES1
BLCA	HES1	ENSR00000163985	0.475409	1.22158e-23	Notch	309545	ENSR00000163985_HES1
BLCA	HES1	ENSR00000163986	0.457799	1.00196e-21	Notch	308055	ENSR00000163986_HES1
BLCA	HES1	ENSR00000163987	0.433008	3.1855e-19	Notch	306245	ENSR00000163987_HES1
BLCA	HES1	ENSR00000164079	0.41123	3.35235e-17	Notch	184804	ENSR00000164079_HES1
BLCA	HES1	ENSR00000164080	0.399361	3.64299e-16	Notch	186362	ENSR00000164080_HES1
BLCA	TEAD3	ENSR00000196019	0.399319	0	Hippo	496930	ENSR00000196019_TEAD3
BLCA	THBS2	ENSR00000207175	0.314997	4.35507e-10	Notch	74479	ENSR00000207175_THBS2
BLCA	SCRIB	ENSR00000232146	0.507428	0	Hippo	15004	ENSR00000232146_SCRIB
BLCA	SCRIB	ENSR00000232283	0.429454	0	Hippo	926095	ENSR00000232283_SCRIB
BLCA	SCRIB	ENSR00000232284	0.392423	0	Hippo	932101	ENSR00000232284_SCRIB
BLCA	RPS6	ENSR00000233736	0.333069	3.15689e-11	PI3K	36096	ENSR00000233736_RPS6
BLCA	RPS6	ENSR00000233739	0.408424	5.95007e-17	PI3K	61429	ENSR00000233739_RPS6
BLCA	ARRDC1	ENSR00000243144	0.502169	0	Notch	476854	ENSR00000243144_ARRDC1
BLCA	PIK3R3	ENSR00000251626	0.353792	1.23523e-12	PI3K	745364	ENSR00000251626_PIK3R3
BLCA	NCSTN	ENSR00000254910	0.301064	3.52937e-09	Notch	647228	ENSR00000254910_NCSTN
BLCA	NCSTN	ENSR00000254912	0.351034	2.56315e-12	Notch	686028	ENSR00000254912_NCSTN
BLCA	PTEN	ENSR00000260651	0.327817	8.97047e-11	PI3K	648413	ENSR00000260651_PTEN
BLCA	TH	ENSR00000262415	0.347693	3.2913e-12	Notch	35723	ENSR00000262415_TH
BLCA	CCND1	ENSR00000264626	0.426929	1.21276e-18	Cell cycle	252687	ENSR00000264626_CCND1
BLCA	HES1	ENSR00000308163	0.418667	7.12195e-18	Notch	183055	ENSR00000308163_HES1
BLCA	SCRIB	ENSR00000333965	0.488822	3.53326e-25	Hippo	64879	ENSR00000333965_SCRIB
BLCA	SCRIB	ENSR00000333966	0.490044	2.53722e-25	Hippo	63279	ENSR00000333966_SCRIB
BLCA	CSNK1E	22:38351865-38357865	0.364141	2.70946e-13	Hippo	36781	22:38351865-38357865_CSNK1E
BRCA	NOTCH2	ENSR00000012444	0.393119	0	Notch	357776	ENSR00000012444_NOTCH2
BRCA	NOTCH2	ENSR00000012450	0.351792	0	Notch	403966	ENSR00000012450_NOTCH2
BRCA	NOTCH2	ENSR00000012457	0.559663	0	Notch	486374	ENSR00000012457_NOTCH2
BRCA	NOTCH2	ENSR00000012458	0.512614	0	Notch	490943	ENSR00000012458_NOTCH2
BRCA	NOTCH2	ENSR00000012514	0.57146	0	Notch	729675	ENSR00000012514_NOTCH2
BRCA	NOTCH2	ENSR00000012515	0.513965	0	Notch	731063	ENSR00000012515_NOTCH2
BRCA	APH1A	ENSR00000013533	0.301801	0	Notch	365798	ENSR00000013533_APH1A
BRCA	PTEN	ENSR00000031042	0.397096	0	PI3K	651112	ENSR00000031042_PTEN
BRCA	PTEN	ENSR00000031043	0.407175	0	PI3K	648913	ENSR00000031043_PTEN
BRCA	PTEN	ENSR00000031044	0.361844	0	PI3K	646817	ENSR00000031044_PTEN
BRCA	PTEN	ENSR00000031055	0.332146	0	PI3K	548577	ENSR00000031055_PTEN
BRCA	TEAD1	ENSR00000036930	0.428824	0	Hippo	764578	ENSR00000036930_TEAD1
BRCA	YAP1	ENSR00000043973	0.449922	0	Hippo	67639	ENSR00000043973_YAP1
BRCA	KDM5A	ENSR00000047484	0.329276	0	Notch	365888	ENSR00000047484_KDM5A
BRCA	CDKN1B	ENSR00000048941	0.339584	0	Cell cycle	219333	ENSR00000048941_CDKN1B
BRCA	MDM2	ENSR00000053727	0.452628	0	Tp53	458274	ENSR00000053727_MDM2
BRCA	RB1	ENSR00000062625	0.419226	0	Cell cycle	202701	ENSR00000062625_RB1
BRCA	TSC2	ENSR00000082518	0.479369	0	PI3K	603262	ENSR00000082518_TSC2
BRCA	TSC2	ENSR00000082519	0.417852	0	PI3K	607777	ENSR00000082519_TSC2
BRCA	TAOK2	ENSR00000085210	0.369672	4.4797e-39	Hippo	572859	ENSR00000085210_TAOK2
BRCA	TAOK2	ENSR00000085211	0.386975	4.71286e-43	Hippo	575859	ENSR00000085211_TAOK2
BRCA	TAOK2	ENSR00000085229	0.390947	5.31246e-44	Hippo	661059	ENSR00000085229_TAOK2
BRCA	NCOR1	ENSR00000091626	0.308168	0	Notch	786685	ENSR00000091626_NCOR1
BRCA	NCOR1	ENSR00000091645	0.646001	8.08563e-142	Notch	704984	ENSR00000091645_NCOR1
BRCA	NCOR1	ENSR00000091648	0.567122	0	Notch	698186	ENSR00000091648_NCOR1
BRCA	NCOR1	ENSR00000091649	0.596679	0	Notch	692784	ENSR00000091649_NCOR1
BRCA	NCOR1	ENSR00000091711	0.641797	0	Notch	206442	ENSR00000091711_NCOR1
BRCA	NCOR1	ENSR00000091712	0.631077	0	Notch	204184	ENSR00000091712_NCOR1
BRCA	WNT6	ENSR00000130451	0.349268	1.07791e-34	Wnt	99152	ENSR00000130451_WNT6
BRCA	WNT7B	ENSR00000147309	0.322489	1.99338e-29	Wnt	46688	ENSR00000147309_WNT7B
BRCA	HES1	ENSR00000163985	0.365515	3.71972e-38	Notch	309545	ENSR00000163985_HES1
BRCA	HES1	ENSR00000163986	0.347108	3.00282e-34	Notch	308055	ENSR00000163986_HES1
BRCA	HES1	ENSR00000163987	0.322071	2.38496e-29	Notch	306245	ENSR00000163987_HES1
BRCA	SCRIB	ENSR00000232146	0.527615	0	Hippo	15004	ENSR00000232146_SCRIB
BRCA	SCRIB	ENSR00000232164	0.472852	0	Hippo	87321	ENSR00000232164_SCRIB
BRCA	SCRIB	ENSR00000232283	0.398639	0	Hippo	926095	ENSR00000232283_SCRIB
BRCA	TSC1	ENSR00000242576	0.64187	1.92552e-139	PI3K	426993	ENSR00000242576_TSC1
BRCA	ARRDC1	ENSR00000243144	0.513345	0	Notch	476854	ENSR00000243144_ARRDC1
BRCA	NRARP	ENSR00000243144	0.311183	0	Notch	173451	ENSR00000243144_NRARP
BRCA	PIK3R3	ENSR00000251618	0.345482	6.45685e-34	PI3K	692564	ENSR00000251618_PIK3R3
BRCA	PIK3R3	ENSR00000251619	0.349209	1.10883e-34	PI3K	693464	ENSR00000251619_PIK3R3
BRCA	PIK3R3	ENSR00000251620	0.342869	2.18798e-33	PI3K	703264	ENSR00000251620_PIK3R3
BRCA	PIK3R3	ENSR00000251622	0.327851	1.93811e-30	PI3K	718064	ENSR00000251622_PIK3R3
BRCA	PIK3R3	ENSR00000251623	0.325666	5.03998e-30	PI3K	718964	ENSR00000251623_PIK3R3
BRCA	PTEN	ENSR00000260651	0.401095	0	PI3K	648413	ENSR00000260651_PTEN
BRCA	TSC2	ENSR00000279451	0.481401	0	PI3K	603035	ENSR00000279451_TSC2
BRCA	SCRIB	ENSR00000333965	0.424508	1.46084e-52	Hippo	64879	ENSR00000333965_SCRIB
BRCA	SCRIB	ENSR00000333966	0.430413	0	Hippo	63279	ENSR00000333966_SCRIB
BRCA	SCRIB	ENSR00000333971	0.375959	0	Hippo	33121	ENSR00000333971_SCRIB
BRCA	SCRIB	ENSR00000333975	0.472115	0	Hippo	87421	ENSR00000333975_SCRIB
BRCA	CCND1	11:69528322-69534322	0.701396	1.16415e-177	Cell cycle	109765	11:69528322-69534322_CCND1
BRCA	HES1	3:193825696-193831696	0.334581	9.71151e-32	Notch	307449	3:193825696-193831696_HES1
CESC	NOTCH2	ENSR00000012457	0.342652	2.9342e-08	Notch	486374	ENSR00000012457_NOTCH2
CESC	NOTCH2	ENSR00000012458	0.334442	6.87706e-08	Notch	490943	ENSR00000012458_NOTCH2
CESC	NOTCH2	ENSR00000012514	0.607036	0	Notch	729675	ENSR00000012514_NOTCH2
CESC	NOTCH2	ENSR00000012515	0.553349	0	Notch	731063	ENSR00000012515_NOTCH2
CESC	CCND1	ENSR00000041357	0.307908	7.8283e-07	Cell cycle	258687	ENSR00000041357_CCND1
CESC	YAP1	ENSR00000043973	0.465767	0	Hippo	67639	ENSR00000043973_YAP1
CESC	KDM5A	ENSR00000047484	0.332042	8.77638e-08	Notch	365888	ENSR00000047484_KDM5A
CESC	RB1	ENSR00000062625	0.470145	0	Cell cycle	202701	ENSR00000062625_RB1
CESC	IRS2	ENSR00000065658	0.344721	1.86985e-08	RTK-RAS	521529	ENSR00000065658_IRS2
CESC	AKT1	ENSR00000073731	0.334742	6.66891e-08	PI3K	77212	ENSR00000073731_AKT1
CESC	AKT1	ENSR00000073750	0.363315	3.02602e-09	PI3K	219549	ENSR00000073750_AKT1
CESC	AKT1	ENSR00000073751	0.364057	2.77887e-09	PI3K	220949	ENSR00000073751_AKT1
CESC	AKT1	ENSR00000073752	0.367002	1.97488e-09	PI3K	221349	ENSR00000073752_AKT1
CESC	TAOK2	ENSR00000085210	0.351001	1.19899e-08	Hippo	572859	ENSR00000085210_TAOK2
CESC	TAOK2	ENSR00000085211	0.425353	0	Hippo	575859	ENSR00000085211_TAOK2
CESC	NCOR1	ENSR00000091626	0.386253	1.85862e-10	Notch	786685	ENSR00000091626_NCOR1
CESC	LLGL1	ENSR00000092010	0.367782	1.80242e-09	Hippo	314187	ENSR00000092010_LLGL1
CESC	LLGL1	ENSR00000092011	0.374429	8.17004e-10	Hippo	311387	ENSR00000092011_LLGL1
CESC	AKT2	ENSR00000109507	0.491803	0	PI3K	29355	ENSR00000109507_AKT2
CESC	ADAM17	ENSR00000112643	0.335842	4.83905e-08	Notch	197660	ENSR00000112643_ADAM17
CESC	E2F1	ENSR00000136292	0.329459	1.13852e-07	Cell cycle	10202	ENSR00000136292_E2F1
CESC	E2F1	ENSR00000136293	0.32708	1.4434e-07	Cell cycle	10862	ENSR00000136293_E2F1
CESC	E2F1	ENSR00000136365	0.335571	6.12624e-08	Cell cycle	446774	ENSR00000136365_E2F1
CESC	HES1	ENSR00000163984	0.40144	1.87884e-11	Notch	313077	ENSR00000163984_HES1
CESC	HES1	ENSR00000163985	0.384588	1.71417e-10	Notch	309545	ENSR00000163985_HES1
CESC	HES1	ENSR00000163986	0.37056	9.70106e-10	Notch	308055	ENSR00000163986_HES1
CESC	HES1	ENSR00000163987	0.349248	1.13764e-08	Notch	306245	ENSR00000163987_HES1
CESC	CTBP1	ENSR00000164707	0.41247	3.24822e-12	Notch	474135	ENSR00000164707_CTBP1
CESC	FZD9	ENSR00000213403	0.407918	7.71454e-12	Wnt	458003	ENSR00000213403_FZD9
CESC	SCRIB	ENSR00000232146	0.506423	0	Hippo	15004	ENSR00000232146_SCRIB
CESC	SCRIB	ENSR00000232283	0.421099	8.07635e-14	Hippo	926095	ENSR00000232283_SCRIB
CESC	SCRIB	ENSR00000232284	0.356536	6.51291e-09	Hippo	932101	ENSR00000232284_SCRIB
CESC	JAK2	ENSR00000232852	0.340566	3.65421e-08	RTK-RAS	594150	ENSR00000232852_JAK2
CESC	JAK2	ENSR00000232853	0.32757	1.37488e-07	RTK-RAS	595670	ENSR00000232853_JAK2
CESC	CDKN2B	ENSR00000233976	0.380073	3.02559e-10	Cell cycle	25863	ENSR00000233976_CDKN2B
CESC	ARRDC1	ENSR00000243144	0.334136	7.09576e-08	Notch	476854	ENSR00000243144_ARRDC1
CESC	LLGL1	ENSR00000282647	0.374421	8.1781e-10	Hippo	312687	ENSR00000282647_LLGL1
CESC	E2F1	ENSR00000298227	0.361311	3.80393e-09	Cell cycle	448896	ENSR00000298227_E2F1
CESC	FBXW7	ENSR00000312662	0.311495	6.48091e-07	Notch	837099	ENSR00000312662_FBXW7
CESC	FZD9	ENSR00000326719	0.339831	3.17081e-08	Wnt	148983	ENSR00000326719_FZD9
CESC	DTX2	ENSR00000326801	0.317094	3.24269e-07	Notch	152476	ENSR00000326801_DTX2
CESC	SCRIB	ENSR00000333965	0.530865	0	Hippo	64879	ENSR00000333965_SCRIB
CESC	SCRIB	ENSR00000333966	0.530707	0	Hippo	63279	ENSR00000333966_SCRIB
CESC	SCRIB	ENSR00000333971	0.304398	1.24602e-06	Hippo	33121	ENSR00000333971_SCRIB
CESC	MDM4	1:205441121-205447121	0.334794	6.63333e-08	Tp53	927742	1:205441121-205447121_MDM4
CESC	CDKN2C	1:51006793-51012793	0.788898	1.5388e-64	Cell cycle	49048	1:51006793-51012793_CDKN2C
CESC	CDKN2C	1:51007228-51013228	0.809195	0	Cell cycle	49483	1:51007228-51013228_CDKN2C
CESC	MAX	14:65054944-65060944	0.404392	1.40428e-11	Myc	44751	14:65054944-65060944_MAX
CESC	CDKN2B	9:21981307-21987307	0.37718	4.33272e-10	Cell cycle	25056	9:21981307-21987307_CDKN2B
CESC	JAK2	9:5443093-5449093	0.306851	8.64526e-07	RTK-RAS	461703	9:5443093-5449093_JAK2
CHOL	HES4	ENSR00000000137	0.569038	0.0014147	Notch	122439	ENSR00000000137_HES4
CHOL	HES4	ENSR00000000138	0.568511	0.00143134	Notch	124875	ENSR00000000138_HES4
CHOL	NOTCH2	ENSR00000012237	0.544928	0.00238001	Notch	910417	ENSR00000012237_NOTCH2
CHOL	NOTCH2	ENSR00000012238	0.496574	0.00623071	Notch	908885	ENSR00000012238_NOTCH2
CHOL	NOTCH2	ENSR00000012442	0.559947	0.00172691	Notch	355505	ENSR00000012442_NOTCH2
CHOL	NOTCH2	ENSR00000012443	0.550593	0.0021108	Notch	356426	ENSR00000012443_NOTCH2
CHOL	NOTCH2	ENSR00000012444	0.561133	0.00168293	Notch	357776	ENSR00000012444_NOTCH2
CHOL	NOTCH2	ENSR00000012457	0.462582	0.0115491	Notch	486374	ENSR00000012457_NOTCH2
CHOL	NOTCH2	ENSR00000012464	0.477602	0.00884081	Notch	539574	ENSR00000012464_NOTCH2
CHOL	NOTCH2	ENSR00000012514	0.409091	0.0279238	Notch	729675	ENSR00000012514_NOTCH2
CHOL	APH1A	ENSR00000013516	0.625823	0.000371569	Notch	274221	ENSR00000013516_APH1A
CHOL	APH1A	ENSR00000013524	0.652833	0.000188745	Notch	326720	ENSR00000013524_APH1A
CHOL	APH1A	ENSR00000013533	0.642161	0.000246721	Notch	365798	ENSR00000013533_APH1A
CHOL	APH1A	ENSR00000013534	0.608959	0.000561252	Notch	398364	ENSR00000013534_APH1A
CHOL	NCSTN	ENSR00000014617	0.48946	0.00711745	Notch	647064	ENSR00000014617_NCSTN
CHOL	MDM4	ENSR00000018586	0.442161	0.0163872	Tp53	309109	ENSR00000018586_MDM4
CHOL	PSEN2	ENSR00000021066	0.588011	0.000920983	Notch	818620	ENSR00000021066_PSEN2
CHOL	PSEN2	ENSR00000021214	0.67747	0.00010334	Notch	796316	ENSR00000021214_PSEN2
CHOL	WNT9A	ENSR00000021214	0.608249	0.000439807	Wnt	281398	ENSR00000021214_WNT9A
CHOL	AKT3	ENSR00000022815	0.502767	0.00554137	PI3K	357179	ENSR00000022815_AKT3
CHOL	PPP1CA	ENSR00000040994	0.416074	0.0250298	RTK-RAS	761142	ENSR00000040994_PPP1CA
CHOL	PPP1CA	ENSR00000041224	0.374835	0.0465471	RTK-RAS	959817	ENSR00000041224_PPP1CA
CHOL	YAP1	ENSR00000043973	0.466271	0.0108259	Hippo	67639	ENSR00000043973_YAP1
CHOL	YAP1	ENSR00000044026	0.480237	0.00842841	Hippo	347546	ENSR00000044026_YAP1
CHOL	KDM5A	ENSR00000047484	0.676285	0.00010622	Notch	365888	ENSR00000047484_KDM5A
CHOL	DTX3	ENSR00000052583	0.435367	0.017325	Notch	580549	ENSR00000052583_DTX3
CHOL	KSR2	ENSR00000058077	0.491365	0.00621515	RTK-RAS	972123	ENSR00000058077_KSR2
CHOL	KSR2	ENSR00000058080	0.426104	0.0202661	RTK-RAS	955096	ENSR00000058080_KSR2
CHOL	IRS2	ENSR00000065716	0.683267	9.03619e-05	RTK-RAS	21568	ENSR00000065716_IRS2
CHOL	IRS2	ENSR00000065722	0.455731	0.0130116	RTK-RAS	4679	ENSR00000065722_IRS2
CHOL	JAG2	ENSR00000073731	0.450988	0.0141151	Notch	295861	ENSR00000073731_JAG2
CHOL	TSC2	ENSR00000082518	0.473123	0.00958473	PI3K	603262	ENSR00000082518_TSC2
CHOL	TSC2	ENSR00000082519	0.447563	0.0149639	PI3K	607777	ENSR00000082519_TSC2
CHOL	TAOK2	ENSR00000085043	0.523584	0.00368773	Hippo	553635	ENSR00000085043_TAOK2
CHOL	TAOK2	ENSR00000085210	0.594862	0.000784979	Hippo	572859	ENSR00000085210_TAOK2
CHOL	TAOK2	ENSR00000085211	0.648617	0.000209737	Hippo	575859	ENSR00000085211_TAOK2
CHOL	TP53	ENSR00000090777	0.565876	0.00151664	Tp53	742157	ENSR00000090777_TP53
CHOL	TP53	ENSR00000090778	0.537681	0.00276823	Tp53	738650	ENSR00000090778_TP53
CHOL	TP53	ENSR00000090995	0.651647	0.000194439	Tp53	672950	ENSR00000090995_TP53
CHOL	TP53	ENSR00000090996	0.654414	0.000181359	Tp53	673750	ENSR00000090996_TP53
CHOL	CSNK1D	ENSR00000099563	0.606719	0.000592627	Hippo	5711	ENSR00000099563_CSNK1D
CHOL	CRB3	ENSR00000106418	0.377602	0.0447379	Hippo	663107	ENSR00000106418_CRB3
CHOL	NUMBL	ENSR00000109507	0.520158	0.00394891	Notch	376081	ENSR00000109507_NUMBL
CHOL	PPP2R1A	ENSR00000111305	0.729249	3.52985e-05	PI3K	413979	ENSR00000111305_PPP2R1A
CHOL	WNT10A	ENSR00000130451	0.467589	0.0105764	Wnt	119694	ENSR00000130451_WNT10A
CHOL	WNT10A	ENSR00000130536	0.458366	0.0124287	Wnt	488735	ENSR00000130536_WNT10A
CHOL	JAG1	ENSR00000134542	0.781028	0	Notch	384703	ENSR00000134542_JAG1
CHOL	E2F1	ENSR00000136363	0.45089	0.0132202	Cell cycle	443355	ENSR00000136363_E2F1
CHOL	E2F1	ENSR00000136364	0.380764	0.0427364	Cell cycle	445308	ENSR00000136364_E2F1
CHOL	E2F1	ENSR00000136365	0.483926	0.00787897	Cell cycle	446774	ENSR00000136365_E2F1
CHOL	RBPJL	ENSR00000137753	0.379094	0.0425684	Notch	766698	ENSR00000137753_RBPJL
CHOL	CSNK1E	ENSR00000146066	0.55863	0.00177682	Hippo	535532	ENSR00000146066_CSNK1E
CHOL	EP300	ENSR00000146688	0.387139	0.0377099	Notch	840162	ENSR00000146688_EP300
CHOL	HES1	ENSR00000163985	0.473074	0.00881988	Notch	309545	ENSR00000163985_HES1
CHOL	HES1	ENSR00000163986	0.47727	0.0081493	Notch	308055	ENSR00000163986_HES1
CHOL	HES1	ENSR00000163987	0.430602	0.01879	Notch	306245	ENSR00000163987_HES1
CHOL	RNF4	ENSR00000164865	0.44641	0.014306	Wnt	710000	ENSR00000164865_RNF4
CHOL	RNF4	ENSR00000164869	0.380626	0.041606	Wnt	693589	ENSR00000164869_RNF4
CHOL	RNF4	ENSR00000164870	0.398946	0.0314395	Wnt	688510	ENSR00000164870_RNF4
CHOL	DKK2	ENSR00000171635	0.504084	0.00540275	Wnt	335494	ENSR00000171635_DKK2
CHOL	FAT2	ENSR00000189125	0.684807	5.23621e-05	Hippo	72444	ENSR00000189125_FAT2
CHOL	FAT2	ENSR00000189170	0.440901	0.0157469	Hippo	160843	ENSR00000189170_FAT2
CHOL	MXD3	ENSR00000191319	0.577866	0.00116113	Myc	8360	ENSR00000191319_MXD3
CHOL	MAML1	ENSR00000191661	0.673937	7.07734e-05	Notch	739882	ENSR00000191661_MAML1
CHOL	CCND3	ENSR00000197051	0.384321	0.0405773	Cell cycle	740443	ENSR00000197051_CCND3
CHOL	STK3	ENSR00000227636	0.47444	0.00935951	Hippo	844916	ENSR00000227636_STK3
CHOL	SCRIB	ENSR00000232146	0.659552	0.000159516	Hippo	15004	ENSR00000232146_SCRIB
CHOL	SCRIB	ENSR00000232197	0.421344	0.0230231	Hippo	220896	ENSR00000232197_SCRIB
CHOL	SCRIB	ENSR00000232283	0.703294	5.87182e-05	Hippo	926095	ENSR00000232283_SCRIB
CHOL	SCRIB	ENSR00000232284	0.700922	6.15811e-05	Hippo	932101	ENSR00000232284_SCRIB
CHOL	ARRDC1	ENSR00000243144	0.605665	0.000607856	Notch	476854	ENSR00000243144_ARRDC1
CHOL	NOTCH1	ENSR00000243144	0.389987	0.0373212	Notch	582938	ENSR00000243144_NOTCH1
CHOL	NRARP	ENSR00000243144	0.57141	0.00134236	Notch	173451	ENSR00000243144_NRARP
CHOL	NCSTN	ENSR00000254910	0.488274	0.00727423	Notch	647228	ENSR00000254910_NCSTN
CHOL	NCSTN	ENSR00000254912	0.485903	0.00759735	Notch	686028	ENSR00000254912_NCSTN
CHOL	PEA15	ENSR00000254912	0.476943	0.00894611	RTK-RAS	823963	ENSR00000254912_PEA15
CHOL	MDM4	ENSR00000256275	0.437418	0.0177319	Tp53	309379	ENSR00000256275_MDM4
CHOL	TSC2	ENSR00000279451	0.455731	0.0130116	PI3K	603035	ENSR00000279451_TSC2
CHOL	TP53	ENSR00000282329	0.657049	0.000169714	Tp53	672350	ENSR00000282329_TP53
CHOL	DNER	ENSR00000296389	0.498633	0.00538888	Notch	811342	ENSR00000296389_DNER
CHOL	E2F1	ENSR00000298225	0.441529	0.0155765	Cell cycle	443596	ENSR00000298225_E2F1
CHOL	E2F1	ENSR00000298226	0.381159	0.0424923	Cell cycle	445796	ENSR00000298226_E2F1
CHOL	E2F1	ENSR00000298227	0.512253	0.00461376	Cell cycle	448896	ENSR00000298227_E2F1
CHOL	CSNK1E	ENSR00000301859	0.533333	0.00302822	Hippo	536484	ENSR00000301859_CSNK1E
CHOL	FAT2	ENSR00000317983	0.443668	0.0150118	Hippo	160956	ENSR00000317983_FAT2
CHOL	SCRIB	ENSR00000333971	0.75415	1.90295e-05	Hippo	33121	ENSR00000333971_SCRIB
CHOL	SCRIB	ENSR00000333986	0.403821	0.0302863	Hippo	216521	ENSR00000333986_SCRIB
CHOL	MDM4	1:205441121-205447121	0.594296	0.00062963	Tp53	927742	1:205441121-205447121_MDM4
CHOL	HEYL	1:39612499-39618499	0.898287	0	Notch	24446	1:39612499-39618499_HEYL
CHOL	MAX	14:65054944-65060944	0.405929	0.0293236	Myc	44751	14:65054944-65060944_MAX
CHOL	KSR1	17:27884401-27890401	0.604743	0.000621413	RTK-RAS	430687	17:27884401-27890401_KSR1
CHOL	CSNK1E	22:38351865-38357865	0.621344	0.00041506	Hippo	36781	22:38351865-38357865_CSNK1E
CHOL	HES1	3:193825696-193831696	0.49176	0.00616914	Notch	307449	3:193825696-193831696_HES1
CHOL	MAML1	5:180465074-180471074	0.607985	0.00044278	Notch	735224	5:180465074-180471074_MAML1
COAD	NOTCH2	ENSR00000012457	0.515637	0	Notch	486374	ENSR00000012457_NOTCH2
COAD	PTEN	ENSR00000031042	0.402219	1.22224e-12	PI3K	651112	ENSR00000031042_PTEN
COAD	PTEN	ENSR00000031043	0.389109	1.05238e-11	PI3K	648913	ENSR00000031043_PTEN
COAD	TH	ENSR00000035911	0.557756	2.19975e-26	Notch	30658	ENSR00000035911_TH
COAD	TH	ENSR00000035912	0.543373	9.00355e-25	Notch	32251	ENSR00000035912_TH
COAD	TH	ENSR00000035913	0.52422	9.5756e-23	Notch	37039	ENSR00000035913_TH
COAD	TH	ENSR00000035914	0.526831	5.16033e-23	Notch	39419	ENSR00000035914_TH
COAD	TH	ENSR00000035915	0.535843	5.84809e-24	Notch	41401	ENSR00000035915_TH
COAD	TH	ENSR00000035916	0.559575	1.35746e-26	Notch	42722	ENSR00000035916_TH
COAD	AXIN1	ENSR00000082155	0.523667	0	Wnt	33815	ENSR00000082155_AXIN1
COAD	NPRL3	ENSR00000082155	0.359468	5.43052e-10	PI3K	179998	ENSR00000082155_NPRL3
COAD	TAOK2	ENSR00000085043	0.354241	1.02252e-09	Hippo	553635	ENSR00000085043_TAOK2
COAD	TAOK2	ENSR00000085211	0.455912	0	Hippo	575859	ENSR00000085211_TAOK2
COAD	RNF43	ENSR00000096250	0.860075	0	Wnt	41495	ENSR00000096250_RNF43
COAD	RNF43	ENSR00000096251	0.851885	9.92742e-92	Wnt	40595	ENSR00000096251_RNF43
COAD	RNF43	ENSR00000096252	0.848287	3.62859e-90	Wnt	40095	ENSR00000096252_RNF43
COAD	RNF43	ENSR00000096253	0.870371	1.79236e-100	Wnt	36162	ENSR00000096253_RNF43
COAD	RNF43	ENSR00000096254	0.869241	6.69547e-100	Wnt	35194	ENSR00000096254_RNF43
COAD	RNF43	ENSR00000096255	0.840438	6.81403e-87	Wnt	25874	ENSR00000096255_RNF43
COAD	RNF43	ENSR00000096258	0.814689	0	Wnt	6095	ENSR00000096258_RNF43
COAD	RNF43	ENSR00000096259	0.812823	1.19404e-76	Wnt	5295	ENSR00000096259_RNF43
COAD	AXIN2	ENSR00000097137	0.831614	2.03208e-83	Wnt	98282	ENSR00000097137_AXIN2
COAD	AKT2	ENSR00000109507	0.440105	0	PI3K	29355	ENSR00000109507_AKT2
COAD	HDAC2	ENSR00000201430	0.350863	1.52875e-09	Notch	838708	ENSR00000201430_HDAC2
COAD	MYC	ENSR00000230496	0.536604	4.85097e-24	Myc	556634	ENSR00000230496_MYC
COAD	MYC	ENSR00000230497	0.546958	0	Myc	555209	ENSR00000230497_MYC
COAD	SCRIB	ENSR00000232284	0.483363	0	Hippo	932101	ENSR00000232284_SCRIB
COAD	ARRDC1	ENSR00000243144	0.504405	0	Notch	476854	ENSR00000243144_ARRDC1
COAD	PTEN	ENSR00000260651	0.376579	6.10453e-11	PI3K	648413	ENSR00000260651_PTEN
COAD	TH	ENSR00000262415	0.524984	7.99643e-23	Notch	35723	ENSR00000262415_TH
COAD	MLXIPL	ENSR00000326714	0.32503	2.80233e-08	Myc	706143	ENSR00000326714_MLXIPL
COAD	MLXIPL	ENSR00000326719	0.505901	0	Myc	339743	ENSR00000326719_MLXIPL
COAD	MYC	ENSR00000333353	0.547605	3.07852e-25	Myc	579434	ENSR00000333353_MYC
COAD	MYC	ENSR00000333355	0.537478	3.9121e-24	Myc	556734	ENSR00000333355_MYC
COAD	SCRIB	ENSR00000333971	0.349551	1.78452e-09	Hippo	33121	ENSR00000333971_SCRIB
COAD	MDM4	1:205441121-205447121	0.474924	4.19629e-18	Tp53	927742	1:205441121-205447121_MDM4
COAD	TH	11:2202068-2208068	0.529598	2.66316e-23	Notch	33191	11:2202068-2208068_TH
COAD	AXIN1	16:316714-322714	0.516066	0	Wnt	32959	16:316714-322714_AXIN1
COAD	NPRL3	16:316714-322714	0.347859	2.17701e-09	PI3K	180854	16:316714-322714_NPRL3
COAD	CSNK1E	22:38351865-38357865	0.429817	0	Hippo	36781	22:38351865-38357865_CSNK1E
COAD	MYC	8:127242689-127248689	0.708645	1.85868e-49	Myc	489745	8:127242689-127248689_MYC
COAD	MYC	8:127243253-127249253	0.707492	3.1742e-49	Myc	489181	8:127243253-127249253_MYC
COAD	MYC	8:127244414-127250414	0.708755	1.76586e-49	Myc	488020	8:127244414-127250414_MYC
DLBC	NOTCH2	ENSR00000012444	0.438776	0.0248965	Notch	357776	ENSR00000012444_NOTCH2
DLBC	NOTCH2	ENSR00000012457	0.638406	0.000134904	Notch	486374	ENSR00000012457_NOTCH2
DLBC	KDM5A	ENSR00000047484	0.71396	1.0999e-05	Notch	365888	ENSR00000047484_KDM5A
DLBC	DTX1	ENSR00000057569	0.436942	0.0241036	Notch	5991	ENSR00000057569_DTX1
DLBC	MLXIP	ENSR00000058532	0.463309	0.0154417	Myc	86422	ENSR00000058532_MLXIP
DLBC	CREBBP	ENSR00000082664	0.525185	0.00383696	Notch	262125	ENSR00000082664_CREBBP
DLBC	TAOK2	ENSR00000085043	0.569692	0.00116913	Hippo	553635	ENSR00000085043_TAOK2
DLBC	TAOK2	ENSR00000085210	0.456795	0.0176079	Hippo	572859	ENSR00000085210_TAOK2
DLBC	TAOK2	ENSR00000085211	0.577073	0.00094362	Hippo	575859	ENSR00000085211_TAOK2
DLBC	SPRED2	ENSR00000118059	0.41663	0.0370291	RTK-RAS	389422	ENSR00000118059_SPRED2
DLBC	ACVR1	ENSR00000124930	0.681068	3.23714e-05	TGF-beta	482283	ENSR00000124930_ACVR1
DLBC	APC	ENSR00000185309	0.681087	1.4861e-05	Wnt	183198	ENSR00000185309_APC
DLBC	FAT2	ENSR00000189171	0.536908	0.00285062	Hippo	165040	ENSR00000189171_FAT2
DLBC	LATS1	ENSR00000205037	0.541142	0.00255491	Hippo	221459	ENSR00000205037_LATS1
DLBC	LATS1	ENSR00000205038	0.624837	0.00021186	Hippo	219056	ENSR00000205038_LATS1
DLBC	NCSTN	ENSR00000254846	0.436387	0.0260249	Notch	521572	ENSR00000254846_NCSTN
DLBC	DCHS1	ENSR00000262649	0.45647	0.0177221	Hippo	50346	ENSR00000262649_DCHS1
DLBC	ATM	ENSR00000265777	0.488493	0.00906681	Tp53	253084	ENSR00000265777_ATM
DLBC	PSENEN	ENSR00000288220	0.429983	0.029254	Notch	172314	ENSR00000288220_PSENEN
DLBC	PSENEN	ENSR00000288221	0.467977	0.0140407	Notch	170814	ENSR00000288221_PSENEN
DLBC	CDKN2C	1:51006793-51012793	0.558836	0.00158741	Cell cycle	49048	1:51006793-51012793_CDKN2C
DLBC	CDKN2C	1:51007228-51013228	0.648828	9.51391e-05	Cell cycle	49483	1:51007228-51013228_CDKN2C
DLBC	ACVR1	2:157393552-157399552	0.73122	5.55247e-06	TGF-beta	479310	2:157393552-157399552_ACVR1
GBM	MTOR	ENSR00000001267	0.378729	6.89501e-06	PI3K	874206	ENSR00000001267_MTOR
GBM	NOTCH2	ENSR00000012237	0.396797	2.08274e-06	Notch	910417	ENSR00000012237_NOTCH2
GBM	NOTCH2	ENSR00000012238	0.355997	2.81198e-05	Notch	908885	ENSR00000012238_NOTCH2
GBM	NOTCH2	ENSR00000012442	0.511904	0	Notch	355505	ENSR00000012442_NOTCH2
GBM	NOTCH2	ENSR00000012443	0.51427	0	Notch	356426	ENSR00000012443_NOTCH2
GBM	NOTCH2	ENSR00000012444	0.536974	0	Notch	357776	ENSR00000012444_NOTCH2
GBM	NOTCH2	ENSR00000012450	0.347449	4.63979e-05	Notch	403966	ENSR00000012450_NOTCH2
GBM	NOTCH2	ENSR00000012457	0.651756	0	Notch	486374	ENSR00000012457_NOTCH2
GBM	NOTCH2	ENSR00000012458	0.462347	1.25875e-08	Notch	490943	ENSR00000012458_NOTCH2
GBM	NOTCH2	ENSR00000012459	0.305976	0.000430535	Notch	493575	ENSR00000012459_NOTCH2
GBM	NOTCH2	ENSR00000012514	0.494968	1.57421e-11	Notch	729675	ENSR00000012514_NOTCH2
GBM	NOTCH2	ENSR00000012515	0.434092	1.37315e-07	Notch	731063	ENSR00000012515_NOTCH2
GBM	AKT3	ENSR00000022815	0.478628	2.27983e-09	PI3K	357179	ENSR00000022815_AKT3
GBM	KDM5A	ENSR00000047484	0.367692	1.38338e-05	Notch	365888	ENSR00000047484_KDM5A
GBM	CHD4	ENSR00000048341	0.540421	0	Wnt	128524	ENSR00000048341_CHD4
GBM	IRS2	ENSR00000065722	0.520697	0	RTK-RAS	4679	ENSR00000065722_IRS2
GBM	IRS2	ENSR00000065754	0.418164	4.58864e-07	RTK-RAS	231313	ENSR00000065754_IRS2
GBM	NUMB	ENSR00000070536	0.315944	0.000259679	Notch	904418	ENSR00000070536_NUMB
GBM	PSEN1	ENSR00000070540	0.377324	7.54684e-06	Notch	528479	ENSR00000070540_PSEN1
GBM	PSEN1	ENSR00000070541	0.379055	6.75234e-06	Notch	527643	ENSR00000070541_PSEN1
GBM	NUMB	ENSR00000070542	0.30062	0.000560395	Notch	852581	ENSR00000070542_NUMB
GBM	PSEN1	ENSR00000070542	0.383498	5.0621e-06	Notch	525357	ENSR00000070542_PSEN1
GBM	NPRL3	ENSR00000082228	0.349259	4.17808e-05	PI3K	562104	ENSR00000082228_NPRL3
GBM	TSC2	ENSR00000082518	0.601309	0	PI3K	603262	ENSR00000082518_TSC2
GBM	TSC2	ENSR00000082519	0.557143	0	PI3K	607777	ENSR00000082519_TSC2
GBM	CREBBP	ENSR00000082561	0.400235	1.64492e-06	Notch	975026	ENSR00000082561_CREBBP
GBM	TSC2	ENSR00000082561	0.513257	0	PI3K	858235	ENSR00000082561_TSC2
GBM	TAOK2	ENSR00000085210	0.497411	0	Hippo	572859	ENSR00000085210_TAOK2
GBM	TAOK2	ENSR00000085211	0.535438	0	Hippo	575859	ENSR00000085211_TAOK2
GBM	TAOK2	ENSR00000085256	0.548421	0	Hippo	855866	ENSR00000085256_TAOK2
GBM	NCOR1	ENSR00000091626	0.350226	3.94987e-05	Notch	786685	ENSR00000091626_NCOR1
GBM	WNT3	ENSR00000095057	0.339991	7.09791e-05	Wnt	487754	ENSR00000095057_WNT3
GBM	WNT3	ENSR00000095058	0.326237	0.000151129	Wnt	487054	ENSR00000095058_WNT3
GBM	RPTOR	ENSR00000099270	0.33708	8.35682e-05	PI3K	282882	ENSR00000099270_RPTOR
GBM	RPTOR	ENSR00000099271	0.418153	4.59263e-07	PI3K	288621	ENSR00000099271_RPTOR
GBM	CSNK1D	ENSR00000099563	0.326332	0.000150362	Hippo	5711	ENSR00000099563_CSNK1D
GBM	RFNG	ENSR00000099563	0.441119	7.85711e-08	Notch	227611	ENSR00000099563_RFNG
GBM	DLL3	ENSR00000109507	0.388345	3.68043e-06	Notch	815996	ENSR00000109507_DLL3
GBM	STK4	ENSR00000137722	0.308004	0.000389066	Hippo	960994	ENSR00000137722_STK4
GBM	CSNK1E	ENSR00000146066	0.42448	2.86864e-07	Hippo	535532	ENSR00000146066_CSNK1E
GBM	KAT2B	ENSR00000149479	0.59059	0	Notch	41277	ENSR00000149479_KAT2B
GBM	LIMD1	ENSR00000151594	0.403781	1.28583e-06	Hippo	874268	ENSR00000151594_LIMD1
GBM	CTBP1	ENSR00000164702	0.30109	0.000547679	Notch	499925	ENSR00000164702_CTBP1
GBM	CTBP1	ENSR00000164703	0.305795	0.000434438	Notch	497733	ENSR00000164703_CTBP1
GBM	EGF	ENSR00000171849	0.460764	1.45782e-08	Notch	176758	ENSR00000171849_EGF
GBM	FAT2	ENSR00000189125	0.572117	1.92903e-14	Hippo	72444	ENSR00000189125_FAT2
GBM	FAT2	ENSR00000189126	0.571089	2.24231e-14	Hippo	71844	ENSR00000189126_FAT2
GBM	FAT2	ENSR00000189127	0.558194	1.41838e-13	Hippo	71344	ENSR00000189127_FAT2
GBM	LATS1	ENSR00000205038	0.3777	7.36688e-06	Hippo	219056	ENSR00000205038_LATS1
GBM	MYC	ENSR00000230605	0.358152	2.47231e-05	Myc	164466	ENSR00000230605_MYC
GBM	SCRIB	ENSR00000232283	0.562096	0	Hippo	926095	ENSR00000232283_SCRIB
GBM	SCRIB	ENSR00000232284	0.519293	0	Hippo	932101	ENSR00000232284_SCRIB
GBM	JAK2	ENSR00000232852	0.478443	2.3322e-09	RTK-RAS	594150	ENSR00000232852_JAK2
GBM	JAK2	ENSR00000232853	0.487554	6.066e-10	RTK-RAS	595670	ENSR00000232853_JAK2
GBM	NRARP	ENSR00000243144	0.419659	4.11005e-07	Notch	173451	ENSR00000243144_NRARP
GBM	MTOR	ENSR00000250206	0.377897	7.27485e-06	PI3K	868207	ENSR00000250206_MTOR
GBM	TSC2	ENSR00000279451	0.602672	0	PI3K	603035	ENSR00000279451_TSC2
GBM	LLGL1	ENSR00000282631	0.300381	0.000566959	Hippo	724387	ENSR00000282631_LLGL1
GBM	CSNK1E	ENSR00000301859	0.420897	3.74893e-07	Hippo	536484	ENSR00000301859_CSNK1E
GBM	LFNG	ENSR00000324547	0.673135	0	Notch	162971	ENSR00000324547_LFNG
GBM	DTX2	ENSR00000326787	0.304919	0.000453756	Notch	754176	ENSR00000326787_DTX2
GBM	NOTCH1	ENSR00000338188	0.328641	0.000132801	Notch	626462	ENSR00000338188_NOTCH1
GBM	CDKN2C	1:51006793-51012793	0.603388	0	Cell cycle	49048	1:51006793-51012793_CDKN2C
GBM	CDKN2C	1:51007228-51013228	0.612478	0	Cell cycle	49483	1:51007228-51013228_CDKN2C
GBM	CCND2	12:4290708-4296708	0.818132	0	Cell cycle	19936	12:4290708-4296708_CCND2
GBM	CCND2	12:4291262-4297262	0.820281	0	Cell cycle	20490	12:4291262-4297262_CCND2
GBM	DTX3	12:57697810-57703810	0.504007	0	Notch	96188	12:57697810-57703810_DTX3
GBM	MDM2	12:68915131-68921131	0.380365	6.20608e-06	Tp53	109955	12:68915131-68921131_MDM2
GBM	MDM2	12:68915402-68921402	0.366869	1.45554e-05	Tp53	110226	12:68915402-68921402_MDM2
GBM	MDM2	12:68916828-68922828	0.367511	1.39898e-05	Tp53	111652	12:68916828-68922828_MDM2
GBM	MDM2	12:68919551-68925551	0.3845	4.74153e-06	Tp53	114375	12:68919551-68925551_MDM2
GBM	RPTOR	17:80827220-80833220	0.377375	7.52201e-06	PI3K	285401	17:80827220-80833220_RPTOR
GBM	CSNK1E	22:38351865-38357865	0.316786	0.000248631	Hippo	36781	22:38351865-38357865_CSNK1E
HNSC	NOTCH2	ENSR00000012457	0.426749	0	Notch	486374	ENSR00000012457_NOTCH2
HNSC	NOTCH2	ENSR00000012458	0.386672	4.1887e-19	Notch	490943	ENSR00000012458_NOTCH2
HNSC	DKK1	ENSR00000028167	0.553805	3.51761e-43	Wnt	132304	ENSR00000028167_DKK1
HNSC	CCND1	ENSR00000041357	0.471703	1.27011e-29	Cell cycle	258687	ENSR00000041357_CCND1
HNSC	YAP1	ENSR00000043973	0.413964	0	Hippo	67639	ENSR00000043973_YAP1
HNSC	MDM2	ENSR00000053727	0.324557	2.23741e-13	Tp53	458274	ENSR00000053727_MDM2
HNSC	TAOK2	ENSR00000085211	0.389738	0	Hippo	575859	ENSR00000085211_TAOK2
HNSC	LLGL2	ENSR00000098345	0.331607	5.94978e-14	Hippo	268980	ENSR00000098345_LLGL2
HNSC	AKT2	ENSR00000109507	0.34138	1.05704e-14	PI3K	29355	ENSR00000109507_AKT2
HNSC	ADAM17	ENSR00000112643	0.315338	1.19869e-12	Notch	197660	ENSR00000112643_ADAM17
HNSC	E2F1	ENSR00000136365	0.313634	2.12159e-12	Cell cycle	446774	ENSR00000136365_E2F1
HNSC	FZD9	ENSR00000213403	0.36549	5.77724e-17	Wnt	458003	ENSR00000213403_FZD9
HNSC	ARRDC1	ENSR00000243144	0.339599	1.54126e-14	Notch	476854	ENSR00000243144_ARRDC1
HNSC	EGFL7	ENSR00000243144	0.382785	1.06968e-18	Notch	469944	ENSR00000243144_EGFL7
HNSC	CCND1	ENSR00000264626	0.474678	4.74158e-30	Cell cycle	252687	ENSR00000264626_CCND1
HNSC	PDK1	ENSR00000294779	0.33151	7.85112e-14	PI3K	977327	ENSR00000294779_PDK1
HNSC	E2F1	ENSR00000298227	0.325481	2.47805e-13	Cell cycle	448896	ENSR00000298227_E2F1
HNSC	SCRIB	ENSR00000333965	0.313127	2.31866e-12	Hippo	64879	ENSR00000333965_SCRIB
HNSC	SCRIB	ENSR00000333966	0.324649	2.89424e-13	Hippo	63279	ENSR00000333966_SCRIB
HNSC	MDM4	1:205441121-205447121	0.507939	3.81901e-35	Tp53	927742	1:205441121-205447121_MDM4
HNSC	AKT1	14:105069641-105075641	0.32658	2.01676e-13	PI3K	276890	14:105069641-105075641_AKT1
HNSC	JAG2	14:105069641-105075641	0.460775	0	Notch	96183	14:105069641-105075641_JAG2
HNSC	MAX	14:65054944-65060944	0.324729	2.85156e-13	Myc	44751	14:65054944-65060944_MAX
HNSC	MYC	8:127663501-127669501	0.374877	6.88868e-18	Myc	68933	8:127663501-127669501_MYC
KICH	HES4	ENSR00000000138	0.61871	0	Notch	124875	ENSR00000000138_HES4
KICH	NOTCH2	ENSR00000012457	0.771553	0	Notch	486374	ENSR00000012457_NOTCH2
KICH	NOTCH2	ENSR00000012458	0.818573	0	Notch	490943	ENSR00000012458_NOTCH2
KICH	PTEN	ENSR00000031042	0.313279	0.0101755	PI3K	651112	ENSR00000031042_PTEN
KICH	PTEN	ENSR00000031043	0.345778	0.00402259	PI3K	648913	ENSR00000031043_PTEN
KICH	PTEN	ENSR00000031044	0.341233	0.0046085	PI3K	646817	ENSR00000031044_PTEN
KICH	WNT8B	ENSR00000032534	0.409052	0.000432459	Wnt	267139	ENSR00000032534_WNT8B
KICH	WNT8B	ENSR00000032538	0.352394	0.00309587	Wnt	275825	ENSR00000032538_WNT8B
KICH	WNT8B	ENSR00000032539	0.318847	0.00842249	Wnt	278249	ENSR00000032539_WNT8B
KICH	KDM5A	ENSR00000047484	0.520565	3.9925e-06	Notch	365888	ENSR00000047484_KDM5A
KICH	RB1	ENSR00000062690	0.487113	1.97864e-05	Cell cycle	677949	ENSR00000062690_RB1
KICH	IRS2	ENSR00000065683	0.371774	0.00177841	RTK-RAS	364161	ENSR00000065683_IRS2
KICH	IRS2	ENSR00000065684	0.371774	0.00177841	RTK-RAS	362368	ENSR00000065684_IRS2
KICH	IRS2	ENSR00000065722	0.700953	0	RTK-RAS	4679	ENSR00000065722_IRS2
KICH	DLL4	ENSR00000075569	0.346493	0.00393674	Notch	67097	ENSR00000075569_DLL4
KICH	DLL4	ENSR00000075570	0.36316	0.00234802	Notch	63185	ENSR00000075570_DLL4
KICH	MLST8	ENSR00000082561	0.449387	0.000101714	PI3K	701452	ENSR00000082561_MLST8
KICH	TAOK2	ENSR00000085010	0.333418	0.00579303	Hippo	688341	ENSR00000085010_TAOK2
KICH	WNT3	ENSR00000095058	0.41491	0.000345363	Wnt	487054	ENSR00000095058_WNT3
KICH	WNT9B	ENSR00000095058	0.550077	5.32647e-07	Wnt	487101	ENSR00000095058_WNT9B
KICH	WNT3	ENSR00000095059	0.3697	0.00176368	Wnt	484654	ENSR00000095059_WNT3
KICH	WNT9B	ENSR00000095059	0.487583	1.47415e-05	Wnt	484701	ENSR00000095059_WNT9B
KICH	AKT2	ENSR00000109507	0.374447	0.00162897	PI3K	29355	ENSR00000109507_AKT2
KICH	LIMD1	ENSR00000151630	0.412581	0.000428838	Hippo	533548	ENSR00000151630_LIMD1
KICH	LIMD1	ENSR00000151861	0.65564	1.94483e-10	Hippo	840706	ENSR00000151861_LIMD1
KICH	DTX3L	ENSR00000157317	0.571127	2.3972e-07	Notch	171132	ENSR00000157317_DTX3L
KICH	DTX3L	ENSR00000157318	0.549915	8.52062e-07	Notch	168436	ENSR00000157318_DTX3L
KICH	HES1	ENSR00000163985	0.627595	2.41039e-09	Notch	309545	ENSR00000163985_HES1
KICH	HES1	ENSR00000163986	0.651327	2.92508e-10	Notch	308055	ENSR00000163986_HES1
KICH	HES1	ENSR00000163987	0.642554	6.55522e-10	Notch	306245	ENSR00000163987_HES1
KICH	WNT2	ENSR00000217289	0.364736	0.00207939	Wnt	350311	ENSR00000217289_WNT2
KICH	SCRIB	ENSR00000232283	0.510674	6.51192e-06	Hippo	926095	ENSR00000232283_SCRIB
KICH	SCRIB	ENSR00000232284	0.536244	1.78473e-06	Hippo	932101	ENSR00000232284_SCRIB
KICH	DAB2IP	ENSR00000240950	0.740466	0	RTK-RAS	169544	ENSR00000240950_DAB2IP
KICH	MAPKAP1	ENSR00000241445	0.36493	0.00221906	PI3K	169234	ENSR00000241445_MAPKAP1
KICH	MAPKAP1	ENSR00000241449	0.347191	0.00385456	PI3K	157434	ENSR00000241449_MAPKAP1
KICH	EGFL7	ENSR00000243144	0.548144	9.40012e-07	Notch	469944	ENSR00000243144_EGFL7
KICH	PTEN	ENSR00000260651	0.34428	0.00420804	PI3K	648413	ENSR00000260651_PTEN
KICH	WNT8B	ENSR00000261119	0.414508	0.000350762	Wnt	266259	ENSR00000261119_WNT8B
KICH	TEAD1	ENSR00000262889	0.417995	0.00035031	Hippo	277609	ENSR00000262889_TEAD1
KICH	DTX4	ENSR00000264109	0.619331	4.76592e-09	Notch	467830	ENSR00000264109_DTX4
KICH	IRS2	ENSR00000273268	0.371774	0.00177841	RTK-RAS	362368	ENSR00000273268_IRS2
KICH	LIMD1	ENSR00000303871	0.616099	6.17649e-09	Hippo	832506	ENSR00000303871_LIMD1
KICH	DTX3L	ENSR00000305840	0.575758	1.75197e-07	Notch	171238	ENSR00000305840_DTX3L
KICH	HEYL	1:39612499-39618499	0.792492	0	Notch	24446	1:39612499-39618499_HEYL
KICH	MLX	17:43340887-43346887	0.390535	0.00094496	Myc	776819	17:43340887-43346887_MLX
KICH	MFNG	22:38351865-38357865	0.590688	4.99666e-08	Notch	868464	22:38351865-38357865_MFNG
KICH	HES1	3:193825696-193831696	0.649034	3.62297e-10	Notch	307449	3:193825696-193831696_HES1
KICH	LIMD1	3:46386009-46392009	0.615639	6.40796e-09	Hippo	833615	3:46386009-46392009_LIMD1
KICH	HEY1	8:79744273-79750273	0.665083	0	Notch	20590	8:79744273-79750273_HEY1
KICH	MAPKAP1	9:125533356-125539356	0.35126	0.00340549	PI3K	170878	9:125533356-125539356_MAPKAP1
KICH	MAPKAP1	9:125533919-125539919	0.353745	0.00315479	PI3K	170315	9:125533919-125539919_MAPKAP1
KIRC	NOTCH2	ENSR00000012457	0.470198	0	Notch	486374	ENSR00000012457_NOTCH2
KIRC	NOTCH2	ENSR00000012458	0.385484	0	Notch	490943	ENSR00000012458_NOTCH2
KIRC	NOTCH2	ENSR00000012514	0.506248	0	Notch	729675	ENSR00000012514_NOTCH2
KIRC	NOTCH2	ENSR00000012515	0.335802	2.50058e-16	Notch	731063	ENSR00000012515_NOTCH2
KIRC	MDM4	ENSR00000018789	0.68906	0	Tp53	996022	ENSR00000018789_MDM4
KIRC	DLL4	ENSR00000075534	0.311162	5.42802e-14	Notch	385266	ENSR00000075534_DLL4
KIRC	AXIN1	ENSR00000082211	0.373373	0	Wnt	248367	ENSR00000082211_AXIN1
KIRC	NPRL3	ENSR00000082211	0.341322	5.95521e-17	PI3K	462180	ENSR00000082211_NPRL3
KIRC	TSC2	ENSR00000082364	0.508415	0	PI3K	498835	ENSR00000082364_TSC2
KIRC	TAOK2	ENSR00000085043	0.49277	0	Hippo	553635	ENSR00000085043_TAOK2
KIRC	TAOK2	ENSR00000085056	0.482558	0	Hippo	451880	ENSR00000085056_TAOK2
KIRC	TAOK2	ENSR00000085210	0.607945	0	Hippo	572859	ENSR00000085210_TAOK2
KIRC	TAOK2	ENSR00000085211	0.606678	0	Hippo	575859	ENSR00000085211_TAOK2
KIRC	MXD1	ENSR00000118615	0.35818	0	Myc	134687	ENSR00000118615_MXD1
KIRC	MXD1	ENSR00000118616	0.358516	0	Myc	132988	ENSR00000118616_MXD1
KIRC	MXD1	ENSR00000118617	0.338865	1.15237e-16	Myc	126487	ENSR00000118617_MXD1
KIRC	PDK1	ENSR00000126345	0.474048	0	PI3K	68120	ENSR00000126345_PDK1
KIRC	PDK1	ENSR00000126346	0.486833	0	PI3K	69860	ENSR00000126346_PDK1
KIRC	STK4	ENSR00000137474	0.313862	3.14561e-14	Hippo	795234	ENSR00000137474_STK4
KIRC	DTX3L	ENSR00000157376	0.368844	0	Notch	367979	ENSR00000157376_DTX3L
KIRC	DTX3L	ENSR00000157377	0.344663	3.06961e-17	Notch	370399	ENSR00000157377_DTX3L
KIRC	DTX3L	ENSR00000157413	0.384143	0	Notch	574685	ENSR00000157413_DTX3L
KIRC	SAP30	ENSR00000176246	0.535554	9.82634e-45	Notch	108765	ENSR00000176246_SAP30
KIRC	RICTOR	ENSR00000179800	0.361823	5.16788e-19	PI3K	243696	ENSR00000179800_RICTOR
KIRC	RICTOR	ENSR00000179801	0.36702	1.41111e-19	PI3K	242368	ENSR00000179801_RICTOR
KIRC	MXD3	ENSR00000191318	0.414448	3.02019e-25	Myc	5338	ENSR00000191318_MXD3
KIRC	MXD3	ENSR00000191319	0.527336	3.82196e-43	Myc	8360	ENSR00000191319_MXD3
KIRC	MLXIPL	ENSR00000213403	0.440707	8.12209e-29	Myc	648763	ENSR00000213403_MLXIPL
KIRC	MLXIPL	ENSR00000213404	0.386315	9.08514e-22	Myc	634243	ENSR00000213404_MLXIPL
KIRC	MYC	ENSR00000230605	0.36493	2.38605e-19	Myc	164466	ENSR00000230605_MYC
KIRC	SCRIB	ENSR00000232283	0.361057	0	Hippo	926095	ENSR00000232283_SCRIB
KIRC	SCRIB	ENSR00000232284	0.300741	4.16614e-13	Hippo	932101	ENSR00000232284_SCRIB
KIRC	MAPKAP1	ENSR00000241449	0.390348	3.02527e-22	PI3K	157434	ENSR00000241449_MAPKAP1
KIRC	TSC1	ENSR00000242576	0.584941	2.73548e-55	PI3K	426993	ENSR00000242576_TSC1
KIRC	EGFL7	ENSR00000243050	0.639466	0	Notch	23760	ENSR00000243050_EGFL7
KIRC	NOTCH1	ENSR00000243050	0.593669	0	Notch	89234	ENSR00000243050_NOTCH1
KIRC	NRARP	ENSR00000243050	0.566085	0	Notch	667155	ENSR00000243050_NRARP
KIRC	ARRDC1	ENSR00000243144	0.552251	0	Notch	476854	ENSR00000243144_ARRDC1
KIRC	TEAD1	ENSR00000262889	0.373744	2.53117e-20	Hippo	277609	ENSR00000262889_TEAD1
KIRC	ATM	ENSR00000265777	0.341352	5.90654e-17	Tp53	253084	ENSR00000265777_ATM
KIRC	RB1	ENSR00000271979	0.377159	1.04039e-20	Cell cycle	284949	ENSR00000271979_RB1
KIRC	AXIN1	ENSR00000279381	0.373536	0	Wnt	248327	ENSR00000279381_AXIN1
KIRC	NPRL3	ENSR00000279381	0.341771	5.25317e-17	PI3K	462140	ENSR00000279381_NPRL3
KIRC	PSENEN	ENSR00000288220	0.399421	0	Notch	172314	ENSR00000288220_PSENEN
KIRC	PSENEN	ENSR00000288221	0.42195	0	Notch	170814	ENSR00000288221_PSENEN
KIRC	RICTOR	ENSR00000314581	0.366555	1.58669e-19	PI3K	242408	ENSR00000314581_RICTOR
KIRC	MXD3	ENSR00000318784	0.407754	2.18387e-24	Myc	5243	ENSR00000318784_MXD3
KIRC	MLXIPL	ENSR00000326719	0.375908	1.44287e-20	Myc	339743	ENSR00000326719_MLXIPL
KIRC	HEYL	1:39612499-39618499	0.860089	0	Notch	24446	1:39612499-39618499_HEYL
KIRC	CDKN2C	1:51006793-51012793	0.445601	0	Cell cycle	49048	1:51006793-51012793_CDKN2C
KIRC	CDKN2C	1:51007228-51013228	0.47172	0	Cell cycle	49483	1:51007228-51013228_CDKN2C
KIRC	JAG2	14:105080430-105086430	0.319737	9.3279e-15	Notch	85394	14:105080430-105086430_JAG2
KIRC	AXIN1	16:598978-604978	0.35365	0	Wnt	249305	16:598978-604978_AXIN1
KIRC	NPRL3	16:598978-604978	0.307763	1.0671e-13	PI3K	463118	16:598978-604978_NPRL3
KIRC	KSR1	17:27884401-27890401	0.403734	0	RTK-RAS	430687	17:27884401-27890401_KSR1
KIRC	CSNK1E	22:38351865-38357865	0.386752	0	Hippo	36781	22:38351865-38357865_CSNK1E
KIRP	HES4	ENSR00000000137	0.434819	0	Notch	122439	ENSR00000000137_HES4
KIRP	HES4	ENSR00000000138	0.386524	1.24942e-11	Notch	124875	ENSR00000000138_HES4
KIRP	HES4	ENSR00000000139	0.378206	3.96709e-11	Notch	128896	ENSR00000000139_HES4
KIRP	HES4	ENSR00000000140	0.434565	0	Notch	130173	ENSR00000000140_HES4
KIRP	NOTCH2	ENSR00000012442	0.513946	0	Notch	355505	ENSR00000012442_NOTCH2
KIRP	NOTCH2	ENSR00000012443	0.501173	0	Notch	356426	ENSR00000012443_NOTCH2
KIRP	NOTCH2	ENSR00000012444	0.535521	0	Notch	357776	ENSR00000012444_NOTCH2
KIRP	NOTCH2	ENSR00000012457	0.345446	2.36041e-09	Notch	486374	ENSR00000012457_NOTCH2
KIRP	NOTCH2	ENSR00000012514	0.55376	0	Notch	729675	ENSR00000012514_NOTCH2
KIRP	NOTCH2	ENSR00000012515	0.459427	0	Notch	731063	ENSR00000012515_NOTCH2
KIRP	PTEN	ENSR00000031042	0.346082	2.19193e-09	PI3K	651112	ENSR00000031042_PTEN
KIRP	PTEN	ENSR00000031043	0.374731	6.31138e-11	PI3K	648913	ENSR00000031043_PTEN
KIRP	PTEN	ENSR00000031044	0.335191	7.60507e-09	PI3K	646817	ENSR00000031044_PTEN
KIRP	KDM5A	ENSR00000047484	0.347134	1.93842e-09	Notch	365888	ENSR00000047484_KDM5A
KIRP	ACVR1B	ENSR00000051997	0.303535	2.15389e-07	TGF-beta	165057	ENSR00000051997_ACVR1B
KIRP	ACVR1B	ENSR00000051998	0.312432	8.75251e-08	TGF-beta	167133	ENSR00000051998_ACVR1B
KIRP	RB1	ENSR00000062625	0.450325	0	Cell cycle	202701	ENSR00000062625_RB1
KIRP	ADAM10	ENSR00000077242	0.30882	1.07857e-07	Notch	193305	ENSR00000077242_ADAM10
KIRP	TSC2	ENSR00000082561	0.350789	1.25978e-09	PI3K	858235	ENSR00000082561_TSC2
KIRP	TAOK2	ENSR00000085065	0.306551	1.59268e-07	Hippo	370020	ENSR00000085065_TAOK2
KIRP	TAOK2	ENSR00000085066	0.304973	1.86604e-07	Hippo	367649	ENSR00000085066_TAOK2
KIRP	TAOK2	ENSR00000085229	0.309292	1.20686e-07	Hippo	661059	ENSR00000085229_TAOK2
KIRP	NCOR1	ENSR00000091626	0.353908	8.67769e-10	Notch	786685	ENSR00000091626_NCOR1
KIRP	CSNK1D	ENSR00000099563	0.463862	0	Hippo	5711	ENSR00000099563_CSNK1D
KIRP	RFNG	ENSR00000099563	0.50545	0	Notch	227611	ENSR00000099563_RFNG
KIRP	CNTN6	ENSR00000147777	0.403622	8.1713e-13	Notch	831524	ENSR00000147777_CNTN6
KIRP	CNTN6	ENSR00000147778	0.417365	1.01046e-13	Notch	827656	ENSR00000147778_CNTN6
KIRP	CNTN6	ENSR00000147779	0.398919	1.62532e-12	Notch	816121	ENSR00000147779_CNTN6
KIRP	HES1	ENSR00000163985	0.468318	1.4159e-17	Notch	309545	ENSR00000163985_HES1
KIRP	HES1	ENSR00000163986	0.451482	3.19687e-16	Notch	308055	ENSR00000163986_HES1
KIRP	HES1	ENSR00000163987	0.430933	1.12564e-14	Notch	306245	ENSR00000163987_HES1
KIRP	HES1	ENSR00000164117	0.35513	7.48913e-10	Notch	386672	ENSR00000164117_HES1
KIRP	MLXIPL	ENSR00000213403	0.528735	0	Myc	648763	ENSR00000213403_MLXIPL
KIRP	MLXIPL	ENSR00000213404	0.502758	0	Myc	634243	ENSR00000213404_MLXIPL
KIRP	MLXIPL	ENSR00000213408	0.371659	9.44562e-11	Myc	500243	ENSR00000213408_MLXIPL
KIRP	NOV	ENSR00000229378	0.349625	1.44618e-09	Notch	301628	ENSR00000229378_NOV
KIRP	ARRDC1	ENSR00000243144	0.55471	0	Notch	476854	ENSR00000243144_ARRDC1
KIRP	ARRDC1	ENSR00000243306	0.35298	9.69972e-10	Notch	673693	ENSR00000243306_ARRDC1
KIRP	PTEN	ENSR00000260651	0.367542	1.60521e-10	PI3K	648413	ENSR00000260651_PTEN
KIRP	TEAD1	ENSR00000262889	0.393459	4.47495e-12	Hippo	277609	ENSR00000262889_TEAD1
KIRP	PSENEN	ENSR00000288221	0.390952	6.54099e-12	Notch	170814	ENSR00000288221_PSENEN
KIRP	CNTN6	ENSR00000302338	0.41085	2.76533e-13	Notch	830276	ENSR00000302338_CNTN6
KIRP	MLXIPL	ENSR00000326716	0.37149	9.65546e-11	Myc	500343	ENSR00000326716_MLXIPL
KIRP	MLXIPL	ENSR00000326719	0.562586	0	Myc	339743	ENSR00000326719_MLXIPL
KIRP	CUL1	ENSR00000328996	0.39633	2.85474e-12	Notch	842586	ENSR00000328996_CUL1
KIRP	CUL1	ENSR00000328997	0.433896	0	Notch	843886	ENSR00000328997_CUL1
KIRP	NOV	ENSR00000333081	0.303795	1.80747e-07	Notch	298906	ENSR00000333081_NOV
KIRP	ARRDC1	ENSR00000338303	0.367785	1.55606e-10	Notch	675246	ENSR00000338303_ARRDC1
KIRP	MDM4	1:205441121-205447121	0.646492	0	Tp53	927742	1:205441121-205447121_MDM4
KIRP	JAG2	14:105058665-105064665	0.384335	1.27e-11	Notch	107159	14:105058665-105064665_JAG2
KIRP	JAG2	14:105080430-105086430	0.350674	1.27711e-09	Notch	85394	14:105080430-105086430_JAG2
KIRP	KSR1	17:27884401-27890401	0.416698	8.16722e-15	RTK-RAS	430687	17:27884401-27890401_KSR1
KIRP	CSNK1E	22:38351865-38357865	0.526537	0	Hippo	36781	22:38351865-38357865_CSNK1E
KIRP	HES1	3:193825696-193831696	0.447767	6.20721e-16	Notch	307449	3:193825696-193831696_HES1
KIRP	NOV	8:119109483-119115483	0.377205	4.53881e-11	Notch	303823	8:119109483-119115483_NOV
LGG	MTOR	ENSR00000001267	0.432447	0	PI3K	874206	ENSR00000001267_MTOR
LGG	NOTCH2	ENSR00000012237	0.308089	4.79296e-12	Notch	910417	ENSR00000012237_NOTCH2
LGG	NOTCH2	ENSR00000012450	0.477374	0	Notch	403966	ENSR00000012450_NOTCH2
LGG	NOTCH2	ENSR00000012457	0.745183	0	Notch	486374	ENSR00000012457_NOTCH2
LGG	NOTCH2	ENSR00000012458	0.682599	0	Notch	490943	ENSR00000012458_NOTCH2
LGG	NOTCH2	ENSR00000012514	0.565899	0	Notch	729675	ENSR00000012514_NOTCH2
LGG	NOTCH2	ENSR00000012515	0.476325	0	Notch	731063	ENSR00000012515_NOTCH2
LGG	WNT9A	ENSR00000021214	0.384851	6.36524e-19	Wnt	281398	ENSR00000021214_WNT9A
LGG	TEAD1	ENSR00000036930	0.504634	0	Hippo	764578	ENSR00000036930_TEAD1
LGG	KDM5A	ENSR00000047484	0.412895	5.70113e-22	Notch	365888	ENSR00000047484_KDM5A
LGG	WNT5B	ENSR00000047684	0.379282	0	Wnt	24786	ENSR00000047684_WNT5B
LGG	CHD4	ENSR00000048341	0.422479	0	Wnt	128524	ENSR00000048341_CHD4
LGG	CDKN1B	ENSR00000048941	0.320704	5.22608e-13	Cell cycle	219333	ENSR00000048941_CDKN1B
LGG	MDM2	ENSR00000053727	0.389407	0	Tp53	458274	ENSR00000053727_MDM2
LGG	RB1	ENSR00000062625	0.3997	0	Cell cycle	202701	ENSR00000062625_RB1
LGG	TSC2	ENSR00000082389	0.406565	0	PI3K	246550	ENSR00000082389_TSC2
LGG	MLST8	ENSR00000082518	0.320307	5.61477e-13	PI3K	446479	ENSR00000082518_MLST8
LGG	TSC2	ENSR00000082518	0.623747	0	PI3K	603262	ENSR00000082518_TSC2
LGG	TSC2	ENSR00000082519	0.509345	0	PI3K	607777	ENSR00000082519_TSC2
LGG	TAOK2	ENSR00000085211	0.301777	1.3878e-11	Hippo	575859	ENSR00000085211_TAOK2
LGG	TP53	ENSR00000090995	0.303288	1.07878e-11	Tp53	672950	ENSR00000090995_TP53
LGG	TP53	ENSR00000090996	0.308883	4.18439e-12	Tp53	673750	ENSR00000090996_TP53
LGG	WNT3	ENSR00000095056	0.36781	3.19973e-17	Wnt	489636	ENSR00000095056_WNT3
LGG	WNT3	ENSR00000095057	0.347814	2.17708e-15	Wnt	487754	ENSR00000095057_WNT3
LGG	WNT3	ENSR00000095058	0.326939	1.25093e-13	Wnt	487054	ENSR00000095058_WNT3
LGG	AXIN2	ENSR00000097102	0.486925	0	Wnt	343028	ENSR00000097102_AXIN2
LGG	AXIN2	ENSR00000097103	0.474098	0	Wnt	340672	ENSR00000097103_AXIN2
LGG	RFNG	ENSR00000099563	0.612241	0	Notch	227611	ENSR00000099563_RFNG
LGG	STK11	ENSR00000105480	0.370689	0	PI3K	653273	ENSR00000105480_STK11
LGG	NUMBL	ENSR00000109507	0.336863	2.44649e-14	Notch	376081	ENSR00000109507_NUMBL
LGG	AKT2	ENSR00000109599	0.377386	0	PI3K	569758	ENSR00000109599_AKT2
LGG	CSNK1E	ENSR00000146066	0.533785	0	Hippo	535532	ENSR00000146066_CSNK1E
LGG	CSNK1E	ENSR00000146067	0.528562	0	Hippo	534216	ENSR00000146067_CSNK1E
LGG	KAT2B	ENSR00000149479	0.478857	0	Notch	41277	ENSR00000149479_KAT2B
LGG	RBPJ	ENSR00000167046	0.524041	0	Notch	277865	ENSR00000167046_RBPJ
LGG	FAT2	ENSR00000189125	0.521375	6.15052e-37	Hippo	72444	ENSR00000189125_FAT2
LGG	FAT2	ENSR00000189126	0.499575	1.7783e-33	Hippo	71844	ENSR00000189126_FAT2
LGG	FAT2	ENSR00000189127	0.474009	9.99639e-30	Hippo	71344	ENSR00000189127_FAT2
LGG	FAT2	ENSR00000189128	0.447614	3.5317e-26	Hippo	70444	ENSR00000189128_FAT2
LGG	HDAC2	ENSR00000201430	0.363934	7.08577e-18	Notch	838708	ENSR00000201430_HDAC2
LGG	CUL1	ENSR00000219579	0.358069	1.6853e-16	Notch	367527	ENSR00000219579_CUL1
LGG	SCRIB	ENSR00000232146	0.420078	0	Hippo	15004	ENSR00000232146_SCRIB
LGG	SCRIB	ENSR00000232163	0.508061	0	Hippo	84417	ENSR00000232163_SCRIB
LGG	SCRIB	ENSR00000232164	0.509696	0	Hippo	87321	ENSR00000232164_SCRIB
LGG	SCRIB	ENSR00000232165	0.510628	0	Hippo	88128	ENSR00000232165_SCRIB
LGG	SCRIB	ENSR00000232283	0.357609	1.94816e-16	Hippo	926095	ENSR00000232283_SCRIB
LGG	SCRIB	ENSR00000232289	0.481663	0	Hippo	952521	ENSR00000232289_SCRIB
LGG	ARRDC1	ENSR00000243144	0.403146	0	Notch	476854	ENSR00000243144_ARRDC1
LGG	NOTCH1	ENSR00000243144	0.322168	4.00636e-13	Notch	582938	ENSR00000243144_NOTCH1
LGG	NRARP	ENSR00000243144	0.375981	0	Notch	173451	ENSR00000243144_NRARP
LGG	ARRDC1	ENSR00000243306	0.316422	1.12495e-12	Notch	673693	ENSR00000243306_ARRDC1
LGG	MLST8	ENSR00000279451	0.323981	2.87452e-13	PI3K	446252	ENSR00000279451_MLST8
LGG	TSC2	ENSR00000279451	0.624803	0	PI3K	603035	ENSR00000279451_TSC2
LGG	WNT3	ENSR00000283588	0.43719	7.31417e-25	Wnt	550446	ENSR00000283588_WNT3
LGG	AXIN2	ENSR00000284134	0.484155	0	Wnt	342247	ENSR00000284134_AXIN2
LGG	CSNK1E	ENSR00000301859	0.533141	0	Hippo	536484	ENSR00000301859_CSNK1E
LGG	SCRIB	ENSR00000333975	0.510427	0	Hippo	87421	ENSR00000333975_SCRIB
LGG	ARRDC1	ENSR00000338303	0.327517	1.49043e-13	Notch	675246	ENSR00000338303_ARRDC1
LGG	PEA15	1:160269394-160275394	0.501351	0	RTK-RAS	67057	1:160269394-160275394_PEA15
LGG	MDM4	1:205441121-205447121	0.397817	0	Tp53	927742	1:205441121-205447121_MDM4
LGG	HEYL	1:39612499-39618499	0.721529	0	Notch	24446	1:39612499-39618499_HEYL
LGG	CDKN2C	1:51006793-51012793	0.801341	0	Cell cycle	49048	1:51006793-51012793_CDKN2C
LGG	CDKN2C	1:51007228-51013228	0.819132	0	Cell cycle	49483	1:51007228-51013228_CDKN2C
LGG	KSR1	17:27884401-27890401	0.508923	0	RTK-RAS	430687	17:27884401-27890401_KSR1
LGG	HEY1	8:79944417-79950417	0.328843	1.16094e-13	Notch	179554	8:79944417-79950417_HEY1
LIHC	NOTCH2	ENSR00000012442	0.405159	0	Notch	355505	ENSR00000012442_NOTCH2
LIHC	NOTCH2	ENSR00000012443	0.402292	0	Notch	356426	ENSR00000012443_NOTCH2
LIHC	NOTCH2	ENSR00000012444	0.43001	0	Notch	357776	ENSR00000012444_NOTCH2
LIHC	NOTCH2	ENSR00000012450	0.307547	1.57647e-09	Notch	403966	ENSR00000012450_NOTCH2
LIHC	NOTCH2	ENSR00000012457	0.547819	8.89483e-33	Notch	486374	ENSR00000012457_NOTCH2
LIHC	NOTCH2	ENSR00000012458	0.463577	0	Notch	490943	ENSR00000012458_NOTCH2
LIHC	APH1A	ENSR00000013533	0.395849	0	Notch	365798	ENSR00000013533_APH1A
LIHC	MDM4	ENSR00000018586	0.647784	5.68515e-50	Tp53	309109	ENSR00000018586_MDM4
LIHC	KDM5A	ENSR00000047484	0.357155	1.01047e-12	Notch	365888	ENSR00000047484_KDM5A
LIHC	TAOK2	ENSR00000085211	0.382447	4.87152e-15	Hippo	575859	ENSR00000085211_TAOK2
LIHC	CTBP1	ENSR00000164707	0.346459	5.76512e-12	Notch	474135	ENSR00000164707_CTBP1
LIHC	FAT2	ENSR00000189125	0.434269	2.74792e-19	Hippo	72444	ENSR00000189125_FAT2
LIHC	LATS1	ENSR00000205038	0.318631	3.49782e-10	Hippo	219056	ENSR00000205038_LATS1
LIHC	MDM4	ENSR00000256275	0.651771	8.52838e-51	Tp53	309379	ENSR00000256275_MDM4
LIHC	DKK4	ENSR00000330867	0.305346	1.72269e-09	Wnt	182968	ENSR00000330867_DKK4
LIHC	SCRIB	ENSR00000333971	0.492594	1.47908e-25	Hippo	33121	ENSR00000333971_SCRIB
LIHC	CSNK1E	22:38351865-38357865	0.573397	0	Hippo	36781	22:38351865-38357865_CSNK1E
LUAD	NOTCH2	ENSR00000012457	0.439706	0	Notch	486374	ENSR00000012457_NOTCH2
LUAD	NOTCH2	ENSR00000012458	0.404332	0	Notch	490943	ENSR00000012458_NOTCH2
LUAD	NOTCH2	ENSR00000012514	0.493424	0	Notch	729675	ENSR00000012514_NOTCH2
LUAD	NOTCH2	ENSR00000012515	0.444771	0	Notch	731063	ENSR00000012515_NOTCH2
LUAD	PTEN	ENSR00000031042	0.346939	3.03734e-16	PI3K	651112	ENSR00000031042_PTEN
LUAD	PTEN	ENSR00000031043	0.35731	1.8038e-18	PI3K	648913	ENSR00000031043_PTEN
LUAD	TCF7L2	ENSR00000033597	0.44138	0	Wnt	122850	ENSR00000033597_TCF7L2
LUAD	TEAD1	ENSR00000036930	0.302752	2.74002e-12	Hippo	764578	ENSR00000036930_TEAD1
LUAD	MAML2	ENSR00000043746	0.335953	3.46107e-15	Notch	70380	ENSR00000043746_MAML2
LUAD	MAML2	ENSR00000043747	0.30995	5.66141e-13	Notch	67194	ENSR00000043747_MAML2
LUAD	YAP1	ENSR00000043973	0.351213	8.61073e-17	Hippo	67639	ENSR00000043973_YAP1
LUAD	YAP1	ENSR00000043981	0.508498	3.76991e-37	Hippo	106490	ENSR00000043981_YAP1
LUAD	IRS2	ENSR00000065658	0.332964	6.38707e-15	RTK-RAS	521529	ENSR00000065658_IRS2
LUAD	IRS2	ENSR00000065714	0.601339	1.20777e-55	RTK-RAS	42574	ENSR00000065714_IRS2
LUAD	IRS2	ENSR00000065715	0.602404	6.81214e-56	RTK-RAS	41862	ENSR00000065715_IRS2
LUAD	AKT1	ENSR00000073731	0.338367	2.4542e-15	PI3K	77212	ENSR00000073731_AKT1
LUAD	JAG2	ENSR00000073731	0.315447	2.65491e-13	Notch	295861	ENSR00000073731_JAG2
LUAD	AXIN1	ENSR00000082213	0.335732	3.62214e-15	Wnt	257828	ENSR00000082213_AXIN1
LUAD	TSC2	ENSR00000082519	0.393327	0	PI3K	607777	ENSR00000082519_TSC2
LUAD	TAOK2	ENSR00000084974	0.335547	3.76279e-15	Hippo	843741	ENSR00000084974_TAOK2
LUAD	TAOK2	ENSR00000085043	0.378869	0	Hippo	553635	ENSR00000085043_TAOK2
LUAD	TAOK2	ENSR00000085056	0.364261	0	Hippo	451880	ENSR00000085056_TAOK2
LUAD	TAOK2	ENSR00000085210	0.481316	0	Hippo	572859	ENSR00000085210_TAOK2
LUAD	TAOK2	ENSR00000085211	0.500435	0	Hippo	575859	ENSR00000085211_TAOK2
LUAD	NCOR1	ENSR00000091645	0.43866	0	Notch	704984	ENSR00000091645_NCOR1
LUAD	NCOR1	ENSR00000091648	0.404931	0	Notch	698186	ENSR00000091648_NCOR1
LUAD	NCOR1	ENSR00000091649	0.460466	0	Notch	692784	ENSR00000091649_NCOR1
LUAD	NCOR1	ENSR00000091650	0.486997	0	Notch	691513	ENSR00000091650_NCOR1
LUAD	NCOR1	ENSR00000091711	0.416821	0	Notch	206442	ENSR00000091711_NCOR1
LUAD	NCOR1	ENSR00000091712	0.402759	0	Notch	204184	ENSR00000091712_NCOR1
LUAD	AKT2	ENSR00000109507	0.33376	6.75829e-15	PI3K	29355	ENSR00000109507_AKT2
LUAD	NFE2L2	ENSR00000126855	0.382827	0	Nrf2	150097	ENSR00000126855_NFE2L2
LUAD	TGFBR2	ENSR00000150321	0.596958	0	TGF-beta	75298	ENSR00000150321_TGFBR2
LUAD	RICTOR	ENSR00000179800	0.449953	3.74963e-28	PI3K	243696	ENSR00000179800_RICTOR
LUAD	RICTOR	ENSR00000179801	0.447051	9.4408e-28	PI3K	242368	ENSR00000179801_RICTOR
LUAD	FAT2	ENSR00000189170	0.397763	1.59315e-21	Hippo	160843	ENSR00000189170_FAT2
LUAD	DLL1	ENSR00000207247	0.437761	1.70677e-26	Notch	350765	ENSR00000207247_DLL1
LUAD	MLXIPL	ENSR00000213403	0.358197	2.83153e-17	Myc	648763	ENSR00000213403_MLXIPL
LUAD	MLXIPL	ENSR00000213404	0.309459	6.20296e-13	Myc	634243	ENSR00000213404_MLXIPL
LUAD	SCRIB	ENSR00000232146	0.730115	0	Hippo	15004	ENSR00000232146_SCRIB
LUAD	SCRIB	ENSR00000232283	0.510566	0	Hippo	926095	ENSR00000232283_SCRIB
LUAD	SCRIB	ENSR00000232284	0.450146	0	Hippo	932101	ENSR00000232284_SCRIB
LUAD	TSC1	ENSR00000242576	0.658416	0	PI3K	426993	ENSR00000242576_TSC1
LUAD	ARRDC1	ENSR00000243144	0.423015	1.40052e-24	Notch	476854	ENSR00000243144_ARRDC1
LUAD	ARRDC1	ENSR00000243305	0.343584	6.99976e-16	Notch	671518	ENSR00000243305_ARRDC1
LUAD	ARRDC1	ENSR00000243306	0.385662	3.72759e-20	Notch	673693	ENSR00000243306_ARRDC1
LUAD	HDAC1	ENSR00000251054	0.375438	4.80634e-19	Notch	835686	ENSR00000251054_HDAC1
LUAD	HDAC1	ENSR00000251056	0.323822	3.98277e-14	Notch	824486	ENSR00000251056_HDAC1
LUAD	PTEN	ENSR00000260651	0.344033	6.43475e-16	PI3K	648413	ENSR00000260651_PTEN
LUAD	AXIN1	ENSR00000279383	0.344997	5.17853e-16	Wnt	258427	ENSR00000279383_AXIN1
LUAD	AXIN1	ENSR00000279384	0.356301	4.34514e-17	Wnt	258627	ENSR00000279384_AXIN1
LUAD	RICTOR	ENSR00000314581	0.447098	9.29922e-28	PI3K	242408	ENSR00000314581_RICTOR
LUAD	FAT2	ENSR00000317983	0.396807	2.05405e-21	Hippo	160956	ENSR00000317983_FAT2
LUAD	HIPK2	ENSR00000328666	0.445591	0	Hippo	168122	ENSR00000328666_HIPK2
LUAD	SCRIB	ENSR00000333965	0.591396	0	Hippo	64879	ENSR00000333965_SCRIB
LUAD	SCRIB	ENSR00000333966	0.592373	0	Hippo	63279	ENSR00000333966_SCRIB
LUAD	SCRIB	ENSR00000333971	0.334042	6.36064e-15	Hippo	33121	ENSR00000333971_SCRIB
LUAD	ARRDC1	ENSR00000338303	0.397036	1.93289e-21	Notch	675246	ENSR00000338303_ARRDC1
LUAD	MDM4	1:205441121-205447121	0.504815	0	Tp53	927742	1:205441121-205447121_MDM4
LUAD	HDAC1	1:31445488-31451488	0.406228	1.61521e-22	Notch	843598	1:31445488-31451488_HDAC1
LUAD	HEYL	1:39612499-39618499	0.82271	0	Notch	24446	1:39612499-39618499_HEYL
LUAD	MAML2	11:96270891-96276891	0.330671	1.01684e-14	Notch	69289	11:96270891-96276891_MAML2
LUAD	MDM2	12:68915131-68921131	0.303699	2.31283e-12	Tp53	109955	12:68915131-68921131_MDM2
LUAD	JAG2	14:105080430-105086430	0.342446	9.48663e-16	Notch	85394	14:105080430-105086430_JAG2
LUAD	NUMB	14:74448992-74454992	0.378426	0	Notch	988350	14:74448992-74454992_NUMB
LUAD	KSR1	17:27884401-27890401	0.301321	3.53485e-12	RTK-RAS	430687	17:27884401-27890401_KSR1
LUAD	CSNK1E	22:38351865-38357865	0.358195	0	Hippo	36781	22:38351865-38357865_CSNK1E
LUAD	HEY1	8:79944417-79950417	0.312622	4.51867e-13	Notch	179554	8:79944417-79950417_HEY1
LUSC	NOTCH2	ENSR00000012450	0.425672	0	Notch	403966	ENSR00000012450_NOTCH2
LUSC	NOTCH2	ENSR00000012457	0.52585	0	Notch	486374	ENSR00000012457_NOTCH2
LUSC	NOTCH2	ENSR00000012458	0.507986	0	Notch	490943	ENSR00000012458_NOTCH2
LUSC	NOTCH2	ENSR00000012514	0.516766	0	Notch	729675	ENSR00000012514_NOTCH2
LUSC	PTEN	ENSR00000031042	0.393538	2.29735e-20	PI3K	651112	ENSR00000031042_PTEN
LUSC	PTEN	ENSR00000031043	0.401269	3.1742e-21	PI3K	648913	ENSR00000031043_PTEN
LUSC	PTEN	ENSR00000031044	0.368421	9.68516e-18	PI3K	646817	ENSR00000031044_PTEN
LUSC	CCND1	ENSR00000041357	0.398157	7.08841e-21	Cell cycle	258687	ENSR00000041357_CCND1
LUSC	YAP1	ENSR00000043973	0.407771	0	Hippo	67639	ENSR00000043973_YAP1
LUSC	AKT1	ENSR00000073731	0.444619	0	PI3K	77212	ENSR00000073731_AKT1
LUSC	JAG2	ENSR00000073731	0.518462	0	Notch	295861	ENSR00000073731_JAG2
LUSC	AXIN1	ENSR00000082211	0.327467	6.4068e-14	Wnt	248367	ENSR00000082211_AXIN1
LUSC	TAOK2	ENSR00000085043	0.532776	0	Hippo	553635	ENSR00000085043_TAOK2
LUSC	TAOK2	ENSR00000085211	0.482819	0	Hippo	575859	ENSR00000085211_TAOK2
LUSC	DLL3	ENSR00000109335	0.347172	9.70679e-16	Notch	641300	ENSR00000109335_DLL3
LUSC	DLL3	ENSR00000109361	0.31361	6.45799e-13	Notch	492249	ENSR00000109361_DLL3
LUSC	AKT2	ENSR00000109507	0.52616	0	PI3K	29355	ENSR00000109507_AKT2
LUSC	NUMBL	ENSR00000109507	0.325718	8.97405e-14	Notch	376081	ENSR00000109507_NUMBL
LUSC	ADAM17	ENSR00000112643	0.400866	3.5244e-21	Notch	197660	ENSR00000112643_ADAM17
LUSC	NFE2L2	ENSR00000126855	0.624181	0	Nrf2	150097	ENSR00000126855_NFE2L2
LUSC	NFE2L2	ENSR00000126866	0.751527	0	Nrf2	96933	ENSR00000126866_NFE2L2
LUSC	NFE2L2	ENSR00000126867	0.750132	0	Nrf2	96297	ENSR00000126867_NFE2L2
LUSC	CHEK2	ENSR00000144935	0.498161	0	Tp53	72050	ENSR00000144935_CHEK2
LUSC	NF2	ENSR00000144935	0.34378	1.94702e-15	Hippo	933184	ENSR00000144935_NF2
LUSC	EP300	ENSR00000146558	0.340178	4.82342e-15	Notch	350460	ENSR00000146558_EP300
LUSC	HES1	ENSR00000163985	0.347224	9.60352e-16	Notch	309545	ENSR00000163985_HES1
LUSC	HES1	ENSR00000163986	0.345206	1.45451e-15	Notch	308055	ENSR00000163986_HES1
LUSC	HES1	ENSR00000163987	0.323905	9.61086e-14	Notch	306245	ENSR00000163987_HES1
LUSC	HES1	ENSR00000164079	0.508063	7.46085e-36	Notch	184804	ENSR00000164079_HES1
LUSC	HES1	ENSR00000164080	0.504164	3.20811e-35	Notch	186362	ENSR00000164080_HES1
LUSC	CTBP1	ENSR00000164707	0.346227	1.2334e-15	Notch	474135	ENSR00000164707_CTBP1
LUSC	TEAD3	ENSR00000196083	0.363803	0	Hippo	81606	ENSR00000196083_TEAD3
LUSC	FZD9	ENSR00000213404	0.304265	3.41623e-12	Wnt	443483	ENSR00000213404_FZD9
LUSC	MLXIPL	ENSR00000213404	0.340384	4.61326e-15	Myc	634243	ENSR00000213404_MLXIPL
LUSC	MYC	ENSR00000230496	0.406912	7.21977e-22	Myc	556634	ENSR00000230496_MYC
LUSC	MYC	ENSR00000230497	0.415853	6.48896e-23	Myc	555209	ENSR00000230497_MYC
LUSC	SCRIB	ENSR00000232018	0.338545	6.83971e-15	Hippo	787079	ENSR00000232018_SCRIB
LUSC	SCRIB	ENSR00000232019	0.318021	3.80047e-13	Hippo	785938	ENSR00000232019_SCRIB
LUSC	SCRIB	ENSR00000232146	0.694996	0	Hippo	15004	ENSR00000232146_SCRIB
LUSC	SCRIB	ENSR00000232283	0.466297	0	Hippo	926095	ENSR00000232283_SCRIB
LUSC	SCRIB	ENSR00000232284	0.404285	0	Hippo	932101	ENSR00000232284_SCRIB
LUSC	JAK2	ENSR00000232852	0.452656	0	RTK-RAS	594150	ENSR00000232852_JAK2
LUSC	JAK2	ENSR00000232853	0.418275	0	RTK-RAS	595670	ENSR00000232853_JAK2
LUSC	TSC1	ENSR00000242576	0.559818	0	PI3K	426993	ENSR00000242576_TSC1
LUSC	ARRDC1	ENSR00000243144	0.463459	0	Notch	476854	ENSR00000243144_ARRDC1
LUSC	EGFL7	ENSR00000243144	0.353284	1.94017e-16	Notch	469944	ENSR00000243144_EGFL7
LUSC	ARRDC1	ENSR00000243305	0.302749	5.70582e-12	Notch	671518	ENSR00000243305_ARRDC1
LUSC	NRARP	ENSR00000243305	0.352085	2.75176e-16	Notch	974921	ENSR00000243305_NRARP
LUSC	ARRDC1	ENSR00000243306	0.31323	9.07162e-13	Notch	673693	ENSR00000243306_ARRDC1
LUSC	NRARP	ENSR00000243306	0.370308	0	Notch	977096	ENSR00000243306_NRARP
LUSC	RPS6KA3	ENSR00000245152	0.406518	8.01303e-22	Tp53	210286	ENSR00000245152_RPS6KA3
LUSC	RPS6KA3	ENSR00000245153	0.398323	6.79383e-21	Tp53	212923	ENSR00000245153_RPS6KA3
LUSC	PTEN	ENSR00000260651	0.396768	1.01166e-20	PI3K	648413	ENSR00000260651_PTEN
LUSC	CCND1	ENSR00000264626	0.411027	2.40531e-22	Cell cycle	252687	ENSR00000264626_CCND1
LUSC	AXIN1	ENSR00000279381	0.328687	5.05239e-14	Wnt	248327	ENSR00000279381_AXIN1
LUSC	DLL3	ENSR00000288311	0.365645	1.81688e-17	Notch	642495	ENSR00000288311_DLL3
LUSC	NUMBL	ENSR00000288414	0.365088	2.05931e-17	Notch	273628	ENSR00000288414_NUMBL
LUSC	NUMBL	ENSR00000288415	0.363498	2.9375e-17	Notch	276028	ENSR00000288415_NUMBL
LUSC	NUMBL	ENSR00000288416	0.377959	1.04735e-18	Notch	277028	ENSR00000288416_NUMBL
LUSC	PDK1	ENSR00000294779	0.363837	2.72379e-17	PI3K	977327	ENSR00000294779_PDK1
LUSC	NFE2L2	ENSR00000294927	0.750132	0	Nrf2	96297	ENSR00000294927_NFE2L2
LUSC	EP300	ENSR00000301957	0.350353	5.01012e-16	Notch	345886	ENSR00000301957_EP300
LUSC	HES1	ENSR00000308163	0.51803	1.63928e-37	Notch	183055	ENSR00000308163_HES1
LUSC	FZD9	ENSR00000326719	0.480457	1.52898e-31	Wnt	148983	ENSR00000326719_FZD9
LUSC	MLXIPL	ENSR00000326719	0.318552	3.44635e-13	Myc	339743	ENSR00000326719_MLXIPL
LUSC	FZD9	ENSR00000326736	0.400025	4.38127e-21	Wnt	361717	ENSR00000326736_FZD9
LUSC	MYC	ENSR00000333353	0.405091	1.16817e-21	Myc	579434	ENSR00000333353_MYC
LUSC	MYC	ENSR00000333355	0.406134	8.87102e-22	Myc	556734	ENSR00000333355_MYC
LUSC	SCRIB	ENSR00000333924	0.318639	3.39192e-13	Hippo	785979	ENSR00000333924_SCRIB
LUSC	SCRIB	ENSR00000333965	0.538212	0	Hippo	64879	ENSR00000333965_SCRIB
LUSC	SCRIB	ENSR00000333966	0.539189	0	Hippo	63279	ENSR00000333966_SCRIB
LUSC	SCRIB	ENSR00000333971	0.402811	0	Hippo	33121	ENSR00000333971_SCRIB
LUSC	ARRDC1	ENSR00000338303	0.317494	4.1864e-13	Notch	675246	ENSR00000338303_ARRDC1
LUSC	NRARP	ENSR00000338303	0.373185	0	Notch	978649	ENSR00000338303_NRARP
LUSC	MDM4	1:205441121-205447121	0.3096	1.32961e-12	Tp53	927742	1:205441121-205447121_MDM4
LUSC	HEYL	1:39612499-39618499	0.88799	0	Notch	24446	1:39612499-39618499_HEYL
LUSC	IRS2	13:110126817-110132817	0.427447	2.53687e-24	RTK-RAS	343249	13:110126817-110132817_IRS2
LUSC	JAG2	14:105080430-105086430	0.476238	0	Notch	85394	14:105080430-105086430_JAG2
LUSC	KSR1	17:27884401-27890401	0.556989	0	RTK-RAS	430687	17:27884401-27890401_KSR1
LUSC	STK4	20:45237957-45243957	0.355387	1.72609e-16	Hippo	274483	20:45237957-45243957_STK4
LUSC	CSNK1E	22:38351865-38357865	0.412872	0	Hippo	36781	22:38351865-38357865_CSNK1E
LUSC	HES1	3:193825696-193831696	0.333812	1.42804e-14	Notch	307449	3:193825696-193831696_HES1
LUSC	MYC	8:127663501-127669501	0.494477	1.10885e-33	Myc	68933	8:127663501-127669501_MYC
MESO	NOTCH2	ENSR00000012442	0.486787	0.000279202	Notch	355505	ENSR00000012442_NOTCH2
MESO	NOTCH2	ENSR00000012443	0.506297	0.000133859	Notch	356426	ENSR00000012443_NOTCH2
MESO	NOTCH2	ENSR00000012444	0.535355	4.08205e-05	Notch	357776	ENSR00000012444_NOTCH2
MESO	NOTCH2	ENSR00000012514	0.593981	1.73446e-06	Notch	729675	ENSR00000012514_NOTCH2
MESO	NOTCH2	ENSR00000012515	0.562244	1.19888e-05	Notch	731063	ENSR00000012515_NOTCH2
MESO	APH1A	ENSR00000013533	0.311118	0.0389677	Notch	365798	ENSR00000013533_APH1A
MESO	PTEN	ENSR00000031041	0.43286	0.00173314	PI3K	656013	ENSR00000031041_PTEN
MESO	PTEN	ENSR00000031042	0.345422	0.0184471	PI3K	651112	ENSR00000031042_PTEN
MESO	KDM5A	ENSR00000047484	0.446106	0.00113775	Notch	365888	ENSR00000047484_KDM5A
MESO	TAOK2	ENSR00000085065	0.361083	0.0127005	Hippo	370020	ENSR00000085065_TAOK2
MESO	TP53	ENSR00000090995	0.439747	0.00139454	Tp53	672950	ENSR00000090995_TP53
MESO	TP53	ENSR00000090996	0.432464	0.00175439	Tp53	673750	ENSR00000090996_TP53
MESO	AKT2	ENSR00000109507	0.328704	0.0268761	PI3K	29355	ENSR00000109507_AKT2
MESO	FAT2	ENSR00000189170	0.312911	0.037564	Hippo	160843	ENSR00000189170_FAT2
MESO	WWC1	ENSR00000190272	0.806387	0	Hippo	5756	ENSR00000190272_WWC1
MESO	MLXIPL	ENSR00000213403	0.382084	0.00745023	Myc	648763	ENSR00000213403_MLXIPL
MESO	MLXIPL	ENSR00000213404	0.305816	0.0433877	Myc	634243	ENSR00000213404_MLXIPL
MESO	JAK2	ENSR00000232852	0.327855	0.0273787	RTK-RAS	594150	ENSR00000232852_JAK2
MESO	JAK2	ENSR00000232853	0.313402	0.0371851	RTK-RAS	595670	ENSR00000232853_JAK2
MESO	ARRDC1	ENSR00000243144	0.305684	0.0435058	Notch	476854	ENSR00000243144_ARRDC1
MESO	TP53	ENSR00000282329	0.443389	0.00124155	Tp53	672350	ENSR00000282329_TP53
MESO	PSENEN	ENSR00000288220	0.346856	0.0178406	Notch	172314	ENSR00000288220_PSENEN
MESO	PSENEN	ENSR00000288221	0.334497	0.0236466	Notch	170814	ENSR00000288221_PSENEN
MESO	FAT2	ENSR00000317983	0.311986	0.0382808	Hippo	160956	ENSR00000317983_FAT2
MESO	THBS2	ENSR00000324317	0.713854	1.38509e-11	Notch	102544	ENSR00000324317_THBS2
MESO	MLXIPL	ENSR00000326719	0.398424	0.00478403	Myc	339743	ENSR00000326719_MLXIPL
MESO	CUL1	ENSR00000328997	0.316911	0.0345755	Notch	843886	ENSR00000328997_CUL1
MESO	EIF4EBP1	ENSR00000330742	0.331478	0.0252917	PI3K	64959	ENSR00000330742_EIF4EBP1
MESO	CDKN2C	1:51006793-51012793	0.749422	0	Cell cycle	49048	1:51006793-51012793_CDKN2C
MESO	CDKN2C	1:51007228-51013228	0.77197	0	Cell cycle	49483	1:51007228-51013228_CDKN2C
MESO	MAX	14:65054944-65060944	0.359026	0.0133513	Myc	44751	14:65054944-65060944_MAX
MESO	THBS2	6:169166523-169172523	0.673117	0	Notch	84521	6:169166523-169172523_THBS2
OV	MTOR	ENSR00000001267	0.480643	0	PI3K	874206	ENSR00000001267_MTOR
OV	SPEN	ENSR00000001954	0.405319	6.93367e-10	Notch	30985	ENSR00000001954_SPEN
OV	HDAC1	ENSR00000004345	0.408305	4.83135e-10	Notch	28050	ENSR00000004345_HDAC1
OV	PIK3R3	ENSR00000005921	0.744631	0	PI3K	18812	ENSR00000005921_PIK3R3
OV	NOTCH2	ENSR00000012237	0.392291	3.06171e-09	Notch	910417	ENSR00000012237_NOTCH2
OV	NOTCH2	ENSR00000012238	0.375696	1.74848e-08	Notch	908885	ENSR00000012238_NOTCH2
OV	NOTCH2	ENSR00000012450	0.358184	9.64547e-08	Notch	403966	ENSR00000012450_NOTCH2
OV	NOTCH2	ENSR00000012457	0.417313	1.50901e-10	Notch	486374	ENSR00000012457_NOTCH2
OV	NOTCH2	ENSR00000012458	0.432965	9.90079e-12	Notch	490943	ENSR00000012458_NOTCH2
OV	NOTCH2	ENSR00000012464	0.306191	8.20813e-06	Notch	539574	ENSR00000012464_NOTCH2
OV	NOTCH2	ENSR00000012514	0.396407	1.94221e-09	Notch	729675	ENSR00000012514_NOTCH2
OV	NOTCH2	ENSR00000012515	0.364179	5.45112e-08	Notch	731063	ENSR00000012515_NOTCH2
OV	MDM4	ENSR00000018508	0.644997	0	Tp53	871679	ENSR00000018508_MDM4
OV	PTPN14	ENSR00000019907	0.626537	0	Hippo	105949	ENSR00000019907_PTPN14
OV	PTEN	ENSR00000031055	0.305585	8.60143e-06	PI3K	548577	ENSR00000031055_PTEN
OV	TCF7L2	ENSR00000033597	0.620707	0	Wnt	122850	ENSR00000033597_TCF7L2
OV	TCF7L2	ENSR00000033602	0.62012	0	Wnt	146650	ENSR00000033602_TCF7L2
OV	TCF7L2	ENSR00000033603	0.623822	0	Wnt	149525	ENSR00000033603_TCF7L2
OV	CTBP2	ENSR00000034893	0.310282	5.96679e-06	Notch	76570	ENSR00000034893_CTBP2
OV	CTBP2	ENSR00000034895	0.346377	2.86205e-07	Notch	69093	ENSR00000034895_CTBP2
OV	CTBP2	ENSR00000034896	0.337998	6.01141e-07	Notch	67869	ENSR00000034896_CTBP2
OV	CTBP2	ENSR00000034897	0.326607	1.58933e-06	Notch	66111	ENSR00000034897_CTBP2
OV	MAML2	ENSR00000043699	0.72344	0	Notch	267080	ENSR00000043699_MAML2
OV	MAML2	ENSR00000043713	0.681797	0	Notch	220366	ENSR00000043713_MAML2
OV	MAML2	ENSR00000043723	0.662906	0	Notch	180980	ENSR00000043723_MAML2
OV	MAML2	ENSR00000043736	0.665684	0	Notch	122480	ENSR00000043736_MAML2
OV	MAML2	ENSR00000043741	0.677943	0	Notch	100379	ENSR00000043741_MAML2
OV	MAML2	ENSR00000043742	0.68659	0	Notch	96180	ENSR00000043742_MAML2
OV	MAML2	ENSR00000043743	0.679893	0	Notch	86180	ENSR00000043743_MAML2
OV	MAML2	ENSR00000043746	0.66456	0	Notch	70380	ENSR00000043746_MAML2
OV	MAML2	ENSR00000043747	0.668167	0	Notch	67194	ENSR00000043747_MAML2
OV	MAML2	ENSR00000043748	0.730416	0	Notch	64580	ENSR00000043748_MAML2
OV	MAML2	ENSR00000043749	0.732678	0	Notch	63580	ENSR00000043749_MAML2
OV	MAML2	ENSR00000043750	0.663503	0	Notch	49280	ENSR00000043750_MAML2
OV	YAP1	ENSR00000043973	0.555918	0	Hippo	67639	ENSR00000043973_YAP1
OV	KDM5A	ENSR00000047644	0.545366	0	Notch	908027	ENSR00000047644_KDM5A
OV	CHD4	ENSR00000048341	0.474449	0	Wnt	128524	ENSR00000048341_CHD4
OV	ACVR1B	ENSR00000052041	0.390828	3.58992e-09	TGF-beta	316728	ENSR00000052041_ACVR1B
OV	MDM2	ENSR00000053651	0.443814	0	Tp53	171760	ENSR00000053651_MDM2
OV	MDM2	ENSR00000053727	0.541181	0	Tp53	458274	ENSR00000053727_MDM2
OV	IRS2	ENSR00000065658	0.397309	1.29258e-09	RTK-RAS	521529	ENSR00000065658_IRS2
OV	AKT1	ENSR00000073731	0.437862	1.04161e-12	PI3K	77212	ENSR00000073731_AKT1
OV	JAG2	ENSR00000073731	0.365293	4.89342e-08	Notch	295861	ENSR00000073731_JAG2
OV	JAG2	ENSR00000073756	0.326917	1.54879e-06	Notch	135334	ENSR00000073756_JAG2
OV	TAOK2	ENSR00000085043	0.446995	0	Hippo	553635	ENSR00000085043_TAOK2
OV	TAOK2	ENSR00000085056	0.445703	0	Hippo	451880	ENSR00000085056_TAOK2
OV	TAOK2	ENSR00000085065	0.414978	2.06747e-10	Hippo	370020	ENSR00000085065_TAOK2
OV	TAOK2	ENSR00000085210	0.447759	0	Hippo	572859	ENSR00000085210_TAOK2
OV	TAOK2	ENSR00000085211	0.449391	0	Hippo	575859	ENSR00000085211_TAOK2
OV	MNT	ENSR00000090258	0.448146	0	Myc	247032	ENSR00000090258_MNT
OV	MNT	ENSR00000090259	0.439337	0	Myc	249875	ENSR00000090259_MNT
OV	NCOR1	ENSR00000091626	0.541669	0	Notch	786685	ENSR00000091626_NCOR1
OV	NCOR1	ENSR00000091649	0.59886	0	Notch	692784	ENSR00000091649_NCOR1
OV	TAOK1	ENSR00000092917	0.33424	8.32578e-07	Hippo	349736	ENSR00000092917_TAOK1
OV	TAOK1	ENSR00000092918	0.327713	1.44889e-06	Hippo	351736	ENSR00000092918_TAOK1
OV	TAOK1	ENSR00000092919	0.323432	2.06881e-06	Hippo	354236	ENSR00000092919_TAOK1
OV	CSNK1D	ENSR00000099538	0.402733	9.41058e-10	Hippo	154759	ENSR00000099538_CSNK1D
OV	CSNK1D	ENSR00000099539	0.410936	3.48277e-10	Hippo	153423	ENSR00000099539_CSNK1D
OV	SMAD2	ENSR00000102995	0.372	1.94343e-08	TGF-beta	72654	ENSR00000102995_SMAD2
OV	KEAP1	ENSR00000107069	0.304858	9.09719e-06	Nrf2	224159	ENSR00000107069_KEAP1
OV	SPRED3	ENSR00000109304	0.312671	4.34677e-06	RTK-RAS	298879	ENSR00000109304_SPRED3
OV	AKT2	ENSR00000109447	0.370152	3.04182e-08	PI3K	466640	ENSR00000109447_AKT2
OV	NUMBL	ENSR00000109447	0.305412	8.71714e-06	Notch	872076	ENSR00000109447_NUMBL
OV	AKT2	ENSR00000109507	0.569153	0	PI3K	29355	ENSR00000109507_AKT2
OV	NUMBL	ENSR00000109507	0.525352	0	Notch	376081	ENSR00000109507_NUMBL
OV	PPP2R1A	ENSR00000111305	0.354149	1.40605e-07	PI3K	413979	ENSR00000111305_PPP2R1A
OV	ADAM17	ENSR00000112610	0.306167	8.22359e-06	Notch	52408	ENSR00000112610_ADAM17
OV	MXD1	ENSR00000118617	0.430788	1.65446e-11	Myc	126487	ENSR00000118617_MXD1
OV	ITCH	ENSR00000136380	0.327192	1.51353e-06	Notch	107235	ENSR00000136380_ITCH
OV	STK4	ENSR00000137722	0.335153	7.69563e-07	Hippo	960994	ENSR00000137722_STK4
OV	DEPDC5	ENSR00000145337	0.458111	0	PI3K	518650	ENSR00000145337_DEPDC5
OV	LIMD1	ENSR00000151594	0.457089	0	Hippo	874268	ENSR00000151594_LIMD1
OV	CTBP1	ENSR00000164707	0.467517	0	Notch	474135	ENSR00000164707_CTBP1
OV	CTBP1	ENSR00000164785	0.306485	8.02404e-06	Notch	65453	ENSR00000164785_CTBP1
OV	CTBP1	ENSR00000164786	0.310141	6.03324e-06	Notch	62575	ENSR00000164786_CTBP1
OV	CTBP1	ENSR00000164787	0.317206	3.43873e-06	Notch	59499	ENSR00000164787_CTBP1
OV	FAT2	ENSR00000189170	0.306019	8.31834e-06	Hippo	160843	ENSR00000189170_FAT2
OV	WWC1	ENSR00000190288	0.687168	0	Hippo	43049	ENSR00000190288_WWC1
OV	E2F3	ENSR00000194385	0.42674	3.79767e-11	Cell cycle	262500	ENSR00000194385_E2F3
OV	CCND3	ENSR00000196916	0.383052	8.21173e-09	Cell cycle	10870	ENSR00000196916_CCND3
OV	CCND3	ENSR00000196917	0.365658	4.72295e-08	Cell cycle	8457	ENSR00000196917_CCND3
OV	CCND3	ENSR00000196918	0.383346	7.96295e-09	Cell cycle	7340	ENSR00000196918_CCND3
OV	LATS1	ENSR00000205037	0.463333	0	Hippo	221459	ENSR00000205037_LATS1
OV	LATS1	ENSR00000205038	0.524745	0	Hippo	219056	ENSR00000205038_LATS1
OV	MLXIPL	ENSR00000213403	0.372529	2.40238e-08	Myc	648763	ENSR00000213403_MLXIPL
OV	DTX2	ENSR00000213854	0.30665	7.92252e-06	Notch	424139	ENSR00000213854_DTX2
OV	DTX2	ENSR00000213951	0.359393	8.60871e-08	Notch	131193	ENSR00000213951_DTX2
OV	DTX2	ENSR00000213952	0.334367	8.23568e-07	Notch	138424	ENSR00000213952_DTX2
OV	DTX2	ENSR00000213959	0.317662	3.31514e-06	Notch	179422	ENSR00000213959_DTX2
OV	MYC	ENSR00000230605	0.518615	0	Myc	164466	ENSR00000230605_MYC
OV	MYC	ENSR00000230608	0.530414	0	Myc	176366	ENSR00000230608_MYC
OV	MYC	ENSR00000230609	0.551745	0	Myc	179056	ENSR00000230609_MYC
OV	SCRIB	ENSR00000232018	0.364379	5.34681e-08	Hippo	787079	ENSR00000232018_SCRIB
OV	SCRIB	ENSR00000232019	0.347472	2.59245e-07	Hippo	785938	ENSR00000232019_SCRIB
OV	SCRIB	ENSR00000232146	0.679032	0	Hippo	15004	ENSR00000232146_SCRIB
OV	SCRIB	ENSR00000232163	0.539081	0	Hippo	84417	ENSR00000232163_SCRIB
OV	SCRIB	ENSR00000232164	0.547444	0	Hippo	87321	ENSR00000232164_SCRIB
OV	SCRIB	ENSR00000232165	0.549077	0	Hippo	88128	ENSR00000232165_SCRIB
OV	SCRIB	ENSR00000232166	0.559153	0	Hippo	88721	ENSR00000232166_SCRIB
OV	SCRIB	ENSR00000232167	0.565003	0	Hippo	89322	ENSR00000232167_SCRIB
OV	SCRIB	ENSR00000232283	0.613931	0	Hippo	926095	ENSR00000232283_SCRIB
OV	SCRIB	ENSR00000232284	0.590963	0	Hippo	932101	ENSR00000232284_SCRIB
OV	CRB2	ENSR00000241145	0.562917	0	Hippo	39436	ENSR00000241145_CRB2
OV	ARRDC1	ENSR00000243144	0.397291	1.75834e-09	Notch	476854	ENSR00000243144_ARRDC1
OV	NRARP	ENSR00000243144	0.308969	6.61479e-06	Notch	173451	ENSR00000243144_NRARP
OV	MTOR	ENSR00000250206	0.425519	4.42153e-11	PI3K	868207	ENSR00000250206_MTOR
OV	MDM4	ENSR00000256309	0.307104	7.64855e-06	Tp53	880921	ENSR00000256309_MDM4
OV	MDM4	ENSR00000256310	0.311038	5.62285e-06	Tp53	884821	ENSR00000256310_MDM4
OV	MDM4	ENSR00000256311	0.411604	2.46739e-10	Tp53	889721	ENSR00000256311_MDM4
OV	PTEN	ENSR00000260647	0.356351	1.14545e-07	PI3K	726913	ENSR00000260647_PTEN
OV	PTEN	ENSR00000260648	0.360214	7.96528e-08	PI3K	725813	ENSR00000260648_PTEN
OV	PTEN	ENSR00000260649	0.357499	1.02854e-07	PI3K	722913	ENSR00000260649_PTEN
OV	TEAD1	ENSR00000262893	0.349089	2.2385e-07	Hippo	342009	ENSR00000262893_TEAD1
OV	WNT11	ENSR00000264940	0.310858	5.03328e-06	Wnt	372264	ENSR00000264940_WNT11
OV	WNT10A	ENSR00000296075	0.761306	0	Wnt	14063	ENSR00000296075_WNT10A
OV	WNT6	ENSR00000296075	0.55057	0	Wnt	6479	ENSR00000296075_WNT6
OV	ITCH	ENSR00000298235	0.322242	2.28264e-06	Notch	107435	ENSR00000298235_ITCH
OV	FAT2	ENSR00000317983	0.308001	7.13445e-06	Hippo	160956	ENSR00000317983_FAT2
OV	SCRIB	ENSR00000333924	0.346979	2.71084e-07	Hippo	785979	ENSR00000333924_SCRIB
OV	SCRIB	ENSR00000333971	0.526514	0	Hippo	33121	ENSR00000333971_SCRIB
OV	SCRIB	ENSR00000333975	0.546161	0	Hippo	87421	ENSR00000333975_SCRIB
OV	NOTCH1	ENSR00000338188	0.332053	1.004e-06	Notch	626462	ENSR00000338188_NOTCH1
OV	MDM4	1:205405101-205411101	0.434361	1.40139e-11	Tp53	891722	1:205405101-205411101_MDM4
OV	MDM4	1:205441121-205447121	0.581687	0	Tp53	927742	1:205441121-205447121_MDM4
OV	MAML2	11:96157229-96163229	0.677554	0	Notch	182951	11:96157229-96163229_MAML2
OV	MAML2	11:96246516-96252516	0.693631	0	Notch	93664	11:96246516-96252516_MAML2
OV	MAML2	11:96258116-96264116	0.694338	0	Notch	82064	11:96258116-96264116_MAML2
OV	MAML2	11:96270891-96276891	0.666425	0	Notch	69289	11:96270891-96276891_MAML2
OV	MAML2	11:96288055-96294055	0.652666	0	Notch	52125	11:96288055-96294055_MAML2
OV	CDKN1B	12:12727712-12733712	0.405627	6.68349e-10	Cell cycle	15654	12:12727712-12733712_CDKN1B
OV	KDM5A	12:1295894-1301894	0.542278	0	Notch	909440	12:1295894-1301894_KDM5A
OV	CHD4	12:6989331-6995331	0.333888	8.58228e-07	Wnt	384855	12:6989331-6995331_CHD4
OV	KDM5A	12:917953-923953	0.526503	0	Notch	531499	12:917953-923953_KDM5A
OV	JAG2	14:105033430-105039430	0.316854	3.53763e-06	Notch	132394	14:105033430-105039430_JAG2
OV	JAG2	14:105041942-105047942	0.362697	6.28674e-08	Notch	123882	14:105041942-105047942_JAG2
OV	JAG2	14:105080430-105086430	0.422233	7.43873e-11	Notch	85394	14:105080430-105086430_JAG2
OV	TAOK1	17:29740603-29746603	0.326986	1.53996e-06	Hippo	353139	17:29740603-29746603_TAOK1
OV	CSNK1D	17:82118887-82124887	0.405903	6.46617e-10	Hippo	151844	17:82118887-82124887_CSNK1D
OV	SPRED3	19:38656744-38662744	0.301572	1.04853e-05	RTK-RAS	271323	19:38656744-38662744_SPRED3
OV	STK4	20:45237957-45243957	0.337237	6.42386e-07	Hippo	274483	20:45237957-45243957_STK4
OV	CSNK1E	22:38351865-38357865	0.460958	0	Hippo	36781	22:38351865-38357865_CSNK1E
OV	WNT7A	3:13809192-13815192	0.843477	3.21376e-71	Wnt	67929	3:13809192-13815192_WNT7A
OV	CTBP1	4:1963858-1969858	0.389565	4.11426e-09	Notch	716905	4:1963858-1969858_CTBP1
OV	RNF4	4:1963858-1969858	0.444867	0	Wnt	495362	4:1963858-1969858_RNF4
OV	RBPJ	4:25823550-25829550	0.331262	1.07382e-06	Notch	336905	4:25823550-25829550_RBPJ
OV	CTBP1	4:260619-266619	0.422445	7.20379e-11	Notch	986334	4:260619-266619_CTBP1
OV	SCRIB	8:143028397-143034397	0.336406	6.90417e-07	Hippo	783982	8:143028397-143034397_SCRIB
PAAD	HDAC1	ENSR00000004187	0.401255	8.03666e-07	Notch	873150	ENSR00000004187_HDAC1
PAAD	HDAC1	ENSR00000004207	0.552007	0	Notch	728386	ENSR00000004207_HDAC1
PAAD	NOTCH2	ENSR00000012444	0.337244	5.29813e-05	Notch	357776	ENSR00000012444_NOTCH2
PAAD	NOTCH2	ENSR00000012457	0.494159	0	Notch	486374	ENSR00000012457_NOTCH2
PAAD	NOTCH2	ENSR00000012458	0.378419	3.98809e-06	Notch	490943	ENSR00000012458_NOTCH2
PAAD	NOTCH2	ENSR00000012514	0.452743	1.21416e-08	Notch	729675	ENSR00000012514_NOTCH2
PAAD	NOTCH2	ENSR00000012515	0.388208	2.03814e-06	Notch	731063	ENSR00000012515_NOTCH2
PAAD	MDM2	ENSR00000053727	0.424507	1.36717e-07	Tp53	458274	ENSR00000053727_MDM2
PAAD	RB1	ENSR00000062625	0.365416	9.39421e-06	Cell cycle	202701	ENSR00000062625_RB1
PAAD	TSC2	ENSR00000082518	0.48763	2.17608e-11	PI3K	603262	ENSR00000082518_TSC2
PAAD	TSC2	ENSR00000082519	0.458486	6.97361e-09	PI3K	607777	ENSR00000082519_TSC2
PAAD	TAOK2	ENSR00000085210	0.437426	4.73349e-08	Hippo	572859	ENSR00000085210_TAOK2
PAAD	TAOK2	ENSR00000085211	0.442547	3.04649e-08	Hippo	575859	ENSR00000085211_TAOK2
PAAD	WNT9B	ENSR00000095057	0.331156	6.77107e-05	Wnt	487801	ENSR00000095057_WNT9B
PAAD	WNT9B	ENSR00000095058	0.345671	2.82801e-05	Wnt	487101	ENSR00000095058_WNT9B
PAAD	WNT9B	ENSR00000095059	0.323903	0.000102927	Wnt	484701	ENSR00000095059_WNT9B
PAAD	STK11	ENSR00000105740	0.308347	0.00024325	PI3K	582418	ENSR00000105740_STK11
PAAD	CRB3	ENSR00000106418	0.33281	6.8464e-05	Hippo	663107	ENSR00000106418_CRB3
PAAD	MXD1	ENSR00000118614	0.322814	0.000120341	Myc	142787	ENSR00000118614_MXD1
PAAD	MXD1	ENSR00000118615	0.336079	5.66903e-05	Myc	134687	ENSR00000118615_MXD1
PAAD	MXD1	ENSR00000118616	0.338123	5.03243e-05	Myc	132988	ENSR00000118616_MXD1
PAAD	MXD1	ENSR00000118617	0.316615	0.00016901	Myc	126487	ENSR00000118617_MXD1
PAAD	MXD1	ENSR00000118618	0.341245	4.18752e-05	Myc	121388	ENSR00000118618_MXD1
PAAD	HES1	ENSR00000163984	0.39795	8.04039e-07	Notch	313077	ENSR00000163984_HES1
PAAD	HES1	ENSR00000163985	0.38791	1.67975e-06	Notch	309545	ENSR00000163985_HES1
PAAD	HES1	ENSR00000163986	0.378594	3.24999e-06	Notch	308055	ENSR00000163986_HES1
PAAD	HES1	ENSR00000163987	0.392909	1.16798e-06	Notch	306245	ENSR00000163987_HES1
PAAD	HES1	ENSR00000164079	0.579133	0	Notch	184804	ENSR00000164079_HES1
PAAD	HES1	ENSR00000164080	0.573203	0	Notch	186362	ENSR00000164080_HES1
PAAD	CTBP1	ENSR00000164702	0.334341	6.26925e-05	Notch	499925	ENSR00000164702_CTBP1
PAAD	FAT2	ENSR00000189125	0.428416	9.98669e-08	Hippo	72444	ENSR00000189125_FAT2
PAAD	FAT2	ENSR00000189126	0.417335	2.40099e-07	Hippo	71844	ENSR00000189126_FAT2
PAAD	FAT2	ENSR00000189127	0.41997	1.95522e-07	Hippo	71344	ENSR00000189127_FAT2
PAAD	SCRIB	ENSR00000232164	0.557828	0	Hippo	87321	ENSR00000232164_SCRIB
PAAD	SCRIB	ENSR00000232165	0.559791	0	Hippo	88128	ENSR00000232165_SCRIB
PAAD	SCRIB	ENSR00000232283	0.495001	0	Hippo	926095	ENSR00000232283_SCRIB
PAAD	SCRIB	ENSR00000232284	0.406004	5.66462e-07	Hippo	932101	ENSR00000232284_SCRIB
PAAD	TGFBR1	ENSR00000238779	0.620726	0	TGF-beta	54827	ENSR00000238779_TGFBR1
PAAD	TSC1	ENSR00000242576	0.594252	0	PI3K	426993	ENSR00000242576_TSC1
PAAD	ARRDC1	ENSR00000243144	0.346542	3.05149e-05	Notch	476854	ENSR00000243144_ARRDC1
PAAD	EGFL7	ENSR00000243144	0.403749	6.69444e-07	Notch	469944	ENSR00000243144_EGFL7
PAAD	ARRDC1	ENSR00000243305	0.390412	1.7473e-06	Notch	671518	ENSR00000243305_ARRDC1
PAAD	ARRDC1	ENSR00000243306	0.424341	1.38536e-07	Notch	673693	ENSR00000243306_ARRDC1
PAAD	HDAC1	ENSR00000251064	0.547748	0	Notch	727886	ENSR00000251064_HDAC1
PAAD	MXD1	ENSR00000291413	0.336654	5.48323e-05	Myc	121088	ENSR00000291413_MXD1
PAAD	HES1	ENSR00000308163	0.582221	0	Notch	183055	ENSR00000308163_HES1
PAAD	HIPK2	ENSR00000328666	0.350493	2.39955e-05	Hippo	168122	ENSR00000328666_HIPK2
PAAD	SCRIB	ENSR00000333924	0.300012	0.000404138	Hippo	785979	ENSR00000333924_SCRIB
PAAD	SCRIB	ENSR00000333971	0.427528	1.07318e-07	Hippo	33121	ENSR00000333971_SCRIB
PAAD	SCRIB	ENSR00000333975	0.55831	0	Hippo	87421	ENSR00000333975_SCRIB
PAAD	ARRDC1	ENSR00000338303	0.424314	1.38845e-07	Notch	675246	ENSR00000338303_ARRDC1
PAAD	MDM4	1:205441121-205447121	0.440278	2.64702e-08	Tp53	927742	1:205441121-205447121_MDM4
PAAD	HES5	1:3312031-3318031	0.331484	6.64182e-05	Notch	784786	1:3312031-3318031_HES5
PAAD	HEYL	1:39612499-39618499	0.856863	0	Notch	24446	1:39612499-39618499_HEYL
PAAD	STK11	19:1760557-1766557	0.316873	0.000152798	PI3K	585999	19:1760557-1766557_STK11
PAAD	PIN1	19:9742459-9748459	0.310512	0.000234314	RTK-RAS	89798	19:9742459-9748459_PIN1
PAAD	CSNK1E	22:38351865-38357865	0.300754	0.000389134	Hippo	36781	22:38351865-38357865_CSNK1E
PAAD	HES1	3:193825696-193831696	0.379573	3.03565e-06	Notch	307449	3:193825696-193831696_HES1
PAAD	CTBP1	4:745911-751911	0.338645	4.88117e-05	Notch	501042	4:745911-751911_CTBP1
PCPG	HEYL	ENSR00000005083	0.740317	0	Notch	29954	ENSR00000005083_HEYL
PCPG	HEYL	ENSR00000005093	0.368188	6.77836e-06	Notch	8710	ENSR00000005093_HEYL
PCPG	HEYL	ENSR00000005094	0.425017	1.01142e-07	Notch	12590	ENSR00000005094_HEYL
PCPG	HEYL	ENSR00000005095	0.426553	8.91193e-08	Notch	13955	ENSR00000005095_HEYL
PCPG	TH	ENSR00000035907	0.365286	8.21919e-06	Notch	14947	ENSR00000035907_TH
PCPG	TH	ENSR00000035908	0.415782	2.13053e-07	Notch	19410	ENSR00000035908_TH
PCPG	KDM5A	ENSR00000047484	0.481926	1.23833e-10	Notch	365888	ENSR00000047484_KDM5A
PCPG	MLST8	ENSR00000082389	0.323934	0.00010404	PI3K	403333	ENSR00000082389_MLST8
PCPG	MLST8	ENSR00000082518	0.420906	1.41382e-07	PI3K	446479	ENSR00000082518_MLST8
PCPG	NCOR1	ENSR00000091626	0.5428	0	Notch	786685	ENSR00000091626_NCOR1
PCPG	RPTOR	ENSR00000099351	0.368719	6.54107e-06	PI3K	627362	ENSR00000099351_RPTOR
PCPG	RPTOR	ENSR00000099352	0.337333	4.76074e-05	PI3K	629135	ENSR00000099352_RPTOR
PCPG	DLL3	ENSR00000109361	0.342909	2.9939e-05	Notch	492249	ENSR00000109361_DLL3
PCPG	NPRL2	ENSR00000152400	0.335761	5.23003e-05	PI3K	312462	ENSR00000152400_NPRL2
PCPG	CTBP1	ENSR00000164702	0.406759	4.3026e-07	Notch	499925	ENSR00000164702_CTBP1
PCPG	CTBP1	ENSR00000164703	0.307526	0.000257197	Notch	497733	ENSR00000164703_CTBP1
PCPG	FAT2	ENSR00000189125	0.545566	0	Hippo	72444	ENSR00000189125_FAT2
PCPG	FAT2	ENSR00000189126	0.526833	0	Hippo	71844	ENSR00000189126_FAT2
PCPG	FAT2	ENSR00000189127	0.504879	0	Hippo	71344	ENSR00000189127_FAT2
PCPG	FAT2	ENSR00000189128	0.454359	7.30181e-09	Hippo	70444	ENSR00000189128_FAT2
PCPG	TGFBR1	ENSR00000238779	0.595373	0	TGF-beta	54827	ENSR00000238779_TGFBR1
PCPG	TSC1	ENSR00000242617	0.462475	2.43822e-09	PI3K	658800	ENSR00000242617_TSC1
PCPG	EGFL7	ENSR00000243050	0.709652	0	Notch	23760	ENSR00000243050_EGFL7
PCPG	NOTCH1	ENSR00000243050	0.681282	0	Notch	89234	ENSR00000243050_NOTCH1
PCPG	NRARP	ENSR00000243050	0.628227	0	Notch	667155	ENSR00000243050_NRARP
PCPG	ARRDC1	ENSR00000243144	0.448705	1.26417e-08	Notch	476854	ENSR00000243144_ARRDC1
PCPG	HEYL	ENSR00000251338	0.742051	0	Notch	30145	ENSR00000251338_HEYL
PCPG	HEYL	ENSR00000251340	0.426988	8.59612e-08	Notch	13755	ENSR00000251340_HEYL
PCPG	TH	ENSR00000262412	0.366315	7.67921e-06	Notch	15023	ENSR00000262412_TH
PCPG	ATM	ENSR00000265777	0.504719	0	Tp53	253084	ENSR00000265777_ATM
PCPG	MLST8	ENSR00000279451	0.440999	2.5698e-08	PI3K	446252	ENSR00000279451_MLST8
PCPG	RFNG	ENSR00000284700	0.370021	5.99395e-06	Notch	876131	ENSR00000284700_RFNG
PCPG	RPTOR	ENSR00000284700	0.300095	0.000380433	PI3K	630881	ENSR00000284700_RPTOR
PCPG	PSENEN	ENSR00000288220	0.381647	2.70366e-06	Notch	172314	ENSR00000288220_PSENEN
PCPG	PSENEN	ENSR00000288221	0.379192	3.20734e-06	Notch	170814	ENSR00000288221_PSENEN
PCPG	TSC1	ENSR00000338074	0.496221	6.39301e-11	PI3K	653167	ENSR00000338074_TSC1
PCPG	TSC1	ENSR00000338075	0.446606	1.09912e-08	PI3K	659767	ENSR00000338075_TSC1
PCPG	HEYL	1:39612499-39618499	0.787879	0	Notch	24446	1:39612499-39618499_HEYL
PCPG	PTEN	10:88171970-88177970	0.310018	0.000224983	PI3K	311857	10:88171970-88177970_PTEN
PCPG	CTBP1	4:745911-751911	0.431281	5.99041e-08	Notch	501042	4:745911-751911_CTBP1
PRAD	NOTCH2	ENSR00000012441	0.469006	0	Notch	345974	ENSR00000012441_NOTCH2
PRAD	NOTCH2	ENSR00000012442	0.32061	2.40166e-13	Notch	355505	ENSR00000012442_NOTCH2
PRAD	NOTCH2	ENSR00000012444	0.397627	0	Notch	357776	ENSR00000012444_NOTCH2
PRAD	NOTCH2	ENSR00000012457	0.770315	0	Notch	486374	ENSR00000012457_NOTCH2
PRAD	NOTCH2	ENSR00000012458	0.634105	0	Notch	490943	ENSR00000012458_NOTCH2
PRAD	NOTCH2	ENSR00000012514	0.489054	0	Notch	729675	ENSR00000012514_NOTCH2
PRAD	NCSTN	ENSR00000014617	0.33624	1.09406e-14	Notch	647064	ENSR00000014617_NCSTN
PRAD	PTEN	ENSR00000031042	0.435943	0	PI3K	651112	ENSR00000031042_PTEN
PRAD	PTEN	ENSR00000031043	0.431976	0	PI3K	648913	ENSR00000031043_PTEN
PRAD	PTEN	ENSR00000031044	0.373165	0	PI3K	646817	ENSR00000031044_PTEN
PRAD	KDM5A	ENSR00000047484	0.336462	1.04444e-14	Notch	365888	ENSR00000047484_KDM5A
PRAD	ACVR1B	ENSR00000051997	0.308918	2.03593e-12	TGF-beta	165057	ENSR00000051997_ACVR1B
PRAD	ACVR1B	ENSR00000051998	0.305847	3.50157e-12	TGF-beta	167133	ENSR00000051998_ACVR1B
PRAD	ACVR1B	ENSR00000051999	0.341221	3.75297e-15	TGF-beta	168213	ENSR00000051999_ACVR1B
PRAD	MDM2	ENSR00000053727	0.332411	2.40701e-14	Tp53	458274	ENSR00000053727_MDM2
PRAD	RB1	ENSR00000062690	0.393846	0	Cell cycle	677949	ENSR00000062690_RB1
PRAD	IRS2	ENSR00000065716	0.648572	0	RTK-RAS	21568	ENSR00000065716_IRS2
PRAD	IRS2	ENSR00000065717	0.696128	2.76807e-79	RTK-RAS	9668	ENSR00000065717_IRS2
PRAD	TSC2	ENSR00000082518	0.346669	1.07196e-15	PI3K	603262	ENSR00000082518_TSC2
PRAD	TSC2	ENSR00000082519	0.334011	1.73682e-14	PI3K	607777	ENSR00000082519_TSC2
PRAD	WNT3	ENSR00000095057	0.353489	2.42228e-16	Wnt	487754	ENSR00000095057_WNT3
PRAD	WNT3	ENSR00000095058	0.32652	5.86667e-14	Wnt	487054	ENSR00000095058_WNT3
PRAD	CSNK1D	ENSR00000099563	0.319297	3.07221e-13	Hippo	5711	ENSR00000099563_CSNK1D
PRAD	RFNG	ENSR00000099563	0.608832	0	Notch	227611	ENSR00000099563_RFNG
PRAD	KAT2B	ENSR00000149479	0.601882	0	Notch	41277	ENSR00000149479_KAT2B
PRAD	HES1	ENSR00000163995	0.360815	4.88887e-17	Notch	266333	ENSR00000163995_HES1
PRAD	MLXIPL	ENSR00000213403	0.308874	1.57319e-12	Myc	648763	ENSR00000213403_MLXIPL
PRAD	SCRIB	ENSR00000232163	0.408955	0	Hippo	84417	ENSR00000232163_SCRIB
PRAD	SCRIB	ENSR00000232164	0.422051	0	Hippo	87321	ENSR00000232164_SCRIB
PRAD	SCRIB	ENSR00000232165	0.425851	0	Hippo	88128	ENSR00000232165_SCRIB
PRAD	SCRIB	ENSR00000232166	0.434607	0	Hippo	88721	ENSR00000232166_SCRIB
PRAD	SCRIB	ENSR00000232167	0.450932	0	Hippo	89322	ENSR00000232167_SCRIB
PRAD	SCRIB	ENSR00000232283	0.55537	0	Hippo	926095	ENSR00000232283_SCRIB
PRAD	SCRIB	ENSR00000232284	0.441185	0	Hippo	932101	ENSR00000232284_SCRIB
PRAD	ARRDC1	ENSR00000243144	0.535656	0	Notch	476854	ENSR00000243144_ARRDC1
PRAD	NCSTN	ENSR00000254910	0.342088	3.09495e-15	Notch	647228	ENSR00000254910_NCSTN
PRAD	PTEN	ENSR00000260651	0.419136	0	PI3K	648413	ENSR00000260651_PTEN
PRAD	ACVR1B	ENSR00000268367	0.344156	1.93647e-15	TGF-beta	168533	ENSR00000268367_ACVR1B
PRAD	TSC2	ENSR00000279451	0.346481	1.12162e-15	PI3K	603035	ENSR00000279451_TSC2
PRAD	PSENEN	ENSR00000288220	0.355321	9.74694e-17	Notch	172314	ENSR00000288220_PSENEN
PRAD	PSENEN	ENSR00000288221	0.367489	0	Notch	170814	ENSR00000288221_PSENEN
PRAD	SCRIB	ENSR00000333965	0.591135	0	Hippo	64879	ENSR00000333965_SCRIB
PRAD	SCRIB	ENSR00000333966	0.604191	0	Hippo	63279	ENSR00000333966_SCRIB
PRAD	SCRIB	ENSR00000333975	0.42233	0	Hippo	87421	ENSR00000333975_SCRIB
PRAD	ARRDC1	ENSR00000338303	0.305135	3.96619e-12	Notch	675246	ENSR00000338303_ARRDC1
PRAD	HEYL	1:39612499-39618499	0.84312	0	Notch	24446	1:39612499-39618499_HEYL
PRAD	IRS2	13:109771828-109777828	0.725209	0	RTK-RAS	11740	13:109771828-109777828_IRS2
PRAD	CSNK1E	22:38351865-38357865	0.423025	0	Hippo	36781	22:38351865-38357865_CSNK1E
PRAD	HES1	3:193867434-193873434	0.359641	6.34098e-17	Notch	265711	3:193867434-193873434_HES1
PRAD	HES1	3:193867820-193873820	0.359021	7.26904e-17	Notch	265325	3:193867820-193873820_HES1
PRAD	LFNG	7:2752680-2758680	0.322224	1.77035e-13	Notch	243151	7:2752680-2758680_LFNG
READ	NOTCH2	ENSR00000012457	0.505101	1.41392e-05	Notch	486374	ENSR00000012457_NOTCH2
READ	PTEN	ENSR00000031041	0.358791	0.00440997	PI3K	656013	ENSR00000031041_PTEN
READ	PTEN	ENSR00000031042	0.500363	1.79173e-05	PI3K	651112	ENSR00000031042_PTEN
READ	PTEN	ENSR00000031043	0.492671	2.60603e-05	PI3K	648913	ENSR00000031043_PTEN
READ	TH	ENSR00000035911	0.437	0.000292113	Notch	30658	ENSR00000035911_TH
READ	TH	ENSR00000035912	0.449285	0.000178372	Notch	32251	ENSR00000035912_TH
READ	TH	ENSR00000035913	0.429111	0.000397789	Notch	37039	ENSR00000035913_TH
READ	TH	ENSR00000035914	0.416266	0.000644016	Notch	39419	ENSR00000035914_TH
READ	TH	ENSR00000035915	0.418412	0.000595009	Notch	41401	ENSR00000035915_TH
READ	TH	ENSR00000035916	0.391096	0.00141791	Notch	42722	ENSR00000035916_TH
READ	AKT1	ENSR00000073731	0.385559	0.00188523	PI3K	77212	ENSR00000073731_AKT1
READ	AXIN1	ENSR00000082155	0.514089	8.95853e-06	Wnt	33815	ENSR00000082155_AXIN1
READ	TAOK2	ENSR00000085043	0.386005	0.00185675	Hippo	553635	ENSR00000085043_TAOK2
READ	TAOK2	ENSR00000085211	0.335206	0.00874336	Hippo	575859	ENSR00000085211_TAOK2
READ	RNF43	ENSR00000096250	0.783382	0	Wnt	41495	ENSR00000096250_RNF43
READ	RNF43	ENSR00000096251	0.771263	0	Wnt	40595	ENSR00000096251_RNF43
READ	RNF43	ENSR00000096252	0.769531	0	Wnt	40095	ENSR00000096252_RNF43
READ	RNF43	ENSR00000096253	0.775814	0	Wnt	36162	ENSR00000096253_RNF43
READ	RNF43	ENSR00000096254	0.76724	0	Wnt	35194	ENSR00000096254_RNF43
READ	RNF43	ENSR00000096258	0.637694	0	Wnt	6095	ENSR00000096258_RNF43
READ	RNF43	ENSR00000096259	0.63135	0	Wnt	5295	ENSR00000096259_RNF43
READ	AXIN2	ENSR00000097137	0.825532	2.42529e-24	Wnt	98282	ENSR00000097137_AXIN2
READ	CTBP1	ENSR00000164707	0.329359	0.0102748	Notch	474135	ENSR00000164707_CTBP1
READ	MLXIPL	ENSR00000213403	0.382314	0.00209881	Myc	648763	ENSR00000213403_MLXIPL
READ	MYC	ENSR00000230496	0.595107	0	Myc	556634	ENSR00000230496_MYC
READ	MYC	ENSR00000230497	0.587819	0	Myc	555209	ENSR00000230497_MYC
READ	SCRIB	ENSR00000232146	0.582283	0	Hippo	15004	ENSR00000232146_SCRIB
READ	SCRIB	ENSR00000232283	0.540328	1.9578e-06	Hippo	926095	ENSR00000232283_SCRIB
READ	SCRIB	ENSR00000232284	0.515727	8.22204e-06	Hippo	932101	ENSR00000232284_SCRIB
READ	ARRDC1	ENSR00000243144	0.610564	0	Notch	476854	ENSR00000243144_ARRDC1
READ	PTEN	ENSR00000260651	0.491209	2.79396e-05	PI3K	648413	ENSR00000260651_PTEN
READ	TH	ENSR00000262415	0.427773	0.000418885	Notch	35723	ENSR00000262415_TH
READ	MLXIPL	ENSR00000326714	0.375803	0.00259311	Myc	706143	ENSR00000326714_MLXIPL
READ	MLXIPL	ENSR00000326719	0.510543	1.07326e-05	Myc	339743	ENSR00000326719_MLXIPL
READ	CUL1	ENSR00000328997	0.383641	0.00200879	Notch	843886	ENSR00000328997_CUL1
READ	MYC	ENSR00000333353	0.547709	1.17606e-06	Myc	579434	ENSR00000333353_MYC
READ	MYC	ENSR00000333355	0.594796	0	Myc	556734	ENSR00000333355_MYC
READ	SCRIB	ENSR00000333971	0.471916	6.7735e-05	Hippo	33121	ENSR00000333971_SCRIB
READ	MDM4	1:205441121-205447121	0.451493	0.000162754	Tp53	927742	1:205441121-205447121_MDM4
READ	TH	11:2202068-2208068	0.441033	0.000249083	Notch	33191	11:2202068-2208068_TH
READ	AXIN1	16:316714-322714	0.480748	4.55552e-05	Wnt	32959	16:316714-322714_AXIN1
READ	CSNK1E	22:38351865-38357865	0.567842	1.28681e-07	Hippo	36781	22:38351865-38357865_CSNK1E
READ	MYC	8:127242689-127248689	0.636319	2.82921e-10	Myc	489745	8:127242689-127248689_MYC
READ	MYC	8:127243253-127249253	0.638212	2.29317e-10	Myc	489181	8:127243253-127249253_MYC
READ	MYC	8:127244414-127250414	0.638784	2.15139e-10	Myc	488020	8:127244414-127250414_MYC
SARC	HEYL	ENSR00000005095	0.318979	1.43649e-06	Notch	13955	ENSR00000005095_HEYL
SARC	CDKN2C	ENSR00000006241	0.829686	1.52015e-66	Cell cycle	21108	ENSR00000006241_CDKN2C
SARC	NOTCH2	ENSR00000012425	0.311204	3.15007e-06	Notch	257574	ENSR00000012425_NOTCH2
SARC	NOTCH2	ENSR00000012426	0.306926	4.44641e-06	Notch	258554	ENSR00000012426_NOTCH2
SARC	NOTCH2	ENSR00000012427	0.307671	3.70448e-06	Notch	259474	ENSR00000012427_NOTCH2
SARC	NOTCH2	ENSR00000012442	0.333245	4.86863e-07	Notch	355505	ENSR00000012442_NOTCH2
SARC	NOTCH2	ENSR00000012443	0.348503	1.22055e-07	Notch	356426	ENSR00000012443_NOTCH2
SARC	NOTCH2	ENSR00000012444	0.418273	6.04186e-11	Notch	357776	ENSR00000012444_NOTCH2
SARC	NOTCH2	ENSR00000012457	0.59918	0	Notch	486374	ENSR00000012457_NOTCH2
SARC	NOTCH2	ENSR00000012458	0.494003	0	Notch	490943	ENSR00000012458_NOTCH2
SARC	NOTCH2	ENSR00000012514	0.442957	0	Notch	729675	ENSR00000012514_NOTCH2
SARC	NOTCH2	ENSR00000012515	0.386239	2.7891e-09	Notch	731063	ENSR00000012515_NOTCH2
SARC	PTEN	ENSR00000031041	0.335643	3.93716e-07	PI3K	656013	ENSR00000031041_PTEN
SARC	PTEN	ENSR00000031042	0.339722	2.73186e-07	PI3K	651112	ENSR00000031042_PTEN
SARC	KDM5A	ENSR00000047484	0.374721	9.37816e-09	Notch	365888	ENSR00000047484_KDM5A
SARC	CDKN1B	ENSR00000048941	0.436883	1.48039e-12	Cell cycle	219333	ENSR00000048941_CDKN1B
SARC	MDM2	ENSR00000053724	0.375389	8.75584e-09	Tp53	435024	ENSR00000053724_MDM2
SARC	MDM2	ENSR00000053727	0.424054	2.59348e-11	Tp53	458274	ENSR00000053727_MDM2
SARC	MLXIP	ENSR00000058493	0.488854	1.76014e-15	Myc	310936	ENSR00000058493_MLXIP
SARC	TSC2	ENSR00000082519	0.418487	5.86589e-11	PI3K	607777	ENSR00000082519_TSC2
SARC	TAOK2	ENSR00000085210	0.409658	1.87141e-10	Hippo	572859	ENSR00000085210_TAOK2
SARC	TAOK2	ENSR00000085211	0.447049	0	Hippo	575859	ENSR00000085211_TAOK2
SARC	TAOK2	ENSR00000085256	0.425773	1.97185e-11	Hippo	855866	ENSR00000085256_TAOK2
SARC	NCOR1	ENSR00000091626	0.392347	1.42919e-09	Notch	786685	ENSR00000091626_NCOR1
SARC	WNT3	ENSR00000095057	0.368074	1.41844e-08	Wnt	487754	ENSR00000095057_WNT3
SARC	WNT3	ENSR00000095058	0.346821	1.16121e-07	Wnt	487054	ENSR00000095058_WNT3
SARC	AKT2	ENSR00000109507	0.312392	2.86004e-06	PI3K	29355	ENSR00000109507_AKT2
SARC	NUMBL	ENSR00000109507	0.347941	1.28609e-07	Notch	376081	ENSR00000109507_NUMBL
SARC	STK3	ENSR00000227775	0.527669	0	Hippo	5914	ENSR00000227775_STK3
SARC	STK3	ENSR00000227776	0.5252	0	Hippo	4787	ENSR00000227776_STK3
SARC	JAK2	ENSR00000232852	0.483325	0	RTK-RAS	594150	ENSR00000232852_JAK2
SARC	JAK2	ENSR00000232853	0.475884	0	RTK-RAS	595670	ENSR00000232853_JAK2
SARC	TGFBR1	ENSR00000238779	0.548703	0	TGF-beta	54827	ENSR00000238779_TGFBR1
SARC	ARRDC1	ENSR00000243144	0.32039	1.47388e-06	Notch	476854	ENSR00000243144_ARRDC1
SARC	HEYL	ENSR00000251340	0.320092	1.30589e-06	Notch	13755	ENSR00000251340_HEYL
SARC	MDM2	ENSR00000268986	0.359477	3.38721e-08	Tp53	392124	ENSR00000268986_MDM2
SARC	CUL1	ENSR00000328997	0.471113	0	Notch	843886	ENSR00000328997_CUL1
SARC	HEYL	1:39612499-39618499	0.793808	0	Notch	24446	1:39612499-39618499_HEYL
SARC	CDKN2C	1:51006793-51012793	0.818983	0	Cell cycle	49048	1:51006793-51012793_CDKN2C
SARC	CDKN2C	1:51007228-51013228	0.837043	0	Cell cycle	49483	1:51007228-51013228_CDKN2C
SARC	MAX	14:65054944-65060944	0.409845	1.82823e-10	Myc	44751	14:65054944-65060944_MAX
SARC	PIN1	19:9742459-9748459	0.341665	2.29052e-07	RTK-RAS	89798	19:9742459-9748459_PIN1
SARC	THBS2	6:169092935-169098935	0.602781	1.24705e-25	Notch	158109	6:169092935-169098935_THBS2
SARC	THBS2	6:169166523-169172523	0.602236	1.42836e-25	Notch	84521	6:169166523-169172523_THBS2
SKCM	NOTCH2	ENSR00000012290	0.415285	0	Notch	455640	ENSR00000012290_NOTCH2
SKCM	NOTCH2	ENSR00000012441	0.302712	3.9084e-10	Notch	345974	ENSR00000012441_NOTCH2
SKCM	NOTCH2	ENSR00000012444	0.301988	4.34228e-10	Notch	357776	ENSR00000012444_NOTCH2
SKCM	NOTCH2	ENSR00000012457	0.416167	0	Notch	486374	ENSR00000012457_NOTCH2
SKCM	NOTCH2	ENSR00000012458	0.387088	0	Notch	490943	ENSR00000012458_NOTCH2
SKCM	NOTCH2	ENSR00000012514	0.375972	2.09718e-17	Notch	729675	ENSR00000012514_NOTCH2
SKCM	NOTCH2	ENSR00000012515	0.33627	2.0586e-12	Notch	731063	ENSR00000012515_NOTCH2
SKCM	PSEN2	ENSR00000021137	0.305475	2.60842e-10	Notch	152783	ENSR00000021137_PSEN2
SKCM	PSEN2	ENSR00000021139	0.431472	0	Notch	142884	ENSR00000021139_PSEN2
SKCM	PSEN2	ENSR00000021140	0.434847	0	Notch	142384	ENSR00000021140_PSEN2
SKCM	PSEN2	ENSR00000021141	0.451267	0	Notch	139784	ENSR00000021141_PSEN2
SKCM	PSEN2	ENSR00000021146	0.474093	4.84187e-26	Notch	97484	ENSR00000021146_PSEN2
SKCM	PTEN	ENSR00000031041	0.314212	7.04921e-11	PI3K	656013	ENSR00000031041_PTEN
SKCM	PTEN	ENSR00000031042	0.367588	4.27943e-15	PI3K	651112	ENSR00000031042_PTEN
SKCM	PTEN	ENSR00000031043	0.342515	7.02139e-13	PI3K	648913	ENSR00000031043_PTEN
SKCM	TEAD1	ENSR00000036930	0.362009	1.63934e-14	Hippo	764578	ENSR00000036930_TEAD1
SKCM	KDM5A	ENSR00000047484	0.355804	5.9764e-14	Notch	365888	ENSR00000047484_KDM5A
SKCM	RB1	ENSR00000062625	0.464092	8.15278e-25	Cell cycle	202701	ENSR00000062625_RB1
SKCM	KAT2B	ENSR00000149479	0.741385	0	Notch	41277	ENSR00000149479_KAT2B
SKCM	RHEB	ENSR00000219791	0.498999	0	PI3K	415154	ENSR00000219791_RHEB
SKCM	ARRDC1	ENSR00000243144	0.380978	0	Notch	476854	ENSR00000243144_ARRDC1
SKCM	NOTCH2	ENSR00000253919	0.416896	0	Notch	455826	ENSR00000253919_NOTCH2
SKCM	PTEN	ENSR00000260651	0.336734	1.90298e-12	PI3K	648413	ENSR00000260651_PTEN
SKCM	CDKN2C	1:51006793-51012793	0.561645	9.30853e-39	Cell cycle	49048	1:51006793-51012793_CDKN2C
SKCM	CDKN2C	1:51007228-51013228	0.568868	5.50531e-40	Cell cycle	49483	1:51007228-51013228_CDKN2C
SKCM	PIK3CA	3:178950929-178956929	0.41893	8.94092e-20	PI3K	194185	3:178950929-178956929_PIK3CA
STAD	NOTCH2	ENSR00000012442	0.336316	1.12552e-10	Notch	355505	ENSR00000012442_NOTCH2
STAD	NOTCH2	ENSR00000012443	0.358834	3.8997e-12	Notch	356426	ENSR00000012443_NOTCH2
STAD	NOTCH2	ENSR00000012444	0.389876	4.37434e-15	Notch	357776	ENSR00000012444_NOTCH2
STAD	NOTCH2	ENSR00000012450	0.320983	9.14133e-10	Notch	403966	ENSR00000012450_NOTCH2
STAD	NOTCH2	ENSR00000012457	0.401069	0	Notch	486374	ENSR00000012457_NOTCH2
STAD	NOTCH2	ENSR00000012458	0.442837	0	Notch	490943	ENSR00000012458_NOTCH2
STAD	NOTCH2	ENSR00000012514	0.478969	0	Notch	729675	ENSR00000012514_NOTCH2
STAD	NOTCH2	ENSR00000012515	0.392114	8.10427e-18	Notch	731063	ENSR00000012515_NOTCH2
STAD	MDM4	ENSR00000018538	0.649628	0	Tp53	692878	ENSR00000018538_MDM4
STAD	MDM4	ENSR00000018604	0.444211	0	Tp53	200532	ENSR00000018604_MDM4
STAD	PTEN	ENSR00000031041	0.461722	0	PI3K	656013	ENSR00000031041_PTEN
STAD	PTEN	ENSR00000031042	0.513484	0	PI3K	651112	ENSR00000031042_PTEN
STAD	PTEN	ENSR00000031043	0.501724	0	PI3K	648913	ENSR00000031043_PTEN
STAD	PTEN	ENSR00000031044	0.486677	0	PI3K	646817	ENSR00000031044_PTEN
STAD	TCF7L2	ENSR00000033574	0.499036	0	Wnt	31497	ENSR00000033574_TCF7L2
STAD	TCF7L2	ENSR00000033596	0.4339	0	Wnt	119555	ENSR00000033596_TCF7L2
STAD	TCF7L2	ENSR00000033597	0.439937	0	Wnt	122850	ENSR00000033597_TCF7L2
STAD	TCF7L2	ENSR00000033598	0.456109	0	Wnt	129925	ENSR00000033598_TCF7L2
STAD	TCF7L2	ENSR00000033599	0.463594	0	Wnt	133983	ENSR00000033599_TCF7L2
STAD	TCF7L2	ENSR00000033601	0.428453	0	Wnt	143850	ENSR00000033601_TCF7L2
STAD	TCF7L2	ENSR00000033602	0.44444	0	Wnt	146650	ENSR00000033602_TCF7L2
STAD	TCF7L2	ENSR00000033603	0.431895	0	Wnt	149525	ENSR00000033603_TCF7L2
STAD	TCF7L2	ENSR00000033604	0.41644	0	Wnt	153603	ENSR00000033604_TCF7L2
STAD	TCF7L2	ENSR00000033605	0.39326	0	Wnt	157050	ENSR00000033605_TCF7L2
STAD	TCF7L2	ENSR00000033606	0.403497	0	Wnt	158398	ENSR00000033606_TCF7L2
STAD	CCND1	ENSR00000041357	0.3179	1.0954e-09	Cell cycle	258687	ENSR00000041357_CCND1
STAD	MAML2	ENSR00000043736	0.36758	9.1939e-13	Notch	122480	ENSR00000043736_MAML2
STAD	MAML2	ENSR00000043741	0.466204	0	Notch	100379	ENSR00000043741_MAML2
STAD	MAML2	ENSR00000043742	0.442087	0	Notch	96180	ENSR00000043742_MAML2
STAD	MAML2	ENSR00000043743	0.465401	0	Notch	86180	ENSR00000043743_MAML2
STAD	MAML2	ENSR00000043746	0.389637	4.99237e-15	Notch	70380	ENSR00000043746_MAML2
STAD	MAML2	ENSR00000043747	0.371881	4.30316e-13	Notch	67194	ENSR00000043747_MAML2
STAD	MAML2	ENSR00000043748	0.531605	0	Notch	64580	ENSR00000043748_MAML2
STAD	MAML2	ENSR00000043749	0.528577	0	Notch	63580	ENSR00000043749_MAML2
STAD	YAP1	ENSR00000043972	0.367449	9.40356e-13	Hippo	61039	ENSR00000043972_YAP1
STAD	YAP1	ENSR00000043973	0.378918	1.10369e-13	Hippo	67639	ENSR00000043973_YAP1
STAD	YAP1	ENSR00000043981	0.547225	0	Hippo	106490	ENSR00000043981_YAP1
STAD	KDM5A	ENSR00000047532	0.378912	1.10519e-13	Notch	84626	ENSR00000047532_KDM5A
STAD	KDM5A	ENSR00000047533	0.391628	1.21227e-14	Notch	91946	ENSR00000047533_KDM5A
STAD	KDM5A	ENSR00000047534	0.319996	1.04155e-09	Notch	98586	ENSR00000047534_KDM5A
STAD	KDM5A	ENSR00000047535	0.37068	5.34214e-13	Notch	113846	ENSR00000047535_KDM5A
STAD	KDM5A	ENSR00000047644	0.462863	0	Notch	908027	ENSR00000047644_KDM5A
STAD	MDM2	ENSR00000053646	0.335487	1.26516e-10	Tp53	190576	ENSR00000053646_MDM2
STAD	MDM2	ENSR00000053650	0.34095	5.81204e-11	Tp53	176765	ENSR00000053650_MDM2
STAD	MDM2	ENSR00000053724	0.354992	7.13549e-12	Tp53	435024	ENSR00000053724_MDM2
STAD	MDM2	ENSR00000053727	0.381155	6.80292e-14	Tp53	458274	ENSR00000053727_MDM2
STAD	TAOK3	ENSR00000058179	0.54055	0	Hippo	25945	ENSR00000058179_TAOK3
STAD	NCOR1	ENSR00000091648	0.522925	0	Notch	698186	ENSR00000091648_NCOR1
STAD	NCOR1	ENSR00000091649	0.532659	0	Notch	692784	ENSR00000091649_NCOR1
STAD	NCOR1	ENSR00000091650	0.529193	0	Notch	691513	ENSR00000091650_NCOR1
STAD	NCOR1	ENSR00000091711	0.590295	0	Notch	206442	ENSR00000091711_NCOR1
STAD	NCOR1	ENSR00000091712	0.610386	0	Notch	204184	ENSR00000091712_NCOR1
STAD	NCOR1	ENSR00000091772	0.503745	0	Notch	235315	ENSR00000091772_NCOR1
STAD	RPS6KB1	ENSR00000096412	0.380876	7.24198e-14	PI3K	95846	ENSR00000096412_RPS6KB1
STAD	RPS6KB1	ENSR00000096413	0.383008	4.41519e-14	PI3K	95346	ENSR00000096413_RPS6KB1
STAD	LLGL2	ENSR00000098402	0.513865	0	Hippo	24820	ENSR00000098402_LLGL2
STAD	LLGL2	ENSR00000098403	0.513661	0	Hippo	25920	ENSR00000098403_LLGL2
STAD	NUMBL	ENSR00000109507	0.348315	1.97277e-11	Notch	376081	ENSR00000109507_NUMBL
STAD	ADAM17	ENSR00000112742	0.337949	6.78052e-11	Notch	648917	ENSR00000112742_ADAM17
STAD	MXD1	ENSR00000118636	0.634656	0	Myc	29585	ENSR00000118636_MXD1
STAD	NFE2L2	ENSR00000126855	0.305334	6.80637e-09	Nrf2	150097	ENSR00000126855_NFE2L2
STAD	ITCH	ENSR00000136469	0.302781	9.33371e-09	Notch	525543	ENSR00000136469_ITCH
STAD	PTPN1	ENSR00000138593	0.337192	9.94332e-11	Hippo	408267	ENSR00000138593_PTPN1
STAD	DEPDC5	ENSR00000145338	0.334025	1.18926e-10	PI3K	512451	ENSR00000145338_DEPDC5
STAD	DEPDC5	ENSR00000145339	0.332552	1.46545e-10	PI3K	511851	ENSR00000145339_DEPDC5
STAD	TGFBR2	ENSR00000150321	0.40839	0	TGF-beta	75298	ENSR00000150321_TGFBR2
STAD	HES1	ENSR00000164079	0.383245	4.16677e-14	Notch	184804	ENSR00000164079_HES1
STAD	HES1	ENSR00000164080	0.37509	2.36761e-13	Notch	186362	ENSR00000164080_HES1
STAD	MAML3	ENSR00000173773	0.351312	1.25561e-11	Notch	290455	ENSR00000173773_MAML3
STAD	FAT2	ENSR00000189125	0.460782	6.44676e-21	Hippo	72444	ENSR00000189125_FAT2
STAD	FAT2	ENSR00000189126	0.448794	1.02547e-19	Hippo	71844	ENSR00000189126_FAT2
STAD	FAT2	ENSR00000189171	0.365943	9.5336e-13	Hippo	165040	ENSR00000189171_FAT2
STAD	LATS1	ENSR00000205038	0.304491	7.55653e-09	Hippo	219056	ENSR00000205038_LATS1
STAD	MLXIPL	ENSR00000213504	0.311432	2.56757e-09	Myc	118428	ENSR00000213504_MLXIPL
STAD	MLXIPL	ENSR00000213505	0.315082	1.59201e-09	Myc	125696	ENSR00000213505_MLXIPL
STAD	CDK6	ENSR00000215079	0.333462	1.67998e-10	Cell cycle	581322	ENSR00000215079_CDK6
STAD	CDK6	ENSR00000215082	0.336411	1.11052e-10	Cell cycle	469637	ENSR00000215082_CDK6
STAD	CDK6	ENSR00000215098	0.552876	0	Cell cycle	202494	ENSR00000215098_CDK6
STAD	CDK6	ENSR00000215101	0.622998	0	Cell cycle	191194	ENSR00000215101_CDK6
STAD	SCRIB	ENSR00000232146	0.554734	0	Hippo	15004	ENSR00000232146_SCRIB
STAD	DAB2IP	ENSR00000240950	0.642166	0	RTK-RAS	169544	ENSR00000240950_DAB2IP
STAD	TSC1	ENSR00000242464	0.427892	0	PI3K	624973	ENSR00000242464_TSC1
STAD	TSC1	ENSR00000242576	0.593021	0	PI3K	426993	ENSR00000242576_TSC1
STAD	ARRDC1	ENSR00000243144	0.405145	0	Notch	476854	ENSR00000243144_ARRDC1
STAD	NRARP	ENSR00000243144	0.352354	1.07131e-11	Notch	173451	ENSR00000243144_NRARP
STAD	PTEN	ENSR00000260651	0.496807	0	PI3K	648413	ENSR00000260651_PTEN
STAD	TCF7L2	ENSR00000261469	0.40272	0	Wnt	158350	ENSR00000261469_TCF7L2
STAD	TEAD1	ENSR00000262874	0.478901	0	Hippo	188991	ENSR00000262874_TEAD1
STAD	TEAD1	ENSR00000262875	0.429244	0	Hippo	185291	ENSR00000262875_TEAD1
STAD	KDM5A	ENSR00000266757	0.328645	3.26412e-10	Notch	96746	ENSR00000266757_KDM5A
STAD	KDM5A	ENSR00000266758	0.316235	1.70341e-09	Notch	100946	ENSR00000266758_KDM5A
STAD	NCOR1	ENSR00000282584	0.503745	0	Notch	235315	ENSR00000282584_NCOR1
STAD	HES1	ENSR00000308163	0.382969	4.45746e-14	Notch	183055	ENSR00000308163_HES1
STAD	RICTOR	ENSR00000314585	0.38086	7.26783e-14	PI3K	180508	ENSR00000314585_RICTOR
STAD	CDK6	ENSR00000327209	0.338996	7.69295e-11	Cell cycle	581594	ENSR00000327209_CDK6
STAD	HEYL	1:39612499-39618499	0.836421	0	Notch	24446	1:39612499-39618499_HEYL
STAD	MAML2	11:96157229-96163229	0.475198	0	Notch	182951	11:96157229-96163229_MAML2
STAD	MAML2	11:96246516-96252516	0.484133	0	Notch	93664	11:96246516-96252516_MAML2
STAD	MAML2	11:96270891-96276891	0.391145	1.61846e-15	Notch	69289	11:96270891-96276891_MAML2
STAD	MAML2	11:96288055-96294055	0.479479	0	Notch	52125	11:96288055-96294055_MAML2
STAD	KDM5A	12:1295894-1301894	0.451221	0	Notch	909440	12:1295894-1301894_KDM5A
STAD	KDM5A	12:462330-468330	0.33734	9.73698e-11	Notch	75876	12:462330-468330_KDM5A
STAD	CHD4	12:6989331-6995331	0.31843	1.2794e-09	Wnt	384855	12:6989331-6995331_CHD4
STAD	KDM5A	12:917953-923953	0.51163	0	Notch	531499	12:917953-923953_KDM5A
STAD	CSNK1E	22:38351865-38357865	0.352856	9.91976e-12	Hippo	36781	22:38351865-38357865_CSNK1E
STAD	RBPJ	4:25823550-25829550	0.420168	0	Notch	336905	4:25823550-25829550_RBPJ
STAD	CDK6	7:92644842-92650842	0.635861	0	Cell cycle	188752	7:92644842-92650842_CDK6
STAD	CDK6	7:92647566-92653566	0.673713	0	Cell cycle	186028	7:92647566-92653566_CDK6
STAD	CDK6	7:92708368-92714368	0.602201	0	Cell cycle	125226	7:92708368-92714368_CDK6
TGCT	MTOR	ENSR00000001465	0.629363	0	PI3K	676593	ENSR00000001465_MTOR
TGCT	NOTCH2	ENSR00000012237	0.483084	1.88005e-09	Notch	910417	ENSR00000012237_NOTCH2
TGCT	NOTCH2	ENSR00000012238	0.428911	1.72691e-07	Notch	908885	ENSR00000012238_NOTCH2
TGCT	NOTCH2	ENSR00000012450	0.587198	0	Notch	403966	ENSR00000012450_NOTCH2
TGCT	NOTCH2	ENSR00000012457	0.598596	0	Notch	486374	ENSR00000012457_NOTCH2
TGCT	NOTCH2	ENSR00000012458	0.611576	0	Notch	490943	ENSR00000012458_NOTCH2
TGCT	NOTCH2	ENSR00000012514	0.613298	0	Notch	729675	ENSR00000012514_NOTCH2
TGCT	NOTCH2	ENSR00000012515	0.565415	0	Notch	731063	ENSR00000012515_NOTCH2
TGCT	PSEN2	ENSR00000021091	0.426296	2.09281e-07	Notch	513775	ENSR00000021091_PSEN2
TGCT	WNT3A	ENSR00000021389	0.309485	0.000261024	Wnt	942649	ENSR00000021389_WNT3A
TGCT	AKT3	ENSR00000022815	0.517576	4.53802e-11	PI3K	357179	ENSR00000022815_AKT3
TGCT	PTEN	ENSR00000031042	0.373267	7.43739e-06	PI3K	651112	ENSR00000031042_PTEN
TGCT	PTEN	ENSR00000031043	0.390931	2.4183e-06	PI3K	648913	ENSR00000031043_PTEN
TGCT	KDM5A	ENSR00000047484	0.462035	1.27831e-08	Notch	365888	ENSR00000047484_KDM5A
TGCT	TEAD4	ENSR00000047903	0.398878	1.42865e-06	Hippo	15456	ENSR00000047903_TEAD4
TGCT	CHD4	ENSR00000048341	0.629739	0	Wnt	128524	ENSR00000048341_CHD4
TGCT	CDKN1B	ENSR00000048941	0.395938	1.73835e-06	Cell cycle	219333	ENSR00000048941_CDKN1B
TGCT	ACVR1B	ENSR00000051944	0.714972	0	TGF-beta	85649	ENSR00000051944_ACVR1B
TGCT	ACVR1B	ENSR00000051945	0.721873	0	TGF-beta	82034	ENSR00000051945_ACVR1B
TGCT	MLXIP	ENSR00000058532	0.496341	4.15598e-10	Myc	86422	ENSR00000058532_MLXIP
TGCT	RB1	ENSR00000062625	0.31667	0.000181492	Cell cycle	202701	ENSR00000062625_RB1
TGCT	IRS2	ENSR00000065683	0.407988	7.68686e-07	RTK-RAS	364161	ENSR00000065683_IRS2
TGCT	IRS2	ENSR00000065684	0.408601	7.36795e-07	RTK-RAS	362368	ENSR00000065684_IRS2
TGCT	IRS2	ENSR00000065685	0.424672	2.35635e-07	RTK-RAS	359260	ENSR00000065685_IRS2
TGCT	JAG2	ENSR00000073750	0.413785	5.13427e-07	Notch	153524	ENSR00000073750_JAG2
TGCT	JAG2	ENSR00000073751	0.400013	1.32374e-06	Notch	152124	ENSR00000073751_JAG2
TGCT	JAG2	ENSR00000073752	0.398979	1.41897e-06	Notch	151724	ENSR00000073752_JAG2
TGCT	MGA	ENSR00000075545	0.438229	8.58371e-08	Myc	941924	ENSR00000075545_MGA
TGCT	MGA	ENSR00000075569	0.422965	2.66735e-07	Myc	758981	ENSR00000075569_MGA
TGCT	TAOK2	ENSR00000084973	0.400607	1.27179e-06	Hippo	847241	ENSR00000084973_TAOK2
TGCT	TAOK2	ENSR00000084974	0.373527	7.31901e-06	Hippo	843741	ENSR00000084974_TAOK2
TGCT	TAOK2	ENSR00000085043	0.362713	1.41309e-05	Hippo	553635	ENSR00000085043_TAOK2
TGCT	MNT	ENSR00000090241	0.317858	0.000170751	Myc	48512	ENSR00000090241_MNT
TGCT	NCOR1	ENSR00000091711	0.804277	0	Notch	206442	ENSR00000091711_NCOR1
TGCT	WNT3	ENSR00000095045	0.572667	0	Wnt	579162	ENSR00000095045_WNT3
TGCT	WNT9B	ENSR00000095057	0.343169	3.90971e-05	Wnt	487801	ENSR00000095057_WNT9B
TGCT	RPS6KB1	ENSR00000096376	0.33397	7.28267e-05	PI3K	394011	ENSR00000096376_RPS6KB1
TGCT	RPS6KB1	ENSR00000096379	0.341558	4.28829e-05	PI3K	371437	ENSR00000096379_RPS6KB1
TGCT	SMAD4	ENSR00000103310	0.63423	9.52985e-18	TGF-beta	617312	ENSR00000103310_SMAD4
TGCT	DLL3	ENSR00000109335	0.358426	1.82254e-05	Notch	641300	ENSR00000109335_DLL3
TGCT	AKT2	ENSR00000109507	0.446546	4.50801e-08	PI3K	29355	ENSR00000109507_AKT2
TGCT	NUMBL	ENSR00000109507	0.401312	1.21271e-06	Notch	376081	ENSR00000109507_NUMBL
TGCT	PPP2R1A	ENSR00000111325	0.322881	0.000131575	PI3K	558530	ENSR00000111325_PPP2R1A
TGCT	MYCN	ENSR00000113296	0.488864	7.89967e-10	Myc	25136	ENSR00000113296_MYCN
TGCT	SPRED2	ENSR00000118175	0.466348	6.01566e-09	RTK-RAS	811463	ENSR00000118175_SPRED2
TGCT	E2F1	ENSR00000136221	0.368925	8.29416e-06	Cell cycle	567963	ENSR00000136221_E2F1
TGCT	E2F1	ENSR00000136264	0.41333	5.30115e-07	Cell cycle	153444	ENSR00000136264_E2F1
TGCT	ITCH	ENSR00000136264	0.366832	1.10286e-05	Notch	830275	ENSR00000136264_ITCH
TGCT	E2F1	ENSR00000136265	0.360057	1.65503e-05	Cell cycle	147203	ENSR00000136265_E2F1
TGCT	ITCH	ENSR00000136265	0.45184	2.95861e-08	Notch	824034	ENSR00000136265_ITCH
TGCT	E2F1	ENSR00000136292	0.390394	2.50464e-06	Cell cycle	10202	ENSR00000136292_E2F1
TGCT	ITCH	ENSR00000136292	0.370075	9.05199e-06	Notch	666629	ENSR00000136292_ITCH
TGCT	E2F1	ENSR00000136293	0.389521	2.65115e-06	Cell cycle	10862	ENSR00000136293_E2F1
TGCT	ITCH	ENSR00000136293	0.374118	7.05606e-06	Notch	665969	ENSR00000136293_ITCH
TGCT	ITCH	ENSR00000136363	0.353388	2.44699e-05	Notch	233476	ENSR00000136363_ITCH
TGCT	ITCH	ENSR00000136364	0.351229	2.77213e-05	Notch	231523	ENSR00000136364_ITCH
TGCT	ITCH	ENSR00000136376	0.343914	4.2027e-05	Notch	140828	ENSR00000136376_ITCH
TGCT	ITCH	ENSR00000136515	0.405535	9.09868e-07	Notch	788721	ENSR00000136515_ITCH
TGCT	CHEK2	ENSR00000145058	0.428673	1.75738e-07	Tp53	669578	ENSR00000145058_CHEK2
TGCT	CHEK2	ENSR00000145059	0.391108	2.39045e-06	Tp53	670524	ENSR00000145059_CHEK2
TGCT	NF2	ENSR00000145127	0.755514	8.34337e-29	Hippo	252315	ENSR00000145127_NF2
TGCT	NF2	ENSR00000145128	0.751944	2.18248e-28	Hippo	256590	ENSR00000145128_NF2
TGCT	NF2	ENSR00000145129	0.741826	3.0505e-27	Hippo	257244	ENSR00000145129_NF2
TGCT	EP300	ENSR00000146558	0.470548	4.16909e-09	Notch	350460	ENSR00000146558_EP300
TGCT	RBX1	ENSR00000146558	0.432263	9.84547e-08	Notch	210021	ENSR00000146558_RBX1
TGCT	TCF7	ENSR00000187078	0.32158	0.000129316	Wnt	351490	ENSR00000187078_TCF7
TGCT	WNT8A	ENSR00000187540	0.356317	1.8025e-05	Wnt	689444	ENSR00000187540_WNT8A
TGCT	E2F3	ENSR00000194527	0.313952	0.000193111	Cell cycle	958604	ENSR00000194527_E2F3
TGCT	FZD9	ENSR00000213403	0.414768	4.79087e-07	Wnt	458003	ENSR00000213403_FZD9
TGCT	MLXIPL	ENSR00000213403	0.448395	3.89543e-08	Myc	648763	ENSR00000213403_MLXIPL
TGCT	MYC	ENSR00000230605	0.594152	0	Myc	164466	ENSR00000230605_MYC
TGCT	MYC	ENSR00000230740	0.462085	8.68303e-09	Myc	855867	ENSR00000230740_MYC
TGCT	RPS6	ENSR00000233738	0.481875	1.50963e-09	PI3K	51535	ENSR00000233738_RPS6
TGCT	TSC1	ENSR00000242555	0.303223	0.000355649	PI3K	243766	ENSR00000242555_TSC1
TGCT	TSC1	ENSR00000242576	0.432979	1.27617e-07	PI3K	426993	ENSR00000242576_TSC1
TGCT	TSC1	ENSR00000242655	0.365725	1.17916e-05	PI3K	900567	ENSR00000242655_TSC1
TGCT	MTOR	ENSR00000250224	0.691628	0	PI3K	43393	ENSR00000250224_MTOR
TGCT	PSEN2	ENSR00000257042	0.604699	8.82275e-16	Notch	16484	ENSR00000257042_PSEN2
TGCT	PSEN2	ENSR00000257043	0.601341	1.43172e-15	Notch	15484	ENSR00000257043_PSEN2
TGCT	PTEN	ENSR00000260651	0.38759	3.00523e-06	PI3K	648413	ENSR00000260651_PTEN
TGCT	SHOC2	ENSR00000261386	0.515546	5.61781e-11	RTK-RAS	151747	ENSR00000261386_SHOC2
TGCT	ATM	ENSR00000265777	0.500043	2.70305e-10	Tp53	253084	ENSR00000265777_ATM
TGCT	CDKN1B	ENSR00000267213	0.418331	3.72126e-07	Cell cycle	516958	ENSR00000267213_CDKN1B
TGCT	ACVR1B	ENSR00000268348	0.638969	0	TGF-beta	306967	ENSR00000268348_ACVR1B
TGCT	NFE2	ENSR00000268455	0.587288	1.01944e-14	Nrf2	186579	ENSR00000268455_NFE2
TGCT	NFE2	ENSR00000268456	0.586066	1.2035e-14	Nrf2	187879	ENSR00000268456_NFE2
TGCT	IRS2	ENSR00000273268	0.408601	7.36795e-07	RTK-RAS	362368	ENSR00000273268_IRS2
TGCT	APH1B	ENSR00000277860	0.547634	1.56593e-12	Notch	943218	ENSR00000277860_APH1B
TGCT	MNT	ENSR00000282089	0.35004	2.96817e-05	Myc	45682	ENSR00000282089_MNT
TGCT	WNT3	ENSR00000283558	0.580392	0	Wnt	579454	ENSR00000283558_WNT3
TGCT	RPS6KB1	ENSR00000283959	0.333164	7.6084e-05	PI3K	393146	ENSR00000283959_RPS6KB1
TGCT	RPS6KB1	ENSR00000283960	0.341475	4.30852e-05	PI3K	371446	ENSR00000283960_RPS6KB1
TGCT	DLL3	ENSR00000288311	0.359647	1.69581e-05	Notch	642495	ENSR00000288311_DLL3
TGCT	PPP2R1A	ENSR00000289059	0.345131	3.92443e-05	PI3K	328361	ENSR00000289059_PPP2R1A
TGCT	PPP2R1A	ENSR00000289060	0.381597	4.41293e-06	PI3K	329361	ENSR00000289060_PPP2R1A
TGCT	PPP2R1A	ENSR00000289064	0.3221	0.000137056	PI3K	558561	ENSR00000289064_PPP2R1A
TGCT	CUL3	ENSR00000296221	0.483845	1.25986e-09	Nrf2	239897	ENSR00000296221_CUL3
TGCT	E2F1	ENSR00000298193	0.362365	1.24737e-05	Cell cycle	563704	ENSR00000298193_E2F1
TGCT	E2F1	ENSR00000298211	0.37615	6.21822e-06	Cell cycle	149304	ENSR00000298211_E2F1
TGCT	ITCH	ENSR00000298211	0.37199	8.04707e-06	Notch	826135	ENSR00000298211_ITCH
TGCT	ITCH	ENSR00000298225	0.355041	2.22268e-05	Notch	233235	ENSR00000298225_ITCH
TGCT	ITCH	ENSR00000298226	0.350714	2.85554e-05	Notch	231035	ENSR00000298226_ITCH
TGCT	ITCH	ENSR00000298233	0.313392	0.000214454	Notch	140135	ENSR00000298233_ITCH
TGCT	ITCH	ENSR00000298245	0.388339	2.86285e-06	Notch	789965	ENSR00000298245_ITCH
TGCT	CHEK2	ENSR00000301574	0.391734	2.29441e-06	Tp53	670478	ENSR00000301574_CHEK2
TGCT	NF2	ENSR00000301581	0.752431	1.91611e-28	Hippo	255044	ENSR00000301581_NF2
TGCT	CSNK1E	ENSR00000301860	0.557045	0	Hippo	531384	ENSR00000301860_CSNK1E
TGCT	EP300	ENSR00000301957	0.52336	2.44587e-11	Notch	345886	ENSR00000301957_EP300
TGCT	RBX1	ENSR00000301957	0.405631	7.11301e-07	Notch	205447	ENSR00000301957_RBX1
TGCT	EP300	ENSR00000301962	0.479057	2.79072e-09	Notch	202514	ENSR00000301962_EP300
TGCT	RBX1	ENSR00000301962	0.365431	1.2003e-05	Notch	342953	ENSR00000301962_RBX1
TGCT	KAT2B	ENSR00000302982	0.476218	3.64928e-09	Notch	555323	ENSR00000302982_KAT2B
TGCT	FBXW7	ENSR00000312642	0.435127	7.87744e-08	Notch	331099	ENSR00000312642_FBXW7
TGCT	WNT8A	ENSR00000317474	0.409838	5.26483e-07	Wnt	693608	ENSR00000317474_WNT8A
TGCT	E2F3	ENSR00000319831	0.312982	0.000203056	Cell cycle	958494	ENSR00000319831_E2F3
TGCT	TSC1	ENSR00000338049	0.303365	0.000353189	PI3K	243767	ENSR00000338049_TSC1
TGCT	MDM4	1:205441121-205447121	0.393975	1.9797e-06	Tp53	927742	1:205441121-205447121_MDM4
TGCT	HEYL	1:39612499-39618499	0.794206	0	Notch	24446	1:39612499-39618499_HEYL
TGCT	CDKN1B	12:12196974-12202974	0.398631	1.45246e-06	Cell cycle	515084	12:12196974-12202974_CDKN1B
TGCT	CCND2	12:4290708-4296708	0.71055	0	Cell cycle	19936	12:4290708-4296708_CCND2
TGCT	CCND2	12:4291262-4297262	0.712061	0	Cell cycle	20490	12:4291262-4297262_CCND2
TGCT	ACVR1B	12:51211351-51217351	0.588039	0	TGF-beta	737316	12:51211351-51217351_ACVR1B
TGCT	CSNK1E	22:38351865-38357865	0.41938	3.45253e-07	Hippo	36781	22:38351865-38357865_CSNK1E
TGCT	DTX3L	3:122743231-122749231	0.308432	0.000275092	Notch	181993	3:122743231-122749231_DTX3L
TGCT	SKP1	5:134437441-134443441	0.431857	1.38781e-07	Notch	263403	5:134437441-134443441_SKP1
TGCT	TCF7	5:134437441-134443441	0.533167	0	Wnt	325730	5:134437441-134443441_TCF7
TGCT	MYC	8:128611061-128617061	0.430545	1.12433e-07	Myc	878627	8:128611061-128617061_MYC
THCA	HEYL	ENSR00000005094	0.419109	1.63535e-24	Notch	12590	ENSR00000005094_HEYL
THCA	HEYL	ENSR00000005095	0.42144	8.35784e-25	Notch	13955	ENSR00000005095_HEYL
THCA	NOTCH2	ENSR00000012441	0.453948	4.04352e-29	Notch	345974	ENSR00000012441_NOTCH2
THCA	NOTCH2	ENSR00000012442	0.369102	0	Notch	355505	ENSR00000012442_NOTCH2
THCA	NOTCH2	ENSR00000012443	0.378168	0	Notch	356426	ENSR00000012443_NOTCH2
THCA	NOTCH2	ENSR00000012444	0.437743	0	Notch	357776	ENSR00000012444_NOTCH2
THCA	NOTCH2	ENSR00000012457	0.659625	0	Notch	486374	ENSR00000012457_NOTCH2
THCA	NOTCH2	ENSR00000012458	0.57982	0	Notch	490943	ENSR00000012458_NOTCH2
THCA	NOTCH2	ENSR00000012514	0.467347	0	Notch	729675	ENSR00000012514_NOTCH2
THCA	NOTCH2	ENSR00000012515	0.327352	1.10618e-14	Notch	731063	ENSR00000012515_NOTCH2
THCA	PTEN	ENSR00000031042	0.378254	0	PI3K	651112	ENSR00000031042_PTEN
THCA	PTEN	ENSR00000031043	0.399725	0	PI3K	648913	ENSR00000031043_PTEN
THCA	PTEN	ENSR00000031044	0.350812	4.05268e-17	PI3K	646817	ENSR00000031044_PTEN
THCA	KDM5A	ENSR00000047484	0.388164	0	Notch	365888	ENSR00000047484_KDM5A
THCA	CHD4	ENSR00000048324	0.523604	0	Wnt	6224	ENSR00000048324_CHD4
THCA	ACVR1B	ENSR00000052048	0.370663	0	TGF-beta	344196	ENSR00000052048_ACVR1B
THCA	TAOK2	ENSR00000085210	0.395002	0	Hippo	572859	ENSR00000085210_TAOK2
THCA	TAOK2	ENSR00000085211	0.431168	0	Hippo	575859	ENSR00000085211_TAOK2
THCA	NCOR1	ENSR00000091645	0.56348	0	Notch	704984	ENSR00000091645_NCOR1
THCA	AKT2	ENSR00000109507	0.315975	1.07081e-13	PI3K	29355	ENSR00000109507_AKT2
THCA	KAT2B	ENSR00000149479	0.56286	0	Notch	41277	ENSR00000149479_KAT2B
THCA	LATS1	ENSR00000205159	0.374625	2.22751e-19	Hippo	655191	ENSR00000205159_LATS1
THCA	CDKN2A	ENSR00000233895	0.312287	1.64008e-13	Cell cycle	544406	ENSR00000233895_CDKN2A
THCA	CDKN2B	ENSR00000233895	0.355101	2.22658e-17	Cell cycle	558468	ENSR00000233895_CDKN2B
THCA	MAPKAP1	ENSR00000241449	0.328703	6.41413e-15	PI3K	157434	ENSR00000241449_MAPKAP1
THCA	EGFL7	ENSR00000243144	0.521605	0	Notch	469944	ENSR00000243144_EGFL7
THCA	HEYL	ENSR00000251340	0.421838	7.44886e-25	Notch	13755	ENSR00000251340_HEYL
THCA	PTEN	ENSR00000260651	0.391404	0	PI3K	648413	ENSR00000260651_PTEN
THCA	PSENEN	ENSR00000288221	0.310408	3.09644e-13	Notch	170814	ENSR00000288221_PSENEN
THCA	PPP2R1A	ENSR00000289059	0.406749	0	PI3K	328361	ENSR00000289059_PPP2R1A
THCA	NOTCH4	ENSR00000320261	0.310894	2.82543e-13	Notch	371267	ENSR00000320261_NOTCH4
THCA	FZD9	ENSR00000326719	0.409585	2.40196e-23	Wnt	148983	ENSR00000326719_FZD9
THCA	SCRIB	ENSR00000334010	0.309975	3.35862e-13	Hippo	875621	ENSR00000334010_SCRIB
THCA	MDM4	1:205441121-205447121	0.499185	5.72468e-36	Tp53	927742	1:205441121-205447121_MDM4
THCA	HEYL	1:39612499-39618499	0.803436	0	Notch	24446	1:39612499-39618499_HEYL
THYM	HDAC1	ENSR00000004202	0.710769	1.27809e-18	Notch	761581	ENSR00000004202_HDAC1
THYM	HDAC1	ENSR00000004203	0.537662	2.70271e-09	Notch	760583	ENSR00000004203_HDAC1
THYM	HDAC1	ENSR00000004204	0.673703	0	Notch	755991	ENSR00000004204_HDAC1
THYM	HDAC1	ENSR00000004206	0.733809	2.00803e-20	Notch	740655	ENSR00000004206_HDAC1
THYM	HDAC1	ENSR00000004207	0.752344	0	Notch	728386	ENSR00000004207_HDAC1
THYM	HEYL	ENSR00000005000	0.314192	0.0016139	Notch	577804	ENSR00000005000_HEYL
THYM	NOTCH2	ENSR00000012237	0.63339	0	Notch	910417	ENSR00000012237_NOTCH2
THYM	NOTCH2	ENSR00000012238	0.574008	0	Notch	908885	ENSR00000012238_NOTCH2
THYM	NOTCH2	ENSR00000012442	0.516028	2.43111e-08	Notch	355505	ENSR00000012442_NOTCH2
THYM	NOTCH2	ENSR00000012443	0.504491	5.97472e-08	Notch	356426	ENSR00000012443_NOTCH2
THYM	NOTCH2	ENSR00000012444	0.570695	0	Notch	357776	ENSR00000012444_NOTCH2
THYM	NOTCH2	ENSR00000012450	0.715404	0	Notch	403966	ENSR00000012450_NOTCH2
THYM	NOTCH2	ENSR00000012457	0.773147	0	Notch	486374	ENSR00000012457_NOTCH2
THYM	NOTCH2	ENSR00000012458	0.785727	0	Notch	490943	ENSR00000012458_NOTCH2
THYM	NOTCH2	ENSR00000012514	0.764761	0	Notch	729675	ENSR00000012514_NOTCH2
THYM	NOTCH2	ENSR00000012515	0.713318	0	Notch	731063	ENSR00000012515_NOTCH2
THYM	NOTCH2	ENSR00000012544	0.682733	0	Notch	943915	ENSR00000012544_NOTCH2
THYM	NCSTN	ENSR00000014616	0.476622	4.139e-07	Notch	638928	ENSR00000014616_NCSTN
THYM	NCSTN	ENSR00000014617	0.745143	0	Notch	647064	ENSR00000014617_NCSTN
THYM	PEA15	ENSR00000014617	0.335259	0.000695902	RTK-RAS	784999	ENSR00000014617_PEA15
THYM	MDM4	ENSR00000018661	0.947778	0	Tp53	62622	ENSR00000018661_MDM4
THYM	AKT3	ENSR00000022815	0.677334	0	PI3K	357179	ENSR00000022815_AKT3
THYM	WNT8B	ENSR00000032575	0.586539	2.46251e-11	Wnt	590693	ENSR00000032575_WNT8B
THYM	DCHS1	ENSR00000036314	0.429149	7.3253e-06	Hippo	69098	ENSR00000036314_DCHS1
THYM	TEAD1	ENSR00000037151	0.337719	0.000581928	Hippo	320679	ENSR00000037151_TEAD1
THYM	KDM5A	ENSR00000047484	0.594676	0	Notch	365888	ENSR00000047484_KDM5A
THYM	CDKN1B	ENSR00000048941	0.314022	0.00162446	Cell cycle	219333	ENSR00000048941_CDKN1B
THYM	ACVR1B	ENSR00000051997	0.591431	0	TGF-beta	165057	ENSR00000051997_ACVR1B
THYM	ACVR1B	ENSR00000051998	0.588287	0	TGF-beta	167133	ENSR00000051998_ACVR1B
THYM	ACVR1B	ENSR00000051999	0.658725	0	TGF-beta	168213	ENSR00000051999_ACVR1B
THYM	MDM2	ENSR00000053727	0.695224	0	Tp53	458274	ENSR00000053727_MDM2
THYM	RB1	ENSR00000062690	0.645956	0	Cell cycle	677949	ENSR00000062690_RB1
THYM	SPRED1	ENSR00000075191	0.761367	0	RTK-RAS	621060	ENSR00000075191_SPRED1
THYM	SPRED1	ENSR00000075192	0.748483	0	RTK-RAS	627974	ENSR00000075192_SPRED1
THYM	TSC2	ENSR00000082399	0.374956	0.000119953	PI3K	140501	ENSR00000082399_TSC2
THYM	CREBBP	ENSR00000082664	0.37875	0.000100157	Notch	262125	ENSR00000082664_CREBBP
THYM	NCOR1	ENSR00000091626	0.638423	0	Notch	786685	ENSR00000091626_NCOR1
THYM	KSR1	ENSR00000092542	0.313688	0.00155867	RTK-RAS	367318	ENSR00000092542_KSR1
THYM	TAOK1	ENSR00000092732	0.49099	1.574e-07	Hippo	880379	ENSR00000092732_TAOK1
THYM	WNT3	ENSR00000095056	0.616594	8.52773e-13	Wnt	489636	ENSR00000095056_WNT3
THYM	WNT3	ENSR00000095057	0.588522	1.99458e-11	Wnt	487754	ENSR00000095057_WNT3
THYM	WNT3	ENSR00000095058	0.553811	6.38167e-10	Wnt	487054	ENSR00000095058_WNT3
THYM	AXIN2	ENSR00000097102	0.400901	3.33888e-05	Wnt	343028	ENSR00000097102_AXIN2
THYM	AXIN2	ENSR00000097103	0.353272	0.000322503	Wnt	340672	ENSR00000097103_AXIN2
THYM	RPTOR	ENSR00000099220	0.451708	1.47842e-06	PI3K	17642	ENSR00000099220_RPTOR
THYM	CSNK1D	ENSR00000099563	0.345068	0.000460405	Hippo	5711	ENSR00000099563_CSNK1D
THYM	RFNG	ENSR00000099563	0.505934	5.36288e-08	Notch	227611	ENSR00000099563_RFNG
THYM	PIK3R2	ENSR00000107894	0.365045	0.000190164	PI3K	767018	ENSR00000107894_PIK3R2
THYM	CCNE1	ENSR00000108531	0.544951	1.42776e-09	Cell cycle	30102	ENSR00000108531_CCNE1
THYM	PPP2R1A	ENSR00000111305	0.319943	0.00129058	PI3K	413979	ENSR00000111305_PPP2R1A
THYM	MXD1	ENSR00000118679	0.358278	0.000258279	Myc	372095	ENSR00000118679_MXD1
THYM	RBX1	ENSR00000146423	0.716156	0	Notch	967132	ENSR00000146423_RBX1
THYM	RBX1	ENSR00000146542	0.584162	0	Notch	289465	ENSR00000146542_RBX1
THYM	RBX1	ENSR00000146545	0.481798	2.94084e-07	Notch	282047	ENSR00000146545_RBX1
THYM	RBX1	ENSR00000146688	0.427205	8.16642e-06	Notch	980601	ENSR00000146688_RBX1
THYM	WNT7B	ENSR00000147437	0.310598	0.00175834	Wnt	672803	ENSR00000147437_WNT7B
THYM	KAT2B	ENSR00000149479	0.657858	0	Notch	41277	ENSR00000149479_KAT2B
THYM	LIMD1	ENSR00000151781	0.663167	2.0874e-15	Hippo	352463	ENSR00000151781_LIMD1
THYM	CTBP1	ENSR00000164886	0.612851	0	Notch	612647	ENSR00000164886_CTBP1
THYM	MXD4	ENSR00000164886	0.329725	0.000873263	Myc	399694	ENSR00000164886_MXD4
THYM	RNF4	ENSR00000164886	0.394906	4.52994e-05	Wnt	599620	ENSR00000164886_RNF4
THYM	DCHS2	ENSR00000175061	0.453665	1.3064e-06	Hippo	692182	ENSR00000175061_DCHS2
THYM	SAP30	ENSR00000176215	0.477735	2.66449e-07	Notch	112036	ENSR00000176215_SAP30
THYM	PIK3R1	ENSR00000181782	0.49683	6.86894e-08	PI3K	762041	ENSR00000181782_PIK3R1
THYM	TCF7	ENSR00000187021	0.858495	0	Wnt	51083	ENSR00000187021_TCF7
THYM	TCF7	ENSR00000187022	0.935259	3.43555e-54	Wnt	44211	ENSR00000187022_TCF7
THYM	TCF7	ENSR00000187023	0.938239	2.27373e-55	Wnt	43311	ENSR00000187023_TCF7
THYM	TCF7	ENSR00000187024	0.942602	3.30863e-57	Wnt	41113	ENSR00000187024_TCF7
THYM	TCF7	ENSR00000187026	0.873608	0	Wnt	26269	ENSR00000187026_TCF7
THYM	TCF7	ENSR00000187027	0.864558	0	Wnt	25409	ENSR00000187027_TCF7
THYM	TCF7	ENSR00000187028	0.847114	0	Wnt	24054	ENSR00000187028_TCF7
THYM	TCF7	ENSR00000187029	0.833234	0	Wnt	22719	ENSR00000187029_TCF7
THYM	TCF7	ENSR00000187030	0.868148	0	Wnt	21638	ENSR00000187030_TCF7
THYM	TCF7	ENSR00000187031	0.848354	0	Wnt	15885	ENSR00000187031_TCF7
THYM	TCF7	ENSR00000187032	0.844757	0	Wnt	14411	ENSR00000187032_TCF7
THYM	TCF7	ENSR00000187033	0.750886	6.89536e-22	Wnt	12710	ENSR00000187033_TCF7
THYM	TCF7	ENSR00000187034	0.831945	6.46375e-31	Wnt	10811	ENSR00000187034_TCF7
THYM	TCF7	ENSR00000187035	0.836524	1.44333e-31	Wnt	10211	ENSR00000187035_TCF7
THYM	TCF7	ENSR00000187036	0.847426	0	Wnt	8486	ENSR00000187036_TCF7
THYM	TCF7	ENSR00000187037	0.911902	0	Wnt	7037	ENSR00000187037_TCF7
THYM	TCF7	ENSR00000187038	0.94393	0	Wnt	4011	ENSR00000187038_TCF7
THYM	TCF7	ENSR00000187042	0.741004	0	Wnt	4389	ENSR00000187042_TCF7
THYM	TCF7	ENSR00000187045	0.426677	8.41055e-06	Wnt	13389	ENSR00000187045_TCF7
THYM	MAML1	ENSR00000191492	0.302101	0.00243205	Notch	899999	ENSR00000191492_MAML1
THYM	CCND3	ENSR00000196913	0.745726	0	Cell cycle	27795	ENSR00000196913_CCND3
THYM	HDAC2	ENSR00000201430	0.343415	0.000494075	Notch	838708	ENSR00000201430_HDAC2
THYM	DTX2	ENSR00000213970	0.580734	0	Notch	493924	ENSR00000213970_DTX2
THYM	CDK6	ENSR00000215144	0.655977	5.67118e-15	Cell cycle	36226	ENSR00000215144_CDK6
THYM	TSC1	ENSR00000242554	0.559	3.92046e-10	PI3K	241572	ENSR00000242554_TSC1
THYM	TSC1	ENSR00000242555	0.60792	2.338e-12	PI3K	243766	ENSR00000242555_TSC1
THYM	EGFL7	ENSR00000242932	0.487949	1.94079e-07	Notch	733698	ENSR00000242932_EGFL7
THYM	EGFL7	ENSR00000242933	0.477659	3.86736e-07	Notch	733077	ENSR00000242933_EGFL7
THYM	EGFL7	ENSR00000242934	0.451335	2.01912e-06	Notch	731882	ENSR00000242934_EGFL7
THYM	ARRDC1	ENSR00000243144	0.580599	0	Notch	476854	ENSR00000243144_ARRDC1
THYM	HDAC1	ENSR00000251061	0.617055	8.07554e-13	Notch	778186	ENSR00000251061_HDAC1
THYM	HDAC1	ENSR00000251062	0.720248	0	Notch	749586	ENSR00000251062_HDAC1
THYM	HDAC1	ENSR00000251064	0.772619	0	Notch	727886	ENSR00000251064_HDAC1
THYM	NCSTN	ENSR00000254910	0.734304	0	Notch	647228	ENSR00000254910_NCSTN
THYM	PEA15	ENSR00000254910	0.333627	0.000744464	RTK-RAS	785163	ENSR00000254910_PEA15
THYM	DCHS1	ENSR00000262649	0.353353	0.000321349	Hippo	50346	ENSR00000262649_DCHS1
THYM	ACVR1B	ENSR00000268367	0.660385	0	TGF-beta	168533	ENSR00000268367_ACVR1B
THYM	KSR1	ENSR00000282918	0.313059	0.00159759	RTK-RAS	367214	ENSR00000282918_KSR1
THYM	WNT3	ENSR00000283588	0.697546	1.15677e-17	Wnt	550446	ENSR00000283588_WNT3
THYM	AXIN2	ENSR00000284134	0.399749	3.54201e-05	Wnt	342247	ENSR00000284134_AXIN2
THYM	RPTOR	ENSR00000284687	0.429809	5.60343e-06	PI3K	21619	ENSR00000284687_RPTOR
THYM	PIK3R2	ENSR00000287698	0.362349	0.000215005	PI3K	766918	ENSR00000287698_PIK3R2
THYM	PSENEN	ENSR00000288221	0.464984	8.72772e-07	Notch	170814	ENSR00000288221_PSENEN
THYM	PPP2R1A	ENSR00000289060	0.417667	1.37902e-05	PI3K	329361	ENSR00000289060_PPP2R1A
THYM	SAP30	ENSR00000313150	0.474916	3.23126e-07	Notch	111969	ENSR00000313150_SAP30
THYM	SAP30	ENSR00000313151	0.440928	2.88333e-06	Notch	110469	ENSR00000313151_SAP30
THYM	TCF7	ENSR00000317304	0.750886	6.89536e-22	Wnt	12711	ENSR00000317304_TCF7
THYM	MAML1	ENSR00000318857	0.312653	0.00162314	Notch	996950	ENSR00000318857_MAML1
THYM	MAML1	ENSR00000318861	0.300738	0.00255947	Notch	900050	ENSR00000318861_MAML1
THYM	CDK6	ENSR00000327221	0.663679	1.9418e-15	Cell cycle	32306	ENSR00000327221_CDK6
THYM	CUL1	ENSR00000328996	0.323025	0.00114271	Notch	842586	ENSR00000328996_CUL1
THYM	CUL1	ENSR00000328997	0.386445	6.8983e-05	Notch	843886	ENSR00000328997_CUL1
THYM	TSC1	ENSR00000338048	0.549069	9.86136e-10	PI3K	241167	ENSR00000338048_TSC1
THYM	TSC1	ENSR00000338049	0.60792	2.338e-12	PI3K	243767	ENSR00000338049_TSC1
THYM	HEYL	1:39612499-39618499	0.872456	0	Notch	24446	1:39612499-39618499_HEYL
THYM	CDKN2C	1:51006793-51012793	0.644168	0	Cell cycle	49048	1:51006793-51012793_CDKN2C
THYM	CDKN2C	1:51007228-51013228	0.729908	0	Cell cycle	49483	1:51007228-51013228_CDKN2C
THYM	NFE2	12:54953531-54959531	0.346003	0.000442308	Nrf2	655410	12:54953531-54959531_NFE2
THYM	JAG2	14:105069641-105075641	0.387116	6.6748e-05	Notch	96183	14:105069641-105075641_JAG2
THYM	KSR1	17:27085360-27091360	0.320891	0.00117053	RTK-RAS	368354	17:27085360-27091360_KSR1
THYM	RPTOR	17:80523642-80529642	0.455809	1.13978e-06	PI3K	18177	17:80523642-80529642_RPTOR
THYM	TCF7	5:134094321-134100321	0.873994	0	Wnt	17390	5:134094321-134100321_TCF7
THYM	MAML1	5:178827920-178833920	0.320245	0.00120143	Notch	901930	5:178827920-178833920_MAML1
THYM	PIK3R1	5:67487755-67493755	0.49676	6.90422e-08	PI3K	724965	5:67487755-67493755_PIK3R1
THYM	DLL1	6:170143791-170149791	0.712588	9.34934e-19	Notch	159774	6:170143791-170149791_DLL1
UCEC	NOTCH2	ENSR00000012237	0.341212	1.68495e-05	Notch	910417	ENSR00000012237_NOTCH2
UCEC	NOTCH2	ENSR00000012457	0.433721	9.13059e-09	Notch	486374	ENSR00000012457_NOTCH2
UCEC	NOTCH2	ENSR00000012514	0.511226	0	Notch	729675	ENSR00000012514_NOTCH2
UCEC	NOTCH2	ENSR00000012515	0.491276	0	Notch	731063	ENSR00000012515_NOTCH2
UCEC	APH1A	ENSR00000013533	0.387621	6.25764e-07	Notch	365798	ENSR00000013533_APH1A
UCEC	NCSTN	ENSR00000014617	0.364917	3.35445e-06	Notch	647064	ENSR00000014617_NCSTN
UCEC	PTEN	ENSR00000031041	0.345354	1.28319e-05	PI3K	656013	ENSR00000031041_PTEN
UCEC	PTEN	ENSR00000031042	0.41601	6.23694e-08	PI3K	651112	ENSR00000031042_PTEN
UCEC	PTEN	ENSR00000031043	0.378007	1.29566e-06	PI3K	648913	ENSR00000031043_PTEN
UCEC	PTEN	ENSR00000031044	0.323438	5.18372e-05	PI3K	646817	ENSR00000031044_PTEN
UCEC	KDM5A	ENSR00000047484	0.414934	6.83965e-08	Notch	365888	ENSR00000047484_KDM5A
UCEC	NPRL3	ENSR00000082211	0.375753	1.53135e-06	PI3K	462180	ENSR00000082211_NPRL3
UCEC	AKT2	ENSR00000109507	0.437794	8.61989e-09	PI3K	29355	ENSR00000109507_AKT2
UCEC	CTBP1	ENSR00000164707	0.317005	7.64627e-05	Notch	474135	ENSR00000164707_CTBP1
UCEC	LATS1	ENSR00000205037	0.316793	7.7435e-05	Hippo	221459	ENSR00000205037_LATS1
UCEC	LATS1	ENSR00000205038	0.394763	3.58622e-07	Hippo	219056	ENSR00000205038_LATS1
UCEC	MLXIPL	ENSR00000213403	0.334799	2.25129e-05	Myc	648763	ENSR00000213403_MLXIPL
UCEC	ARRDC1	ENSR00000243144	0.376796	1.41762e-06	Notch	476854	ENSR00000243144_ARRDC1
UCEC	NCSTN	ENSR00000254910	0.361116	4.38589e-06	Notch	647228	ENSR00000254910_NCSTN
UCEC	PTEN	ENSR00000260651	0.364681	3.41106e-06	PI3K	648413	ENSR00000260651_PTEN
UCEC	PSENEN	ENSR00000288220	0.349526	9.71495e-06	Notch	172314	ENSR00000288220_PSENEN
UCEC	PSENEN	ENSR00000288221	0.343533	1.44746e-05	Notch	170814	ENSR00000288221_PSENEN
UCEC	DLL3	ENSR00000288311	0.34373	1.2425e-05	Notch	642495	ENSR00000288311_DLL3
UCEC	SCRIB	ENSR00000333971	0.481433	0	Hippo	33121	ENSR00000333971_SCRIB
UCEC	TSC1	ENSR00000338058	0.344524	1.35568e-05	PI3K	379967	ENSR00000338058_TSC1
UCEC	NPRL3	16:598978-604978	0.308225	0.000128016	PI3K	463118	16:598978-604978_NPRL3
UCEC	CSNK1E	22:38351865-38357865	0.434713	1.15876e-08	Hippo	36781	22:38351865-38357865_CSNK1E
UCEC	WNT7A	3:13809192-13815192	0.921749	8.37056e-81	Wnt	67929	3:13809192-13815192_WNT7A
UCS	HEYL	ENSR00000005083	0.856459	0	Notch	29954	ENSR00000005083_HEYL
UCS	HEYL	ENSR00000005094	0.746617	0	Notch	12590	ENSR00000005094_HEYL
UCS	HEYL	ENSR00000005095	0.734723	0	Notch	13955	ENSR00000005095_HEYL
UCS	NOTCH2	ENSR00000012425	0.517703	0.00687992	Notch	257574	ENSR00000012425_NOTCH2
UCS	NOTCH2	ENSR00000012426	0.527683	0.00543213	Notch	258554	ENSR00000012426_NOTCH2
UCS	NOTCH2	ENSR00000012427	0.54231	0.0037907	Notch	259474	ENSR00000012427_NOTCH2
UCS	NOTCH2	ENSR00000012450	0.480656	0.0152918	Notch	403966	ENSR00000012450_NOTCH2
UCS	NOTCH2	ENSR00000012458	0.658442	0.000116568	Notch	490943	ENSR00000012458_NOTCH2
UCS	NOTCH2	ENSR00000012514	0.426658	0.0407575	Notch	729675	ENSR00000012514_NOTCH2
UCS	CCND2	ENSR00000048149	0.492071	0.0121054	Cell cycle	899957	ENSR00000048149_CCND2
UCS	TAOK2	ENSR00000085210	0.430349	0.0383493	Hippo	572859	ENSR00000085210_TAOK2
UCS	TAOK2	ENSR00000085211	0.450239	0.0272912	Hippo	575859	ENSR00000085211_TAOK2
UCS	NCOR1	ENSR00000091626	0.425632	0.0414444	Notch	786685	ENSR00000091626_NCOR1
UCS	MLX	ENSR00000094394	0.41784	0.0469645	Myc	158468	ENSR00000094394_MLX
UCS	RPTOR	ENSR00000099352	0.527956	0.00539649	PI3K	629135	ENSR00000099352_RPTOR
UCS	RFNG	ENSR00000099563	0.455571	0.0247864	Notch	227611	ENSR00000099563_RFNG
UCS	DLL3	ENSR00000109361	0.437184	0.0342123	Notch	492249	ENSR00000109361_DLL3
UCS	AKT2	ENSR00000109447	0.496241	0.0110867	PI3K	466640	ENSR00000109447_AKT2
UCS	NUMBL	ENSR00000109447	0.455024	0.0250303	Notch	872076	ENSR00000109447_NUMBL
UCS	AKT2	ENSR00000109507	0.665824	8.99703e-05	PI3K	29355	ENSR00000109507_AKT2
UCS	DLL3	ENSR00000109507	0.489952	0.0126602	Notch	815996	ENSR00000109507_DLL3
UCS	NUMBL	ENSR00000109507	0.733835	0	Notch	376081	ENSR00000109507_NUMBL
UCS	PPP2R1A	ENSR00000111343	0.548667	0.00322824	PI3K	868315	ENSR00000111343_PPP2R1A
UCS	PPP2R1A	ENSR00000111344	0.546822	0.00338386	PI3K	868193	ENSR00000111344_PPP2R1A
UCS	STK4	ENSR00000137664	0.482843	0.0146417	Hippo	416816	ENSR00000137664_STK4
UCS	STK4	ENSR00000137722	0.454272	0.0253687	Hippo	960994	ENSR00000137722_STK4
UCS	CTBP1	ENSR00000164787	0.431852	0.0374142	Notch	59499	ENSR00000164787_CTBP1
UCS	FAT2	ENSR00000189170	0.509706	0.0082568	Hippo	160843	ENSR00000189170_FAT2
UCS	ARRDC1	ENSR00000243144	0.531579	0.0049469	Notch	476854	ENSR00000243144_ARRDC1
UCS	HEYL	ENSR00000251338	0.856938	0	Notch	30145	ENSR00000251338_HEYL
UCS	HEYL	ENSR00000251340	0.740123	0	Notch	13755	ENSR00000251340_HEYL
UCS	WNT3	ENSR00000283588	0.419139	0.0460048	Wnt	550446	ENSR00000283588_WNT3
UCS	RPTOR	ENSR00000284700	0.524334	0.00588996	PI3K	630881	ENSR00000284700_RPTOR
UCS	AKT2	ENSR00000288373	0.447984	0.0284019	PI3K	222136	ENSR00000288373_AKT2
UCS	PPP2R1A	ENSR00000289078	0.546753	0.00338985	PI3K	868161	ENSR00000289078_PPP2R1A
UCS	ITCH	ENSR00000298235	0.462953	0.0216227	Notch	107435	ENSR00000298235_ITCH
UCS	FAT2	ENSR00000317983	0.511893	0.00785366	Hippo	160956	ENSR00000317983_FAT2
UCS	HIPK2	ENSR00000328660	0.566986	0.00197981	Hippo	25822	ENSR00000328660_HIPK2
UCS	HEYL	1:39612499-39618499	0.860014	0	Notch	24446	1:39612499-39618499_HEYL
UCS	CDKN2C	1:51007228-51013228	0.814915	1.04699e-10	Cell cycle	49483	1:51007228-51013228_CDKN2C
UCS	PPP2R1A	19:52622405-52628405	0.419412	0.0458167	PI3K	435366	19:52622405-52628405_PPP2R1A
UCS	PPP2R1A	19:52623389-52629389	0.428025	0.0398504	PI3K	436350	19:52623389-52629389_PPP2R1A
UVM	HEYL	ENSR00000005083	0.528817	5.8499e-06	Notch	29954	ENSR00000005083_HEYL
UVM	PTEN	ENSR00000031041	0.458486	0.000185596	PI3K	656013	ENSR00000031041_PTEN
UVM	PTEN	ENSR00000031042	0.549039	3.09118e-06	PI3K	651112	ENSR00000031042_PTEN
UVM	PTEN	ENSR00000031043	0.550023	2.9372e-06	PI3K	648913	ENSR00000031043_PTEN
UVM	CTBP2	ENSR00000034821	0.795992	0	Notch	532970	ENSR00000034821_CTBP2
UVM	KDM5A	ENSR00000047484	0.639076	0	Notch	365888	ENSR00000047484_KDM5A
UVM	CDKN1B	ENSR00000048941	0.612846	4.48438e-08	Cell cycle	219333	ENSR00000048941_CDKN1B
UVM	MDM2	ENSR00000053727	0.648476	0	Tp53	458274	ENSR00000053727_MDM2
UVM	AXIN2	ENSR00000097102	0.324211	0.0131459	Wnt	343028	ENSR00000097102_AXIN2
UVM	MXD1	ENSR00000118679	0.348851	0.00709733	Myc	372095	ENSR00000118679_MXD1
UVM	CUL3	ENSR00000130992	0.736217	0	Nrf2	738643	ENSR00000130992_CUL3
UVM	MAML3	ENSR00000173763	0.371872	0.00342149	Notch	338684	ENSR00000173763_MAML3
UVM	INPP4B	ENSR00000174151	0.619878	1.33237e-08	PI3K	635516	ENSR00000174151_INPP4B
UVM	SKP1	ENSR00000187000	0.614196	3.18527e-08	Notch	213779	ENSR00000187000_SKP1
UVM	LATS1	ENSR00000205037	0.346296	0.00761309	Hippo	221459	ENSR00000205037_LATS1
UVM	LATS1	ENSR00000205038	0.447046	0.000288976	Hippo	219056	ENSR00000205038_LATS1
UVM	JAK2	ENSR00000232852	0.432724	0.000492054	RTK-RAS	594150	ENSR00000232852_JAK2
UVM	JAK2	ENSR00000232853	0.43263	0.000493724	RTK-RAS	595670	ENSR00000232853_JAK2
UVM	NRARP	ENSR00000243067	0.376629	0.00317766	Notch	601147	ENSR00000243067_NRARP
UVM	HEYL	ENSR00000251338	0.528817	5.8499e-06	Notch	30145	ENSR00000251338_HEYL
UVM	PTEN	ENSR00000260651	0.539826	4.94138e-06	PI3K	648413	ENSR00000260651_PTEN
UVM	DLL4	ENSR00000277229	0.345359	0.00781039	Notch	383740	ENSR00000277229_DLL4
UVM	AXIN2	ENSR00000284134	0.304988	0.0212224	Wnt	342247	ENSR00000284134_AXIN2
UVM	PSENEN	ENSR00000288220	0.356986	0.0056536	Notch	172314	ENSR00000288220_PSENEN
UVM	PSENEN	ENSR00000288221	0.399953	0.00152452	Notch	170814	ENSR00000288221_PSENEN
UVM	PPP2R1A	ENSR00000289059	0.404852	0.00129709	PI3K	328361	ENSR00000289059_PPP2R1A
UVM	INPP4B	ENSR00000312373	0.621988	6.16967e-09	PI3K	635568	ENSR00000312373_INPP4B
UVM	INPP4B	4:143477815-143483815	0.624168	0	PI3K	633383	4:143477815-143483815_INPP4B
