# Supplementary material for: Transcriptional landscape and clinical utility of enhancer RNAs for eRNA-targeted therapy in cancer
Source: Nat Commun. 2019 Oct 8;10:4562. doi: 10.1038/s41467-019-12543-5 (PMC6783481; doi:10.1038/s41467-019-12543-5)
Supplement: Supplementary file 6 — Supplementary Data 4 [file 41467_2019_12543_MOESM6_ESM.xlsx]

## Sheet: Data S4
Cancer_Type	Target_Gene_Symbol	eRNA_ID	Rs	FDR	Distance	Description
ACC	PTEN	ENSR00000031041	0.512293	0.000312881	656013	ENSR00000031041_PTEN
ACC	PTEN	ENSR00000031042	0.617162	2.06783e-06	651112	ENSR00000031042_PTEN
ACC	PTEN	ENSR00000031043	0.586344	1.57336e-05	648913	ENSR00000031043_PTEN
ACC	PTEN	ENSR00000031044	0.493257	0.000600702	646817	ENSR00000031044_PTEN
ACC	SMAD4	ENSR00000103310	0.487701	0.000596127	617312	ENSR00000103310_SMAD4
ACC	AKT2	ENSR00000109507	0.5037	0.000422366	29355	ENSR00000109507_AKT2
ACC	PTCH1	ENSR00000238324	0.410248	0.0068621	291043	ENSR00000238324_PTCH1
ACC	PTEN	ENSR00000260651	0.585005	1.6773e-05	648413	ENSR00000260651_PTEN
ACC	MSH2	2:46627448-46633448	0.3713	0.0173824	772521	2:46627448-46633448_MSH2
ACC	EGFR	7:55943729-55949729	0.462174	0.00139568	927708	7:55943729-55949729_EGFR
BLCA	NOTCH2	ENSR00000012442	0.371976	5.94947e-14	355505	ENSR00000012442_NOTCH2
BLCA	NOTCH2	ENSR00000012443	0.358684	7.12481e-13	356426	ENSR00000012443_NOTCH2
BLCA	NOTCH2	ENSR00000012444	0.390918	0	357776	ENSR00000012444_NOTCH2
BLCA	NOTCH2	ENSR00000012457	0.514111	0	486374	ENSR00000012457_NOTCH2
BLCA	NOTCH2	ENSR00000012458	0.463506	0	490943	ENSR00000012458_NOTCH2
BLCA	NOTCH2	ENSR00000012514	0.472449	0	729675	ENSR00000012514_NOTCH2
BLCA	NOTCH2	ENSR00000012515	0.437881	0	731063	ENSR00000012515_NOTCH2
BLCA	PTEN	ENSR00000031042	0.307515	1.50864e-09	651112	ENSR00000031042_PTEN
BLCA	PTEN	ENSR00000031043	0.333178	4.08774e-11	648913	ENSR00000031043_PTEN
BLCA	MEN1	ENSR00000040875	0.404513	0	857707	ENSR00000040875_MEN1
BLCA	CCND1	ENSR00000041357	0.409946	4.36171e-17	258687	ENSR00000041357_CCND1
BLCA	MDM2	ENSR00000053727	0.424836	0	458274	ENSR00000053727_MDM2
BLCA	BRCA2	ENSR00000060908	0.323935	1.56723e-10	215626	ENSR00000060908_BRCA2
BLCA	BRCA2	ENSR00000060909	0.32619	1.13455e-10	216426	ENSR00000060909_BRCA2
BLCA	CEBPA	ENSR00000108735	0.356623	1.01344e-12	605662	ENSR00000108735_CEBPA
BLCA	AKT2	ENSR00000109507	0.462576	0	29355	ENSR00000109507_AKT2
BLCA	TMPRSS2	ENSR00000142648	0.309976	8.73995e-10	417184	ENSR00000142648_TMPRSS2
BLCA	RAF1	ENSR00000148609	0.417318	9.46262e-18	371526	ENSR00000148609_RAF1
BLCA	RAF1	ENSR00000148610	0.368853	9.9288e-14	369169	ENSR00000148610_RAF1
BLCA	RAF1	ENSR00000148611	0.417317	9.46554e-18	363866	ENSR00000148611_RAF1
BLCA	RAF1	ENSR00000148614	0.424044	2.26497e-18	346126	ENSR00000148614_RAF1
BLCA	RAF1	ENSR00000148637	0.425453	1.67051e-18	239626	ENSR00000148637_RAF1
BLCA	RAF1	ENSR00000148638	0.424822	1.91447e-18	235917	ENSR00000148638_RAF1
BLCA	RAF1	ENSR00000148645	0.466005	1.32992e-22	209682	ENSR00000148645_RAF1
BLCA	RAF1	ENSR00000148646	0.460068	5.76638e-22	205126	ENSR00000148646_RAF1
BLCA	RAF1	ENSR00000148786	0.316716	4.32166e-10	682674	ENSR00000148786_RAF1
BLCA	CTNNB1	ENSR00000151247	0.372729	5.07999e-14	22263	ENSR00000151247_CTNNB1
BLCA	EGFR	ENSR00000212613	0.734051	2.02408e-71	5960	ENSR00000212613_EGFR
BLCA	PTEN	ENSR00000260651	0.327817	8.97047e-11	648413	ENSR00000260651_PTEN
BLCA	CCND1	ENSR00000264626	0.426929	1.21276e-18	252687	ENSR00000264626_CCND1
BLCA	CEBPA	ENSR00000288096	0.442589	0	134664	ENSR00000288096_CEBPA
BRCA	NRAS	ENSR00000011702	0.349382	0	153567	ENSR00000011702_NRAS
BRCA	NOTCH2	ENSR00000012444	0.393119	0	357776	ENSR00000012444_NOTCH2
BRCA	NOTCH2	ENSR00000012450	0.351792	0	403966	ENSR00000012450_NOTCH2
BRCA	NOTCH2	ENSR00000012457	0.559663	0	486374	ENSR00000012457_NOTCH2
BRCA	NOTCH2	ENSR00000012458	0.512614	0	490943	ENSR00000012458_NOTCH2
BRCA	NOTCH2	ENSR00000012514	0.57146	0	729675	ENSR00000012514_NOTCH2
BRCA	NOTCH2	ENSR00000012515	0.513965	0	731063	ENSR00000012515_NOTCH2
BRCA	PTEN	ENSR00000031042	0.397096	0	651112	ENSR00000031042_PTEN
BRCA	PTEN	ENSR00000031043	0.407175	0	648913	ENSR00000031043_PTEN
BRCA	PTEN	ENSR00000031044	0.361844	0	646817	ENSR00000031044_PTEN
BRCA	PTEN	ENSR00000031055	0.332146	0	548577	ENSR00000031055_PTEN
BRCA	MEN1	ENSR00000040875	0.415163	4.46044e-50	857707	ENSR00000040875_MEN1
BRCA	ETV6	ENSR00000048839	0.567634	2.82709e-102	181146	ENSR00000048839_ETV6
BRCA	ETV6	ENSR00000048866	0.640233	1.64616e-138	383246	ENSR00000048866_ETV6
BRCA	CDKN1B	ENSR00000048941	0.339584	0	219333	ENSR00000048941_CDKN1B
BRCA	MDM2	ENSR00000053727	0.452628	0	458274	ENSR00000053727_MDM2
BRCA	RB1	ENSR00000062625	0.419226	0	202701	ENSR00000062625_RB1
BRCA	TSC2	ENSR00000082518	0.479369	0	603262	ENSR00000082518_TSC2
BRCA	TSC2	ENSR00000082519	0.417852	0	607777	ENSR00000082519_TSC2
BRCA	MAPK3	ENSR00000085229	0.359029	0	511194	ENSR00000085229_MAPK3
BRCA	CDH1	ENSR00000087174	0.431471	0	969047	ENSR00000087174_CDH1
BRCA	CDK12	ENSR00000093870	0.424324	0	368811	ENSR00000093870_CDK12
BRCA	ERBB2	ENSR00000093870	0.351994	0	595214	ENSR00000093870_ERBB2
BRCA	CTNNB1	ENSR00000151245	0.558048	0	18363	ENSR00000151245_CTNNB1
BRCA	CTNNB1	ENSR00000151246	0.570547	0	19363	ENSR00000151246_CTNNB1
BRCA	CTNNB1	ENSR00000151247	0.569559	0	22263	ENSR00000151247_CTNNB1
BRCA	ESR1	ENSR00000205309	0.356309	0	255978	ENSR00000205309_ESR1
BRCA	ESR1	ENSR00000205343	0.771054	1.30752e-236	107445	ENSR00000205343_ESR1
BRCA	ESR1	ENSR00000205344	0.766181	7.96955e-232	109010	ENSR00000205344_ESR1
BRCA	ESR1	ENSR00000205365	0.931959	0	430885	ENSR00000205365_ESR1
BRCA	ESR1	ENSR00000205366	0.924569	0	433550	ENSR00000205366_ESR1
BRCA	FGFR1	ENSR00000223718	0.363169	0	284181	ENSR00000223718_FGFR1
BRCA	PTCH1	ENSR00000238324	0.383392	0	291043	ENSR00000238324_PTCH1
BRCA	BRD3	ENSR00000242576	0.364861	5.17611e-38	696909	ENSR00000242576_BRD3
BRCA	TSC1	ENSR00000242576	0.64187	1.92552e-139	426993	ENSR00000242576_TSC1
BRCA	NRAS	ENSR00000253688	0.342106	0	153994	ENSR00000253688_NRAS
BRCA	PTEN	ENSR00000260651	0.401095	0	648413	ENSR00000260651_PTEN
BRCA	ETV6	ENSR00000267210	0.641357	3.77881e-139	383846	ENSR00000267210_ETV6
BRCA	TSC2	ENSR00000279451	0.481401	0	603035	ENSR00000279451_TSC2
BRCA	ESR1	ENSR00000323738	0.766165	8.25881e-232	109009	ENSR00000323738_ESR1
BRCA	ESR1	ENSR00000323747	0.907756	0	422409	ENSR00000323747_ESR1
BRCA	CCND1	11:69528322-69534322	0.701396	1.16415e-177	109765	11:69528322-69534322_CCND1
BRCA	FGFR1	8:38217049-38223049	0.383469	0	248785	8:38217049-38223049_FGFR1
CESC	NOTCH2	ENSR00000012457	0.342652	2.9342e-08	486374	ENSR00000012457_NOTCH2
CESC	NOTCH2	ENSR00000012458	0.334442	6.87706e-08	490943	ENSR00000012458_NOTCH2
CESC	NOTCH2	ENSR00000012514	0.607036	0	729675	ENSR00000012514_NOTCH2
CESC	NOTCH2	ENSR00000012515	0.553349	0	731063	ENSR00000012515_NOTCH2
CESC	CCND1	ENSR00000041357	0.307908	7.8283e-07	258687	ENSR00000041357_CCND1
CESC	BRCA2	ENSR00000060908	0.457872	0	215626	ENSR00000060908_BRCA2
CESC	BRCA2	ENSR00000060909	0.436909	0	216426	ENSR00000060909_BRCA2
CESC	RB1	ENSR00000062625	0.470145	0	202701	ENSR00000062625_RB1
CESC	AKT1	ENSR00000073731	0.334742	6.66891e-08	77212	ENSR00000073731_AKT1
CESC	AKT1	ENSR00000073750	0.363315	3.02602e-09	219549	ENSR00000073750_AKT1
CESC	AKT1	ENSR00000073751	0.364057	2.77887e-09	220949	ENSR00000073751_AKT1
CESC	AKT1	ENSR00000073752	0.367002	1.97488e-09	221349	ENSR00000073752_AKT1
CESC	AKT2	ENSR00000109507	0.491803	0	29355	ENSR00000109507_AKT2
CESC	RAF1	ENSR00000148786	0.39444	4.79803e-11	682674	ENSR00000148786_RAF1
CESC	EPHA3	ENSR00000155219	0.341946	2.52646e-08	9155	ENSR00000155219_EPHA3
CESC	JAK2	ENSR00000232852	0.340566	3.65421e-08	594150	ENSR00000232852_JAK2
CESC	JAK2	ENSR00000232853	0.32757	1.37488e-07	595670	ENSR00000232853_JAK2
CESC	CDKN2B	ENSR00000233976	0.380073	3.02559e-10	25863	ENSR00000233976_CDKN2B
CESC	PTCH1	ENSR00000238324	0.325383	1.70724e-07	291043	ENSR00000238324_PTCH1
CESC	RAF1	ENSR00000302719	0.307616	8.04682e-07	752374	ENSR00000302719_RAF1
CESC	FBXW7	ENSR00000312662	0.311495	6.48091e-07	837099	ENSR00000312662_FBXW7
CESC	EZH2	ENSR00000328996	0.336507	4.51205e-08	656179	ENSR00000328996_EZH2
CESC	EZH2	ENSR00000328997	0.345151	1.78442e-08	657479	ENSR00000328997_EZH2
CESC	MDM4	1:205441121-205447121	0.334794	6.63333e-08	927742	1:205441121-205447121_MDM4
CESC	CDKN2B	9:21981307-21987307	0.37718	4.33272e-10	25056	9:21981307-21987307_CDKN2B
CESC	JAK2	9:5443093-5449093	0.306851	8.64526e-07	461703	9:5443093-5449093_JAK2
CHOL	NOTCH2	ENSR00000012237	0.544928	0.00238001	910417	ENSR00000012237_NOTCH2
CHOL	NOTCH2	ENSR00000012238	0.496574	0.00623071	908885	ENSR00000012238_NOTCH2
CHOL	NOTCH2	ENSR00000012442	0.559947	0.00172691	355505	ENSR00000012442_NOTCH2
CHOL	NOTCH2	ENSR00000012443	0.550593	0.0021108	356426	ENSR00000012443_NOTCH2
CHOL	NOTCH2	ENSR00000012444	0.561133	0.00168293	357776	ENSR00000012444_NOTCH2
CHOL	NOTCH2	ENSR00000012457	0.462582	0.0115491	486374	ENSR00000012457_NOTCH2
CHOL	NOTCH2	ENSR00000012464	0.477602	0.00884081	539574	ENSR00000012464_NOTCH2
CHOL	NOTCH2	ENSR00000012514	0.409091	0.0279238	729675	ENSR00000012514_NOTCH2
CHOL	MDM4	ENSR00000018586	0.442161	0.0163872	309109	ENSR00000018586_MDM4
CHOL	AKT3	ENSR00000022815	0.502767	0.00554137	357179	ENSR00000022815_AKT3
CHOL	FGFR2	ENSR00000034445	0.74664	2.3918e-05	87996	ENSR00000034445_FGFR2
CHOL	HRAS	ENSR00000035643	0.520685	0.00390773	21898	ENSR00000035643_HRAS
CHOL	RAB35	ENSR00000058317	0.545059	0.00237342	363761	ENSR00000058317_RAB35
CHOL	RAB35	ENSR00000058381	0.428986	0.020358	841830	ENSR00000058381_RAB35
CHOL	RAB35	ENSR00000058382	0.414888	0.0255033	842455	ENSR00000058382_RAB35
CHOL	RAB35	ENSR00000058383	0.4639	0.0112865	845345	ENSR00000058383_RAB35
CHOL	BRCA2	ENSR00000060908	0.511989	0.0046379	215626	ENSR00000060908_BRCA2
CHOL	BRCA2	ENSR00000060909	0.508432	0.0049696	216426	ENSR00000060909_BRCA2
CHOL	TSC2	ENSR00000082518	0.473123	0.00958473	603262	ENSR00000082518_TSC2
CHOL	TSC2	ENSR00000082519	0.447563	0.0149639	607777	ENSR00000082519_TSC2
CHOL	MAPK3	ENSR00000085043	0.446772	0.0151651	703500	ENSR00000085043_MAPK3
CHOL	MAPK3	ENSR00000085210	0.408827	0.028038	422994	ENSR00000085210_MAPK3
CHOL	MAPK3	ENSR00000085211	0.427668	0.0207987	425994	ENSR00000085211_MAPK3
CHOL	TP53	ENSR00000090777	0.565876	0.00151664	742157	ENSR00000090777_TP53
CHOL	TP53	ENSR00000090778	0.537681	0.00276823	738650	ENSR00000090778_TP53
CHOL	TP53	ENSR00000090995	0.651647	0.000194439	672950	ENSR00000090995_TP53
CHOL	TP53	ENSR00000090996	0.654414	0.000181359	673750	ENSR00000090996_TP53
CHOL	NF1	ENSR00000093166	0.518314	0.00409619	731248	ENSR00000093166_NF1
CHOL	BRCA1	ENSR00000094548	0.383663	0.0409728	152039	ENSR00000094548_BRCA1
CHOL	ETV4	ENSR00000094548	0.455336	0.0131007	257336	ENSR00000094548_ETV4
CHOL	MSH2	ENSR00000116671	0.465481	0.0109784	770415	ENSR00000116671_MSH2
CHOL	XPO1	ENSR00000117718	0.470224	0.0100941	603601	ENSR00000117718_XPO1
CHOL	ASXL1	ENSR00000136022	0.717787	4.4086e-05	689044	ENSR00000136022_ASXL1
CHOL	ASXL1	ENSR00000136023	0.732279	3.32663e-05	687644	ENSR00000136023_ASXL1
CHOL	TMPRSS2	ENSR00000142628	0.425296	0.0216089	248484	ENSR00000142628_TMPRSS2
CHOL	SMARCB1	ENSR00000144301	0.499209	0.00592883	43244	ENSR00000144301_SMARCB1
CHOL	FGFR3	ENSR00000164865	0.814943	1.9646e-08	41087	ENSR00000164865_FGFR3
CHOL	FGFR3	ENSR00000164866	0.835585	2.01835e-09	39415	ENSR00000164866_FGFR3
CHOL	FGFR3	ENSR00000164867	0.838714	1.39079e-09	36404	ENSR00000164867_FGFR3
CHOL	FGFR3	ENSR00000164868	0.831302	3.32552e-09	32555	ENSR00000164868_FGFR3
CHOL	FGFR3	ENSR00000164869	0.797957	1.00704e-07	24676	ENSR00000164869_FGFR3
CHOL	FGFR3	ENSR00000164870	0.783657	3.47837e-07	19597	ENSR00000164870_FGFR3
CHOL	MAP3K1	ENSR00000180876	0.603073	0.00050336	533101	ENSR00000180876_MAP3K1
CHOL	MAP3K1	ENSR00000180877	0.549357	0.00183861	526411	ENSR00000180877_MAP3K1
CHOL	MAP3K1	ENSR00000180881	0.438887	0.0163155	505993	ENSR00000180881_MAP3K1
CHOL	CCND3	ENSR00000197051	0.384321	0.0405773	740443	ENSR00000197051_CCND3
CHOL	MET	ENSR00000217187	0.436757	0.0169207	171510	ENSR00000217187_MET
CHOL	PTCH1	ENSR00000238324	0.385375	0.0399545	291043	ENSR00000238324_PTCH1
CHOL	NOTCH1	ENSR00000243144	0.389987	0.0373212	582938	ENSR00000243144_NOTCH1
CHOL	MDM4	ENSR00000256275	0.437418	0.0177319	309379	ENSR00000256275_MDM4
CHOL	HRAS	ENSR00000262334	0.539394	0.00267182	20387	ENSR00000262334_HRAS
CHOL	TSC2	ENSR00000279451	0.455731	0.0130116	603035	ENSR00000279451_TSC2
CHOL	TP53	ENSR00000282329	0.657049	0.000169714	672350	ENSR00000282329_TP53
CHOL	ETV4	ENSR00000283458	0.463768	0.0113125	259920	ENSR00000283458_ETV4
CHOL	MSH2	ENSR00000290783	0.470224	0.0100941	770369	ENSR00000290783_MSH2
CHOL	MAPK1	ENSR00000301245	0.416733	0.0247704	409720	ENSR00000301245_MAPK1
CHOL	MAP3K1	ENSR00000315025	0.569775	0.00114733	533974	ENSR00000315025_MAP3K1
CHOL	MAP3K1	ENSR00000315026	0.456475	0.0119563	511874	ENSR00000315026_MAP3K1
CHOL	MAP3K1	ENSR00000315027	0.419745	0.0225142	508974	ENSR00000315027_MAP3K1
CHOL	EZH2	ENSR00000328996	0.613439	0.000503781	656179	ENSR00000328996_EZH2
CHOL	EZH2	ENSR00000328997	0.639394	0.000264432	657479	ENSR00000328997_EZH2
CHOL	MDM4	1:205441121-205447121	0.594296	0.00062963	927742	1:205441121-205447121_MDM4
CHOL	FGFR2	10:121506360-121512360	0.747299	2.34798e-05	89098	10:121506360-121512360_FGFR2
CHOL	MSH2	2:46627448-46633448	0.576021	0.0012106	772521	2:46627448-46633448_MSH2
CHOL	MAP3K1	5:56298801-56304801	0.564922	0.00128724	513773	5:56298801-56304801_MAP3K1
CHOL	MAP3K1	5:56299289-56305289	0.526387	0.00304464	513285	5:56299289-56305289_MAP3K1
CHOL	FGFR1	8:38544177-38550177	0.82859	0	78343	8:38544177-38550177_FGFR1
COAD	NOTCH2	ENSR00000012457	0.515637	0	486374	ENSR00000012457_NOTCH2
COAD	PTEN	ENSR00000031042	0.402219	1.22224e-12	651112	ENSR00000031042_PTEN
COAD	PTEN	ENSR00000031043	0.389109	1.05238e-11	648913	ENSR00000031043_PTEN
COAD	BRCA2	ENSR00000060908	0.39939	2.04349e-12	215626	ENSR00000060908_BRCA2
COAD	BRCA2	ENSR00000060909	0.392002	6.80699e-12	216426	ENSR00000060909_BRCA2
COAD	RNF43	ENSR00000096250	0.860075	0	41495	ENSR00000096250_RNF43
COAD	RNF43	ENSR00000096251	0.851885	9.92742e-92	40595	ENSR00000096251_RNF43
COAD	RNF43	ENSR00000096252	0.848287	3.62859e-90	40095	ENSR00000096252_RNF43
COAD	RNF43	ENSR00000096253	0.870371	1.79236e-100	36162	ENSR00000096253_RNF43
COAD	RNF43	ENSR00000096254	0.869241	6.69547e-100	35194	ENSR00000096254_RNF43
COAD	RNF43	ENSR00000096255	0.840438	6.81403e-87	25874	ENSR00000096255_RNF43
COAD	RNF43	ENSR00000096258	0.814689	0	6095	ENSR00000096258_RNF43
COAD	RNF43	ENSR00000096259	0.812823	1.19404e-76	5295	ENSR00000096259_RNF43
COAD	AKT2	ENSR00000109507	0.440105	0	29355	ENSR00000109507_AKT2
COAD	MYC	ENSR00000230496	0.536604	4.85097e-24	556634	ENSR00000230496_MYC
COAD	MYC	ENSR00000230497	0.546958	0	555209	ENSR00000230497_MYC
COAD	PTEN	ENSR00000260651	0.376579	6.10453e-11	648413	ENSR00000260651_PTEN
COAD	MYC	ENSR00000333353	0.547605	3.07852e-25	579434	ENSR00000333353_MYC
COAD	MYC	ENSR00000333355	0.537478	3.9121e-24	556734	ENSR00000333355_MYC
COAD	PTCH1	ENSR00000336877	0.337611	7.04535e-09	796443	ENSR00000336877_PTCH1
COAD	MDM4	1:205441121-205447121	0.474924	4.19629e-18	927742	1:205441121-205447121_MDM4
COAD	MYC	8:127242689-127248689	0.708645	1.85868e-49	489745	8:127242689-127248689_MYC
COAD	MYC	8:127243253-127249253	0.707492	3.1742e-49	489181	8:127243253-127249253_MYC
COAD	MYC	8:127244414-127250414	0.708755	1.76586e-49	488020	8:127244414-127250414_MYC
DLBC	NOTCH2	ENSR00000012444	0.438776	0.0248965	357776	ENSR00000012444_NOTCH2
DLBC	NOTCH2	ENSR00000012457	0.638406	0.000134904	486374	ENSR00000012457_NOTCH2
DLBC	MEN1	ENSR00000040875	0.504993	0.00623825	857707	ENSR00000040875_MEN1
DLBC	KRAS	ENSR00000049798	0.403452	0.0442473	429851	ENSR00000049798_KRAS
DLBC	BRCA2	ENSR00000060908	0.647416	9.97127e-05	215626	ENSR00000060908_BRCA2
DLBC	BRCA2	ENSR00000060909	0.628202	0.000189593	216426	ENSR00000060909_BRCA2
DLBC	CREBBP	ENSR00000082664	0.525185	0.00383696	262125	ENSR00000082664_CREBBP
DLBC	MAPK3	ENSR00000085229	0.438884	0.0248472	511194	ENSR00000085229_MAPK3
DLBC	XPO1	ENSR00000117718	0.471884	0.0129496	603601	ENSR00000117718_XPO1
DLBC	RAF1	ENSR00000148747	0.564155	0.00136828	358185	ENSR00000148747_RAF1
DLBC	RAF1	ENSR00000148786	0.61637	0.000279471	682674	ENSR00000148786_RAF1
DLBC	APC	ENSR00000185309	0.681087	1.4861e-05	183198	ENSR00000185309_APC
DLBC	BRD2	ENSR00000195686	0.636687	8.93557e-05	442860	ENSR00000195686_BRD2
DLBC	ESR1	ENSR00000205343	0.702996	1.58925e-05	107445	ENSR00000205343_ESR1
DLBC	ESR1	ENSR00000205344	0.708858	1.30854e-05	109010	ENSR00000205344_ESR1
DLBC	EGFR	ENSR00000212692	0.560139	0.00153101	457093	ENSR00000212692_EGFR
DLBC	EGFR	ENSR00000212693	0.616696	0.000276517	459279	ENSR00000212693_EGFR
DLBC	EGFR	ENSR00000212694	0.574538	0.0007793	468136	ENSR00000212694_EGFR
DLBC	PTCH1	ENSR00000238333	0.491533	0.00847433	337804	ENSR00000238333_PTCH1
DLBC	ATM	ENSR00000265777	0.488493	0.00906681	253084	ENSR00000265777_ATM
DLBC	MSH6	ENSR00000290823	0.74696	1.7965e-06	52270	ENSR00000290823_MSH6
DLBC	RUNX1	ENSR00000300280	0.432914	0.0277388	499733	ENSR00000300280_RUNX1
DLBC	ESR1	ENSR00000323738	0.708858	1.30854e-05	109009	ENSR00000323738_ESR1
DLBC	MSH6	2:47696719-47702719	0.674465	1.96384e-05	4189	2:47696719-47702719_MSH6
GBM	MTOR	ENSR00000001267	0.378729	6.89501e-06	874206	ENSR00000001267_MTOR
GBM	NOTCH2	ENSR00000012237	0.396797	2.08274e-06	910417	ENSR00000012237_NOTCH2
GBM	NOTCH2	ENSR00000012238	0.355997	2.81198e-05	908885	ENSR00000012238_NOTCH2
GBM	NOTCH2	ENSR00000012442	0.511904	0	355505	ENSR00000012442_NOTCH2
GBM	NOTCH2	ENSR00000012443	0.51427	0	356426	ENSR00000012443_NOTCH2
GBM	NOTCH2	ENSR00000012444	0.536974	0	357776	ENSR00000012444_NOTCH2
GBM	NOTCH2	ENSR00000012450	0.347449	4.63979e-05	403966	ENSR00000012450_NOTCH2
GBM	NOTCH2	ENSR00000012457	0.651756	0	486374	ENSR00000012457_NOTCH2
GBM	NOTCH2	ENSR00000012458	0.462347	1.25875e-08	490943	ENSR00000012458_NOTCH2
GBM	NOTCH2	ENSR00000012459	0.305976	0.000430535	493575	ENSR00000012459_NOTCH2
GBM	NOTCH2	ENSR00000012514	0.494968	1.57421e-11	729675	ENSR00000012514_NOTCH2
GBM	NOTCH2	ENSR00000012515	0.434092	1.37315e-07	731063	ENSR00000012515_NOTCH2
GBM	AKT3	ENSR00000022815	0.478628	2.27983e-09	357179	ENSR00000022815_AKT3
GBM	BRCA2	ENSR00000060908	0.301817	0.000494858	215626	ENSR00000060908_BRCA2
GBM	TSC2	ENSR00000082518	0.601309	0	603262	ENSR00000082518_TSC2
GBM	TSC2	ENSR00000082519	0.557143	0	607777	ENSR00000082519_TSC2
GBM	CREBBP	ENSR00000082561	0.400235	1.64492e-06	975026	ENSR00000082561_CREBBP
GBM	TSC2	ENSR00000082561	0.513257	0	858235	ENSR00000082561_TSC2
GBM	CDK12	ENSR00000093870	0.33526	9.24647e-05	368811	ENSR00000093870_CDK12
GBM	EGFR	ENSR00000212577	0.608183	0	280122	ENSR00000212577_EGFR
GBM	EGFR	ENSR00000212579	0.627364	2.52225e-18	244921	ENSR00000212579_EGFR
GBM	EGFR	ENSR00000212580	0.672138	4.25739e-22	240027	ENSR00000212580_EGFR
GBM	EGFR	ENSR00000212582	0.684266	3.09422e-23	230223	ENSR00000212582_EGFR
GBM	EGFR	ENSR00000212583	0.678344	1.13061e-22	222633	ENSR00000212583_EGFR
GBM	EGFR	ENSR00000212587	0.672954	3.58247e-22	195111	ENSR00000212587_EGFR
GBM	EGFR	ENSR00000212595	0.836398	0	130321	ENSR00000212595_EGFR
GBM	EGFR	ENSR00000212609	0.847479	0	25871	ENSR00000212609_EGFR
GBM	EGFR	ENSR00000212610	0.85448	1.61936e-48	23008	ENSR00000212610_EGFR
GBM	EGFR	ENSR00000212613	0.918032	0	5960	ENSR00000212613_EGFR
GBM	EGFR	ENSR00000212614	0.906722	0	7246	ENSR00000212614_EGFR
GBM	EGFR	ENSR00000212636	0.714097	2.75078e-26	67879	ENSR00000212636_EGFR
GBM	EGFR	ENSR00000212643	0.832535	9.86464e-44	106383	ENSR00000212643_EGFR
GBM	EGFR	ENSR00000212679	0.445722	5.39422e-08	350735	ENSR00000212679_EGFR
GBM	EGFR	ENSR00000212692	0.358975	2.35345e-05	457093	ENSR00000212692_EGFR
GBM	EZH2	ENSR00000219579	0.418992	4.31734e-07	181120	ENSR00000219579_EZH2
GBM	MYC	ENSR00000230605	0.358152	2.47231e-05	164466	ENSR00000230605_MYC
GBM	JAK2	ENSR00000232852	0.478443	2.3322e-09	594150	ENSR00000232852_JAK2
GBM	JAK2	ENSR00000232853	0.487554	6.066e-10	595670	ENSR00000232853_JAK2
GBM	PTCH1	ENSR00000238324	0.494322	5.00399e-11	291043	ENSR00000238324_PTCH1
GBM	PTCH1	ENSR00000238342	0.543749	0	464884	ENSR00000238342_PTCH1
GBM	MTOR	ENSR00000250206	0.377897	7.27485e-06	868207	ENSR00000250206_MTOR
GBM	TSC2	ENSR00000279451	0.602672	0	603035	ENSR00000279451_TSC2
GBM	EGFR	ENSR00000326264	0.616132	1.79507e-17	245321	ENSR00000326264_EGFR
GBM	EGFR	ENSR00000326265	0.641051	2.0648e-19	242721	ENSR00000326265_EGFR
GBM	EGFR	ENSR00000326266	0.684505	2.93485e-23	230221	ENSR00000326266_EGFR
GBM	SMO	ENSR00000328274	0.440377	8.34217e-08	896572	ENSR00000328274_SMO
GBM	EZH2	ENSR00000328996	0.30456	0.000461866	656179	ENSR00000328996_EZH2
GBM	EZH2	ENSR00000328997	0.330233	0.000121816	657479	ENSR00000328997_EZH2
GBM	ABL1	ENSR00000337983	0.483771	1.14271e-09	498154	ENSR00000337983_ABL1
GBM	NOTCH1	ENSR00000338188	0.328641	0.000132801	626462	ENSR00000338188_NOTCH1
GBM	CCND2	12:4290708-4296708	0.818132	0	19936	12:4290708-4296708_CCND2
GBM	CCND2	12:4291262-4297262	0.820281	0	20490	12:4291262-4297262_CCND2
GBM	MDM2	12:68915131-68921131	0.380365	6.20608e-06	109955	12:68915131-68921131_MDM2
GBM	MDM2	12:68915402-68921402	0.366869	1.45554e-05	110226	12:68915402-68921402_MDM2
GBM	MDM2	12:68916828-68922828	0.367511	1.39898e-05	111652	12:68916828-68922828_MDM2
GBM	MDM2	12:68919551-68925551	0.3845	4.74153e-06	114375	12:68919551-68925551_MDM2
GBM	KIT	4:54002594-54008594	0.327273	0.000142942	652324	4:54002594-54008594_KIT
GBM	PDGFRA	4:54002594-54008594	0.378701	6.90745e-06	223503	4:54002594-54008594_PDGFRA
GBM	EGFR	7:55459359-55465359	0.40948	8.60029e-07	443338	7:55459359-55465359_EGFR
HNSC	NOTCH2	ENSR00000012457	0.426749	0	486374	ENSR00000012457_NOTCH2
HNSC	NOTCH2	ENSR00000012458	0.386672	4.1887e-19	490943	ENSR00000012458_NOTCH2
HNSC	CCND1	ENSR00000041357	0.471703	1.27011e-29	258687	ENSR00000041357_CCND1
HNSC	MDM2	ENSR00000053727	0.324557	2.23741e-13	458274	ENSR00000053727_MDM2
HNSC	BRCA2	ENSR00000060908	0.369407	0	215626	ENSR00000060908_BRCA2
HNSC	BRCA2	ENSR00000060909	0.375406	0	216426	ENSR00000060909_BRCA2
HNSC	AKT2	ENSR00000109507	0.34138	1.05704e-14	29355	ENSR00000109507_AKT2
HNSC	TMPRSS2	ENSR00000142604	0.42017	7.18443e-23	129399	ENSR00000142604_TMPRSS2
HNSC	TMPRSS2	ENSR00000142605	0.448029	2.28115e-26	133693	ENSR00000142605_TMPRSS2
HNSC	TMPRSS2	ENSR00000142606	0.459552	6.41972e-28	135630	ENSR00000142606_TMPRSS2
HNSC	TMPRSS2	ENSR00000142607	0.443406	9.17861e-26	143039	ENSR00000142607_TMPRSS2
HNSC	CCND1	ENSR00000264626	0.474678	4.74158e-30	252687	ENSR00000264626_CCND1
HNSC	MDM4	1:205441121-205447121	0.507939	3.81901e-35	927742	1:205441121-205447121_MDM4
HNSC	AKT1	14:105069641-105075641	0.32658	2.01676e-13	276890	14:105069641-105075641_AKT1
HNSC	EGFR	7:55459359-55465359	0.653731	0	443338	7:55459359-55465359_EGFR
HNSC	MYC	8:127663501-127669501	0.374877	6.88868e-18	68933	8:127663501-127669501_MYC
KICH	NOTCH2	ENSR00000012457	0.771553	0	486374	ENSR00000012457_NOTCH2
KICH	NOTCH2	ENSR00000012458	0.818573	0	490943	ENSR00000012458_NOTCH2
KICH	PTEN	ENSR00000031042	0.313279	0.0101755	651112	ENSR00000031042_PTEN
KICH	PTEN	ENSR00000031043	0.345778	0.00402259	648913	ENSR00000031043_PTEN
KICH	PTEN	ENSR00000031044	0.341233	0.0046085	646817	ENSR00000031044_PTEN
KICH	RAB35	ENSR00000058354	0.334985	0.00553597	639903	ENSR00000058354_RAB35
KICH	BRCA2	ENSR00000060908	0.450068	9.89094e-05	215626	ENSR00000060908_BRCA2
KICH	BRCA2	ENSR00000060909	0.447021	0.000112092	216426	ENSR00000060909_BRCA2
KICH	RB1	ENSR00000062690	0.487113	1.97864e-05	677949	ENSR00000062690_RB1
KICH	MAPK3	ENSR00000085229	0.442918	0.000132444	511194	ENSR00000085229_MAPK3
KICH	ETV4	ENSR00000094568	0.361185	0.0025	173549	ENSR00000094568_ETV4
KICH	ETV4	ENSR00000094570	0.358938	0.00268352	172619	ENSR00000094570_ETV4
KICH	AKT2	ENSR00000109507	0.374447	0.00162897	29355	ENSR00000109507_AKT2
KICH	TMPRSS2	ENSR00000142544	0.471553	3.96801e-05	323215	ENSR00000142544_TMPRSS2
KICH	TMPRSS2	ENSR00000142545	0.460572	6.37195e-05	320529	ENSR00000142545_TMPRSS2
KICH	TMPRSS2	ENSR00000142546	0.623527	0	313315	ENSR00000142546_TMPRSS2
KICH	TMPRSS2	ENSR00000142710	0.607508	0	771184	ENSR00000142710_TMPRSS2
KICH	RAF1	ENSR00000148786	0.490432	1.69895e-05	682674	ENSR00000148786_RAF1
KICH	BRD2	ENSR00000195824	0.524991	3.19289e-06	665005	ENSR00000195824_BRD2
KICH	SYK	ENSR00000237596	0.598961	2.27261e-08	902065	ENSR00000237596_SYK
KICH	SYK	ENSR00000237597	0.578424	9.31124e-08	899147	ENSR00000237597_SYK
KICH	SYK	ENSR00000237598	0.571453	1.45679e-07	889519	ENSR00000237598_SYK
KICH	SYK	ENSR00000237599	0.568016	1.80682e-07	877646	ENSR00000237599_SYK
KICH	PTCH1	ENSR00000238351	0.507508	7.59275e-06	524176	ENSR00000238351_PTCH1
KICH	PTCH1	ENSR00000238352	0.463926	5.52172e-05	525528	ENSR00000238352_PTCH1
KICH	PTEN	ENSR00000260651	0.34428	0.00420804	648413	ENSR00000260651_PTEN
KICH	ETV4	ENSR00000283466	0.362189	0.00242161	171920	ENSR00000283466_ETV4
KICH	TMPRSS2	ENSR00000300474	0.459074	6.78919e-05	378816	ENSR00000300474_TMPRSS2
KICH	TMPRSS2	ENSR00000300478	0.594042	3.33929e-08	266416	ENSR00000300478_TMPRSS2
KICH	SYK	ENSR00000336553	0.563232	2.42787e-07	882287	ENSR00000336553_SYK
KICH	PTCH1	ENSR00000336852	0.523766	3.39789e-06	520643	ENSR00000336852_PTCH1
KICH	PTCH1	ENSR00000336853	0.506027	8.15329e-06	521843	ENSR00000336853_PTCH1
KICH	BRCA1	17:43340887-43346887	0.428039	0.000238766	173642	17:43340887-43346887_BRCA1
KICH	MSH2	2:46627448-46633448	0.468624	4.50795e-05	772521	2:46627448-46633448_MSH2
KICH	PDGFRA	4:54002594-54008594	0.428498	0.000234545	223503	4:54002594-54008594_PDGFRA
KICH	EGFR	7:55459359-55465359	0.514777	5.32481e-06	443338	7:55459359-55465359_EGFR
KIRC	NOTCH2	ENSR00000012457	0.470198	0	486374	ENSR00000012457_NOTCH2
KIRC	NOTCH2	ENSR00000012458	0.385484	0	490943	ENSR00000012458_NOTCH2
KIRC	NOTCH2	ENSR00000012514	0.506248	0	729675	ENSR00000012514_NOTCH2
KIRC	NOTCH2	ENSR00000012515	0.335802	2.50058e-16	731063	ENSR00000012515_NOTCH2
KIRC	DDR2	ENSR00000014778	0.350261	8.37478e-18	641730	ENSR00000014778_DDR2
KIRC	MDM4	ENSR00000018789	0.68906	0	996022	ENSR00000018789_MDM4
KIRC	BRCA2	ENSR00000060908	0.35411	3.36657e-18	215626	ENSR00000060908_BRCA2
KIRC	BRCA2	ENSR00000060909	0.352579	4.84566e-18	216426	ENSR00000060909_BRCA2
KIRC	TSC2	ENSR00000082364	0.508415	0	498835	ENSR00000082364_TSC2
KIRC	CDH1	ENSR00000087174	0.418135	0	969047	ENSR00000087174_CDH1
KIRC	RARA	ENSR00000094095	0.320248	8.37513e-15	138808	ENSR00000094095_RARA
KIRC	XPO1	ENSR00000117718	0.367797	0	603601	ENSR00000117718_XPO1
KIRC	ASXL1	ENSR00000136022	0.493984	0	689044	ENSR00000136022_ASXL1
KIRC	ERG	ENSR00000142423	0.418609	0	338720	ENSR00000142423_ERG
KIRC	ERG	ENSR00000142433	0.609921	2.3267e-61	372495	ENSR00000142433_ERG
KIRC	PDGFRB	ENSR00000189022	0.340996	6.51712e-17	473628	ENSR00000189022_PDGFRB
KIRC	PDGFRB	ENSR00000189023	0.333599	4.26384e-16	474428	ENSR00000189023_PDGFRB
KIRC	PDGFRB	ENSR00000189024	0.335323	2.81254e-16	475528	ENSR00000189024_PDGFRB
KIRC	PDGFRB	ENSR00000189045	0.318748	1.14815e-14	635628	ENSR00000189045_PDGFRB
KIRC	EGFR	ENSR00000212613	0.407462	0	5960	ENSR00000212613_EGFR
KIRC	EGFR	ENSR00000212625	0.332732	4.43987e-16	36808	ENSR00000212625_EGFR
KIRC	MET	ENSR00000217179	0.474366	0	114613	ENSR00000217179_MET
KIRC	MYC	ENSR00000230605	0.36493	2.38605e-19	164466	ENSR00000230605_MYC
KIRC	TSC1	ENSR00000242576	0.584941	2.73548e-55	426993	ENSR00000242576_TSC1
KIRC	NOTCH1	ENSR00000243050	0.593669	0	89234	ENSR00000243050_NOTCH1
KIRC	ATM	ENSR00000265777	0.341352	5.90654e-17	253084	ENSR00000265777_ATM
KIRC	RB1	ENSR00000271979	0.377159	1.04039e-20	284949	ENSR00000271979_RB1
KIRC	EZH2	ENSR00000328997	0.534774	0	657479	ENSR00000328997_EZH2
KIRC	DDR2	1:163125643-163131643	0.559957	0	497270	1:163125643-163131643_DDR2
KIRC	BCL2	18:63216261-63222261	0.304264	1.61292e-13	100867	18:63216261-63222261_BCL2
KIRP	NOTCH2	ENSR00000012442	0.513946	0	355505	ENSR00000012442_NOTCH2
KIRP	NOTCH2	ENSR00000012443	0.501173	0	356426	ENSR00000012443_NOTCH2
KIRP	NOTCH2	ENSR00000012444	0.535521	0	357776	ENSR00000012444_NOTCH2
KIRP	NOTCH2	ENSR00000012457	0.345446	2.36041e-09	486374	ENSR00000012457_NOTCH2
KIRP	NOTCH2	ENSR00000012514	0.55376	0	729675	ENSR00000012514_NOTCH2
KIRP	NOTCH2	ENSR00000012515	0.459427	0	731063	ENSR00000012515_NOTCH2
KIRP	PTEN	ENSR00000031042	0.346082	2.19193e-09	651112	ENSR00000031042_PTEN
KIRP	PTEN	ENSR00000031043	0.374731	6.31138e-11	648913	ENSR00000031043_PTEN
KIRP	PTEN	ENSR00000031044	0.335191	7.60507e-09	646817	ENSR00000031044_PTEN
KIRP	HRAS	ENSR00000035643	0.387956	1.01653e-11	21898	ENSR00000035643_HRAS
KIRP	MEN1	ENSR00000040875	0.380846	2.76943e-11	857707	ENSR00000040875_MEN1
KIRP	ETV6	ENSR00000048941	0.309482	1.18379e-07	845871	ENSR00000048941_ETV6
KIRP	BRCA2	ENSR00000060908	0.385411	1.46455e-11	215626	ENSR00000060908_BRCA2
KIRP	BRCA2	ENSR00000060909	0.38643	1.26639e-11	216426	ENSR00000060909_BRCA2
KIRP	RB1	ENSR00000062625	0.450325	0	202701	ENSR00000062625_RB1
KIRP	TSC2	ENSR00000082561	0.350789	1.25978e-09	858235	ENSR00000082561_TSC2
KIRP	XPO1	ENSR00000117718	0.520922	0	603601	ENSR00000117718_XPO1
KIRP	ASXL1	ENSR00000136022	0.514749	0	689044	ENSR00000136022_ASXL1
KIRP	ASXL1	ENSR00000136023	0.542124	0	687644	ENSR00000136023_ASXL1
KIRP	BRD2	ENSR00000195824	0.302816	2.31323e-07	665005	ENSR00000195824_BRD2
KIRP	MET	ENSR00000217165	0.388518	9.36734e-12	41679	ENSR00000217165_MET
KIRP	MET	ENSR00000217166	0.388226	9.77494e-12	42839	ENSR00000217166_MET
KIRP	MET	ENSR00000217167	0.375997	5.3343e-11	44311	ENSR00000217167_MET
KIRP	MET	ENSR00000217179	0.675871	9.62269e-43	114613	ENSR00000217179_MET
KIRP	FGFR1	ENSR00000223532	0.374244	4.94044e-11	879344	ENSR00000223532_FGFR1
KIRP	PTEN	ENSR00000260651	0.367542	1.60521e-10	648413	ENSR00000260651_PTEN
KIRP	SMO	ENSR00000328274	0.325465	2.2152e-08	896572	ENSR00000328274_SMO
KIRP	EZH2	ENSR00000328996	0.627693	0	656179	ENSR00000328996_EZH2
KIRP	EZH2	ENSR00000328997	0.618717	0	657479	ENSR00000328997_EZH2
KIRP	MDM4	1:205441121-205447121	0.646492	0	927742	1:205441121-205447121_MDM4
KIRP	KIT	4:54002594-54008594	0.441739	0	652324	4:54002594-54008594_KIT
LGG	MTOR	ENSR00000001267	0.432447	0	874206	ENSR00000001267_MTOR
LGG	NRAS	ENSR00000011702	0.565979	0	153567	ENSR00000011702_NRAS
LGG	NOTCH2	ENSR00000012237	0.308089	4.79296e-12	910417	ENSR00000012237_NOTCH2
LGG	NOTCH2	ENSR00000012450	0.477374	0	403966	ENSR00000012450_NOTCH2
LGG	NOTCH2	ENSR00000012457	0.745183	0	486374	ENSR00000012457_NOTCH2
LGG	NOTCH2	ENSR00000012458	0.682599	0	490943	ENSR00000012458_NOTCH2
LGG	NOTCH2	ENSR00000012514	0.565899	0	729675	ENSR00000012514_NOTCH2
LGG	NOTCH2	ENSR00000012515	0.476325	0	731063	ENSR00000012515_NOTCH2
LGG	HRAS	ENSR00000035643	0.301024	1.57241e-11	21898	ENSR00000035643_HRAS
LGG	CDKN1B	ENSR00000048941	0.320704	5.22608e-13	219333	ENSR00000048941_CDKN1B
LGG	MDM2	ENSR00000053727	0.389407	0	458274	ENSR00000053727_MDM2
LGG	RB1	ENSR00000062625	0.3997	0	202701	ENSR00000062625_RB1
LGG	TSC2	ENSR00000082389	0.406565	0	246550	ENSR00000082389_TSC2
LGG	TSC2	ENSR00000082518	0.623747	0	603262	ENSR00000082518_TSC2
LGG	TSC2	ENSR00000082519	0.509345	0	607777	ENSR00000082519_TSC2
LGG	TP53	ENSR00000090995	0.303288	1.07878e-11	672950	ENSR00000090995_TP53
LGG	TP53	ENSR00000090996	0.308883	4.18439e-12	673750	ENSR00000090996_TP53
LGG	STK11	ENSR00000105480	0.370689	0	653273	ENSR00000105480_STK11
LGG	AKT2	ENSR00000109599	0.377386	0	569758	ENSR00000109599_AKT2
LGG	XPO1	ENSR00000117718	0.439032	0	603601	ENSR00000117718_XPO1
LGG	XPO1	ENSR00000117722	0.363794	8.60548e-18	613557	ENSR00000117722_XPO1
LGG	ETV5	ENSR00000163158	0.348295	2.16737e-15	32421	ENSR00000163158_ETV5
LGG	PDGFRA	ENSR00000168481	0.825802	0	5104	ENSR00000168481_PDGFRA
LGG	EGFR	ENSR00000212595	0.704099	3.56833e-79	130321	ENSR00000212595_EGFR
LGG	EZH2	ENSR00000219579	0.444847	0	181120	ENSR00000219579_EZH2
LGG	PTCH1	ENSR00000238324	0.4985	0	291043	ENSR00000238324_PTCH1
LGG	PTCH1	ENSR00000238342	0.697455	0	464884	ENSR00000238342_PTCH1
LGG	PTCH1	ENSR00000238343	0.666186	0	468736	ENSR00000238343_PTCH1
LGG	PTCH1	ENSR00000238351	0.349265	1.73373e-15	524176	ENSR00000238351_PTCH1
LGG	PTCH1	ENSR00000238352	0.322935	3.48238e-13	525528	ENSR00000238352_PTCH1
LGG	NOTCH1	ENSR00000243144	0.322168	4.00636e-13	582938	ENSR00000243144_NOTCH1
LGG	HRAS	ENSR00000262334	0.34945	1.66034e-15	20387	ENSR00000262334_HRAS
LGG	TSC2	ENSR00000279451	0.624803	0	603035	ENSR00000279451_TSC2
LGG	SMO	ENSR00000328274	0.388127	0	896572	ENSR00000328274_SMO
LGG	EZH2	ENSR00000328997	0.437889	0	657479	ENSR00000328997_EZH2
LGG	PTCH1	ENSR00000336846	0.414225	0	287043	ENSR00000336846_PTCH1
LGG	PTCH1	ENSR00000336852	0.373615	0	520643	ENSR00000336852_PTCH1
LGG	PTCH1	ENSR00000336853	0.34844	2.09698e-15	521843	ENSR00000336853_PTCH1
LGG	MDM4	1:205441121-205447121	0.397817	0	927742	1:205441121-205447121_MDM4
LGG	ETV5	3:186121858-186127858	0.330648	8.2366e-14	14540	3:186121858-186127858_ETV5
LGG	PDGFRA	4:54002594-54008594	0.356079	3.07025e-16	223503	4:54002594-54008594_PDGFRA
LIHC	MPL	ENSR00000005564	0.381308	1.22401e-14	99349	ENSR00000005564_MPL
LIHC	MPL	ENSR00000005565	0.383544	8.16494e-15	98193	ENSR00000005565_MPL
LIHC	NOTCH2	ENSR00000012442	0.405159	0	355505	ENSR00000012442_NOTCH2
LIHC	NOTCH2	ENSR00000012443	0.402292	0	356426	ENSR00000012443_NOTCH2
LIHC	NOTCH2	ENSR00000012444	0.43001	0	357776	ENSR00000012444_NOTCH2
LIHC	NOTCH2	ENSR00000012450	0.307547	1.57647e-09	403966	ENSR00000012450_NOTCH2
LIHC	NOTCH2	ENSR00000012457	0.547819	8.89483e-33	486374	ENSR00000012457_NOTCH2
LIHC	NOTCH2	ENSR00000012458	0.463577	0	490943	ENSR00000012458_NOTCH2
LIHC	MDM4	ENSR00000018586	0.647784	5.68515e-50	309109	ENSR00000018586_MDM4
LIHC	MEN1	ENSR00000040875	0.440773	0	857707	ENSR00000040875_MEN1
LIHC	BRCA2	ENSR00000060908	0.486801	7.09117e-25	215626	ENSR00000060908_BRCA2
LIHC	BRCA2	ENSR00000060909	0.466768	1.2689e-22	216426	ENSR00000060909_BRCA2
LIHC	NFKBIA	ENSR00000067643	0.394524	1.04877e-15	52149	ENSR00000067643_NFKBIA
LIHC	CDK12	ENSR00000094095	0.401227	2.84627e-16	986489	ENSR00000094095_CDK12
LIHC	CEBPA	ENSR00000108823	0.491165	2.18377e-25	102404	ENSR00000108823_CEBPA
LIHC	CEBPA	ENSR00000108824	0.535201	5.26627e-31	104496	ENSR00000108824_CEBPA
LIHC	MET	ENSR00000217187	0.453653	3.12529e-21	171510	ENSR00000217187_MET
LIHC	MPL	ENSR00000251502	0.381195	1.24931e-14	99549	ENSR00000251502_MPL
LIHC	MDM4	ENSR00000256275	0.651771	8.52838e-51	309379	ENSR00000256275_MDM4
LIHC	CEBPA	ENSR00000288114	0.536593	3.38633e-31	104536	ENSR00000288114_CEBPA
LIHC	MSH2	2:46627448-46633448	0.535665	0	772521	2:46627448-46633448_MSH2
LIHC	EGFR	7:55459359-55465359	0.32951	7.46022e-11	443338	7:55459359-55465359_EGFR
LUAD	NOTCH2	ENSR00000012457	0.439706	0	486374	ENSR00000012457_NOTCH2
LUAD	NOTCH2	ENSR00000012458	0.404332	0	490943	ENSR00000012458_NOTCH2
LUAD	NOTCH2	ENSR00000012514	0.493424	0	729675	ENSR00000012514_NOTCH2
LUAD	NOTCH2	ENSR00000012515	0.444771	0	731063	ENSR00000012515_NOTCH2
LUAD	PTEN	ENSR00000031042	0.346939	3.03734e-16	651112	ENSR00000031042_PTEN
LUAD	PTEN	ENSR00000031043	0.35731	1.8038e-18	648913	ENSR00000031043_PTEN
LUAD	MEN1	ENSR00000040875	0.371898	0	857707	ENSR00000040875_MEN1
LUAD	ETV6	ENSR00000048839	0.450512	3.13458e-28	181146	ENSR00000048839_ETV6
LUAD	NKX2-1	ENSR00000067701	0.716969	2.30502e-89	16166	ENSR00000067701_NKX2-1
LUAD	AKT1	ENSR00000073731	0.338367	2.4542e-15	77212	ENSR00000073731_AKT1
LUAD	TSC2	ENSR00000082519	0.393327	0	607777	ENSR00000082519_TSC2
LUAD	AKT2	ENSR00000109507	0.33376	6.75829e-15	29355	ENSR00000109507_AKT2
LUAD	ASXL1	ENSR00000136023	0.318208	1.56749e-13	687644	ENSR00000136023_ASXL1
LUAD	ERG	ENSR00000142305	0.43115	1.26593e-25	309980	ENSR00000142305_ERG
LUAD	ERG	ENSR00000142306	0.41506	1.37596e-23	305480	ENSR00000142306_ERG
LUAD	MET	ENSR00000217166	0.599024	4.15866e-55	42839	ENSR00000217166_MET
LUAD	MET	ENSR00000217167	0.578975	1.23282e-50	44311	ENSR00000217167_MET
LUAD	MET	ENSR00000217179	0.738732	1.08494e-97	114613	ENSR00000217179_MET
LUAD	PTCH1	ENSR00000238324	0.445707	0	291043	ENSR00000238324_PTCH1
LUAD	BRD3	ENSR00000242576	0.306711	1.34273e-12	696909	ENSR00000242576_BRD3
LUAD	TSC1	ENSR00000242576	0.658416	0	426993	ENSR00000242576_TSC1
LUAD	PTEN	ENSR00000260651	0.344033	6.43475e-16	648413	ENSR00000260651_PTEN
LUAD	NKX2-1	ENSR00000274126	0.731095	1.12364e-94	14149	ENSR00000274126_NKX2-1
LUAD	NKX2-1	ENSR00000274127	0.712632	8.4931e-88	12449	ENSR00000274127_NKX2-1
LUAD	ERG	ENSR00000300367	0.41618	0	308880	ENSR00000300367_ERG
LUAD	ERG	ENSR00000300368	0.41506	1.37596e-23	305480	ENSR00000300368_ERG
LUAD	ROS1	ENSR00000322696	0.812652	1.28723e-133	52555	ENSR00000322696_ROS1
LUAD	MDM4	1:205441121-205447121	0.504815	0	927742	1:205441121-205447121_MDM4
LUAD	MDM2	12:68915131-68921131	0.303699	2.31283e-12	109955	12:68915131-68921131_MDM2
LUAD	NKX2-1	14:36502792-36508792	0.731701	6.53048e-95	15357	14:36502792-36508792_NKX2-1
LUAD	NKX2-1	14:36505377-36511377	0.71533	9.07923e-89	12772	14:36505377-36511377_NKX2-1
LUSC	NOTCH2	ENSR00000012450	0.425672	0	403966	ENSR00000012450_NOTCH2
LUSC	NOTCH2	ENSR00000012457	0.52585	0	486374	ENSR00000012457_NOTCH2
LUSC	NOTCH2	ENSR00000012458	0.507986	0	490943	ENSR00000012458_NOTCH2
LUSC	NOTCH2	ENSR00000012514	0.516766	0	729675	ENSR00000012514_NOTCH2
LUSC	PTEN	ENSR00000031042	0.393538	2.29735e-20	651112	ENSR00000031042_PTEN
LUSC	PTEN	ENSR00000031043	0.401269	3.1742e-21	648913	ENSR00000031043_PTEN
LUSC	PTEN	ENSR00000031044	0.368421	9.68516e-18	646817	ENSR00000031044_PTEN
LUSC	MEN1	ENSR00000040875	0.369612	0	857707	ENSR00000040875_MEN1
LUSC	CCND1	ENSR00000041357	0.398157	7.08841e-21	258687	ENSR00000041357_CCND1
LUSC	AKT1	ENSR00000073731	0.444619	0	77212	ENSR00000073731_AKT1
LUSC	ETV4	ENSR00000094568	0.329501	4.30727e-14	173549	ENSR00000094568_ETV4
LUSC	ETV4	ENSR00000094570	0.333661	1.87983e-14	172619	ENSR00000094570_ETV4
LUSC	AKT2	ENSR00000109507	0.52616	0	29355	ENSR00000109507_AKT2
LUSC	TMPRSS2	ENSR00000142710	0.326738	7.37549e-14	771184	ENSR00000142710_TMPRSS2
LUSC	EWSR1	ENSR00000144935	0.386687	0	597637	ENSR00000144935_EWSR1
LUSC	NF2	ENSR00000144935	0.34378	1.94702e-15	933184	ENSR00000144935_NF2
LUSC	ZNRF3	ENSR00000144935	0.327301	6.61502e-14	213220	ENSR00000144935_ZNRF3
LUSC	ZNRF3	ENSR00000145127	0.322262	1.30917e-13	972279	ENSR00000145127_ZNRF3
LUSC	ZNRF3	ENSR00000145128	0.322402	1.27522e-13	976554	ENSR00000145128_ZNRF3
LUSC	ZNRF3	ENSR00000145129	0.326203	6.21522e-14	977208	ENSR00000145129_ZNRF3
LUSC	EGFR	ENSR00000212613	0.612498	0	5960	ENSR00000212613_EGFR
LUSC	FGFR1	ENSR00000223718	0.411138	0	284181	ENSR00000223718_FGFR1
LUSC	MYC	ENSR00000230496	0.406912	7.21977e-22	556634	ENSR00000230496_MYC
LUSC	MYC	ENSR00000230497	0.415853	6.48896e-23	555209	ENSR00000230497_MYC
LUSC	JAK2	ENSR00000232852	0.452656	0	594150	ENSR00000232852_JAK2
LUSC	JAK2	ENSR00000232853	0.418275	0	595670	ENSR00000232853_JAK2
LUSC	BRD3	ENSR00000242576	0.302302	6.16004e-12	696909	ENSR00000242576_BRD3
LUSC	TSC1	ENSR00000242576	0.559818	0	426993	ENSR00000242576_TSC1
LUSC	PTEN	ENSR00000260651	0.396768	1.01166e-20	648413	ENSR00000260651_PTEN
LUSC	CCND1	ENSR00000264626	0.411027	2.40531e-22	252687	ENSR00000264626_CCND1
LUSC	ETV4	ENSR00000283466	0.332973	2.15931e-14	171920	ENSR00000283466_ETV4
LUSC	ZNRF3	ENSR00000301581	0.32129	1.57011e-13	975008	ENSR00000301581_ZNRF3
LUSC	ROS1	ENSR00000322696	0.915275	2.87379e-217	52555	ENSR00000322696_ROS1
LUSC	EZH2	ENSR00000328997	0.356889	5.57624e-17	657479	ENSR00000328997_EZH2
LUSC	MYC	ENSR00000333353	0.405091	1.16817e-21	579434	ENSR00000333353_MYC
LUSC	MYC	ENSR00000333355	0.406134	8.87102e-22	556734	ENSR00000333355_MYC
LUSC	MDM4	1:205441121-205447121	0.3096	1.32961e-12	927742	1:205441121-205447121_MDM4
LUSC	KIT	4:54002594-54008594	0.335117	1.3971e-14	652324	4:54002594-54008594_KIT
LUSC	MYC	8:127663501-127669501	0.494477	1.10885e-33	68933	8:127663501-127669501_MYC
MESO	NOTCH2	ENSR00000012442	0.486787	0.000279202	355505	ENSR00000012442_NOTCH2
MESO	NOTCH2	ENSR00000012443	0.506297	0.000133859	356426	ENSR00000012443_NOTCH2
MESO	NOTCH2	ENSR00000012444	0.535355	4.08205e-05	357776	ENSR00000012444_NOTCH2
MESO	NOTCH2	ENSR00000012514	0.593981	1.73446e-06	729675	ENSR00000012514_NOTCH2
MESO	NOTCH2	ENSR00000012515	0.562244	1.19888e-05	731063	ENSR00000012515_NOTCH2
MESO	DDR2	ENSR00000014778	0.37314	0.00939352	641730	ENSR00000014778_DDR2
MESO	PTEN	ENSR00000031041	0.43286	0.00173314	656013	ENSR00000031041_PTEN
MESO	PTEN	ENSR00000031042	0.345422	0.0184471	651112	ENSR00000031042_PTEN
MESO	WT1	ENSR00000038456	0.888131	4.92796e-27	52838	ENSR00000038456_WT1
MESO	MEN1	ENSR00000040875	0.437898	0.00147892	857707	ENSR00000040875_MEN1
MESO	BRCA2	ENSR00000060908	0.52294	6.86731e-05	215626	ENSR00000060908_BRCA2
MESO	BRCA2	ENSR00000060909	0.508015	0.000125146	216426	ENSR00000060909_BRCA2
MESO	MAPK3	ENSR00000084973	0.375801	0.00877634	997106	ENSR00000084973_MAPK3
MESO	MAPK3	ENSR00000084974	0.353234	0.0153491	993606	ENSR00000084974_MAPK3
MESO	MAPK3	ENSR00000085065	0.322874	0.0304921	519885	ENSR00000085065_MAPK3
MESO	TP53	ENSR00000090995	0.439747	0.00139454	672950	ENSR00000090995_TP53
MESO	TP53	ENSR00000090996	0.432464	0.00175439	673750	ENSR00000090996_TP53
MESO	AKT2	ENSR00000109507	0.328704	0.0268761	29355	ENSR00000109507_AKT2
MESO	XPO1	ENSR00000117718	0.384462	0.00699544	603601	ENSR00000117718_XPO1
MESO	TMPRSS2	ENSR00000142710	0.32529	0.028058	771184	ENSR00000142710_TMPRSS2
MESO	RAF1	ENSR00000148786	0.373989	0.00919268	682674	ENSR00000148786_RAF1
MESO	FGFR1	ENSR00000223718	0.347818	0.0174486	284181	ENSR00000223718_FGFR1
MESO	JAK2	ENSR00000232852	0.327855	0.0273787	594150	ENSR00000232852_JAK2
MESO	JAK2	ENSR00000232853	0.313402	0.0371851	595670	ENSR00000232853_JAK2
MESO	PTCH1	ENSR00000238324	0.462277	0.000665361	291043	ENSR00000238324_PTCH1
MESO	TP53	ENSR00000282329	0.443389	0.00124155	672350	ENSR00000282329_TP53
MESO	SMO	ENSR00000328274	0.31876	0.0332655	896572	ENSR00000328274_SMO
MESO	EGFR	7:55459359-55465359	0.584735	3.44758e-06	443338	7:55459359-55465359_EGFR
OV	MTOR	ENSR00000001267	0.480643	0	874206	ENSR00000001267_MTOR
OV	NOTCH2	ENSR00000012237	0.392291	3.06171e-09	910417	ENSR00000012237_NOTCH2
OV	NOTCH2	ENSR00000012238	0.375696	1.74848e-08	908885	ENSR00000012238_NOTCH2
OV	NOTCH2	ENSR00000012450	0.358184	9.64547e-08	403966	ENSR00000012450_NOTCH2
OV	NOTCH2	ENSR00000012457	0.417313	1.50901e-10	486374	ENSR00000012457_NOTCH2
OV	NOTCH2	ENSR00000012458	0.432965	9.90079e-12	490943	ENSR00000012458_NOTCH2
OV	NOTCH2	ENSR00000012464	0.306191	8.20813e-06	539574	ENSR00000012464_NOTCH2
OV	NOTCH2	ENSR00000012514	0.396407	1.94221e-09	729675	ENSR00000012514_NOTCH2
OV	NOTCH2	ENSR00000012515	0.364179	5.45112e-08	731063	ENSR00000012515_NOTCH2
OV	MCL1	ENSR00000013471	0.319941	2.75625e-06	444155	ENSR00000013471_MCL1
OV	MCL1	ENSR00000013524	0.30787	7.20714e-06	16562	ENSR00000013524_MCL1
OV	MCL1	ENSR00000013533	0.306563	7.97561e-06	55640	ENSR00000013533_MCL1
OV	MCL1	ENSR00000013534	0.374687	1.93568e-08	88206	ENSR00000013534_MCL1
OV	MDM4	ENSR00000018508	0.644997	0	871679	ENSR00000018508_MDM4
OV	PTEN	ENSR00000031055	0.305585	8.60143e-06	548577	ENSR00000031055_PTEN
OV	FGFR2	ENSR00000034445	0.756288	0	87996	ENSR00000034445_FGFR2
OV	WT1	ENSR00000038456	0.715718	6.08665e-41	52838	ENSR00000038456_WT1
OV	ETV6	ENSR00000048866	0.386508	5.70697e-09	383246	ENSR00000048866_ETV6
OV	MDM2	ENSR00000053651	0.443814	0	171760	ENSR00000053651_MDM2
OV	MDM2	ENSR00000053727	0.541181	0	458274	ENSR00000053727_MDM2
OV	BRCA2	ENSR00000060908	0.36527	4.90452e-08	215626	ENSR00000060908_BRCA2
OV	BRCA2	ENSR00000060909	0.367948	3.7784e-08	216426	ENSR00000060909_BRCA2
OV	AKT1	ENSR00000073731	0.437862	1.04161e-12	77212	ENSR00000073731_AKT1
OV	NF1	ENSR00000093026	0.319854	2.77584e-06	379627	ENSR00000093026_NF1
OV	NF1	ENSR00000093027	0.334029	8.47829e-07	377727	ENSR00000093027_NF1
OV	SMAD2	ENSR00000102995	0.372	1.94343e-08	72654	ENSR00000102995_SMAD2
OV	SMARCA4	ENSR00000107069	0.48506	0	233101	ENSR00000107069_SMARCA4
OV	SMARCA4	ENSR00000107218	0.507286	0	713136	ENSR00000107218_SMARCA4
OV	SMARCA4	ENSR00000107227	0.551501	0	860750	ENSR00000107227_SMARCA4
OV	AKT2	ENSR00000109447	0.370152	3.04182e-08	466640	ENSR00000109447_AKT2
OV	AKT2	ENSR00000109507	0.569153	0	29355	ENSR00000109507_AKT2
OV	ERCC2	ENSR00000110112	0.324791	1.84878e-06	513818	ENSR00000110112_ERCC2
OV	ERBB4	ENSR00000129683	0.88585	4.24236e-88	428381	ENSR00000129683_ERBB4
OV	ERBB4	ENSR00000129695	0.879632	3.10915e-85	123883	ENSR00000129695_ERBB4
OV	ASXL1	ENSR00000136022	0.508462	0	689044	ENSR00000136022_ASXL1
OV	ASXL1	ENSR00000136023	0.495766	0	687644	ENSR00000136023_ASXL1
OV	ASXL1	ENSR00000136136	0.623795	0	111655	ENSR00000136136_ASXL1
OV	RAF1	ENSR00000148786	0.341103	4.57946e-07	682674	ENSR00000148786_RAF1
OV	CTNNB1	ENSR00000151245	0.371756	2.59425e-08	18363	ENSR00000151245_CTNNB1
OV	CTNNB1	ENSR00000151246	0.367251	4.04542e-08	19363	ENSR00000151246_CTNNB1
OV	CTNNB1	ENSR00000151247	0.354353	1.37977e-07	22263	ENSR00000151247_CTNNB1
OV	CCND3	ENSR00000196916	0.383052	8.21173e-09	10870	ENSR00000196916_CCND3
OV	CCND3	ENSR00000196917	0.365658	4.72295e-08	8457	ENSR00000196917_CCND3
OV	CCND3	ENSR00000196918	0.383346	7.96295e-09	7340	ENSR00000196918_CCND3
OV	ESR1	ENSR00000205309	0.347276	2.63877e-07	255978	ENSR00000205309_ESR1
OV	ESR1	ENSR00000205365	0.689694	0	430885	ENSR00000205365_ESR1
OV	ESR1	ENSR00000205366	0.695496	0	433550	ENSR00000205366_ESR1
OV	SMO	ENSR00000217942	0.346297	2.88236e-07	895805	ENSR00000217942_SMO
OV	FGFR1	ENSR00000223670	0.794771	0	22834	ENSR00000223670_FGFR1
OV	MYC	ENSR00000230605	0.518615	0	164466	ENSR00000230605_MYC
OV	MYC	ENSR00000230608	0.530414	0	176366	ENSR00000230608_MYC
OV	MYC	ENSR00000230609	0.551745	0	179056	ENSR00000230609_MYC
OV	PTCH1	ENSR00000238324	0.466636	0	291043	ENSR00000238324_PTCH1
OV	MTOR	ENSR00000250206	0.425519	4.42153e-11	868207	ENSR00000250206_MTOR
OV	MCL1	ENSR00000254381	0.398206	1.58584e-09	626138	ENSR00000254381_MCL1
OV	MCL1	ENSR00000254388	0.355627	1.2256e-07	149738	ENSR00000254388_MCL1
OV	MDM4	ENSR00000256309	0.307104	7.64855e-06	880921	ENSR00000256309_MDM4
OV	MDM4	ENSR00000256310	0.311038	5.62285e-06	884821	ENSR00000256310_MDM4
OV	MDM4	ENSR00000256311	0.411604	2.46739e-10	889721	ENSR00000256311_MDM4
OV	PTEN	ENSR00000260647	0.356351	1.14545e-07	726913	ENSR00000260647_PTEN
OV	PTEN	ENSR00000260648	0.360214	7.96528e-08	725813	ENSR00000260648_PTEN
OV	PTEN	ENSR00000260649	0.357499	1.02854e-07	722913	ENSR00000260649_PTEN
OV	ETV6	ENSR00000267210	0.386968	5.43558e-09	383846	ENSR00000267210_ETV6
OV	NF1	ENSR00000283037	0.319854	2.77584e-06	379627	ENSR00000283037_NF1
OV	NF1	ENSR00000283038	0.334029	8.47829e-07	377727	ENSR00000283038_NF1
OV	SMARCA4	ENSR00000287441	0.522401	0	712499	ENSR00000287441_SMARCA4
OV	SMARCA4	ENSR00000287442	0.512807	0	714099	ENSR00000287442_SMARCA4
OV	ASXL1	ENSR00000298169	0.626254	0	112056	ENSR00000298169_ASXL1
OV	ESR1	ENSR00000323739	0.675915	9.95866e-35	167309	ENSR00000323739_ESR1
OV	ESR1	ENSR00000323747	0.715819	0	422409	ENSR00000323747_ESR1
OV	SMO	ENSR00000328336	0.344955	3.2514e-07	895328	ENSR00000328336_SMO
OV	NOTCH1	ENSR00000338188	0.332053	1.004e-06	626462	ENSR00000338188_NOTCH1
OV	MDM4	1:205405101-205411101	0.434361	1.40139e-11	891722	1:205405101-205411101_MDM4
OV	MDM4	1:205441121-205447121	0.581687	0	927742	1:205441121-205447121_MDM4
OV	FGFR2	10:121506360-121512360	0.755752	0	89098	10:121506360-121512360_FGFR2
OV	CDKN1B	12:12727712-12733712	0.405627	6.68349e-10	15654	12:12727712-12733712_CDKN1B
OV	NF1	17:30880111-30886111	0.383685	7.6853e-09	211816	17:30880111-30886111_NF1
OV	ERCC2	19:44846788-44852788	0.361832	6.82703e-08	521130	19:44846788-44852788_ERCC2
OV	ERBB4	2:212408274-212414274	0.874686	4.57768e-83	127567	2:212408274-212414274_ERBB4
OV	ERBB4	2:212471642-212477642	0.839379	7.38492e-70	64199	2:212471642-212477642_ERBB4
OV	ERBB4	2:212472677-212478677	0.84167	1.29424e-70	63164	2:212472677-212478677_ERBB4
OV	MSH2	2:46627448-46633448	0.330514	1.14434e-06	772521	2:46627448-46633448_MSH2
OV	EGFR	7:55459359-55465359	0.419267	1.14922e-10	443338	7:55459359-55465359_EGFR
PAAD	NOTCH2	ENSR00000012444	0.337244	5.29813e-05	357776	ENSR00000012444_NOTCH2
PAAD	NOTCH2	ENSR00000012457	0.494159	0	486374	ENSR00000012457_NOTCH2
PAAD	NOTCH2	ENSR00000012458	0.378419	3.98809e-06	490943	ENSR00000012458_NOTCH2
PAAD	NOTCH2	ENSR00000012514	0.452743	1.21416e-08	729675	ENSR00000012514_NOTCH2
PAAD	NOTCH2	ENSR00000012515	0.388208	2.03814e-06	731063	ENSR00000012515_NOTCH2
PAAD	HRAS	ENSR00000035643	0.35034	2.4222e-05	21898	ENSR00000035643_HRAS
PAAD	ERBB3	ENSR00000052583	0.506537	0	944216	ENSR00000052583_ERBB3
PAAD	MDM2	ENSR00000053727	0.424507	1.36717e-07	458274	ENSR00000053727_MDM2
PAAD	BRCA2	ENSR00000060908	0.300121	0.000401879	215626	ENSR00000060908_BRCA2
PAAD	BRCA2	ENSR00000060909	0.304043	0.000328657	216426	ENSR00000060909_BRCA2
PAAD	RB1	ENSR00000062625	0.365416	9.39421e-06	202701	ENSR00000062625_RB1
PAAD	TSC2	ENSR00000082518	0.48763	2.17608e-11	603262	ENSR00000082518_TSC2
PAAD	TSC2	ENSR00000082519	0.458486	6.97361e-09	607777	ENSR00000082519_TSC2
PAAD	MAPK3	ENSR00000085010	0.363893	1.03612e-05	838206	ENSR00000085010_MAPK3
PAAD	RARA	ENSR00000094095	0.339674	4.5951e-05	138808	ENSR00000094095_RARA
PAAD	STK11	ENSR00000105740	0.308347	0.00024325	582418	ENSR00000105740_STK11
PAAD	TMPRSS2	ENSR00000142544	0.54083	0	323215	ENSR00000142544_TMPRSS2
PAAD	TMPRSS2	ENSR00000142545	0.57728	0	320529	ENSR00000142545_TMPRSS2
PAAD	TMPRSS2	ENSR00000142546	0.465182	3.48114e-09	313315	ENSR00000142546_TMPRSS2
PAAD	CTNNB1	ENSR00000151245	0.336943	5.392e-05	18363	ENSR00000151245_CTNNB1
PAAD	CTNNB1	ENSR00000151246	0.342393	3.91204e-05	19363	ENSR00000151246_CTNNB1
PAAD	CTNNB1	ENSR00000151247	0.316062	0.000174121	22263	ENSR00000151247_CTNNB1
PAAD	FGFR1	ENSR00000223718	0.452281	1.26792e-08	284181	ENSR00000223718_FGFR1
PAAD	PTCH1	ENSR00000238324	0.400003	8.80251e-07	291043	ENSR00000238324_PTCH1
PAAD	BRD3	ENSR00000242576	0.375907	4.71985e-06	696909	ENSR00000242576_BRD3
PAAD	TSC1	ENSR00000242576	0.594252	0	426993	ENSR00000242576_TSC1
PAAD	MDM4	1:205441121-205447121	0.440278	2.64702e-08	927742	1:205441121-205447121_MDM4
PAAD	ERBB2	17:40489449-40495449	0.411008	2.96266e-07	804535	17:40489449-40495449_ERBB2
PAAD	STK11	19:1760557-1766557	0.316873	0.000152798	585999	19:1760557-1766557_STK11
PAAD	KIT	4:54002594-54008594	0.310534	0.000234041	652324	4:54002594-54008594_KIT
PAAD	PDGFRA	4:54002594-54008594	0.339238	4.71447e-05	223503	4:54002594-54008594_PDGFRA
PAAD	EGFR	7:55459359-55465359	0.523297	0	443338	7:55459359-55465359_EGFR
PCPG	HRAS	ENSR00000035643	0.542438	0	21898	ENSR00000035643_HRAS
PCPG	MEN1	ENSR00000040875	0.531622	0	857707	ENSR00000040875_MEN1
PCPG	BRCA2	ENSR00000060908	0.312825	0.000177619	215626	ENSR00000060908_BRCA2
PCPG	BRCA2	ENSR00000060909	0.308107	0.000230531	216426	ENSR00000060909_BRCA2
PCPG	XPO1	ENSR00000117718	0.559148	0	603601	ENSR00000117718_XPO1
PCPG	GNAS	ENSR00000139419	0.551123	0	199007	ENSR00000139419_GNAS
PCPG	GNAS	ENSR00000139423	0.423286	1.16571e-07	183818	ENSR00000139423_GNAS
PCPG	CRKL	ENSR00000143864	0.310477	0.000219443	760193	ENSR00000143864_CRKL
PCPG	ETV5	ENSR00000163158	0.484628	1.91217e-11	32421	ENSR00000163158_ETV5
PCPG	RSPO2	ENSR00000228735	0.352632	1.61054e-05	110103	ENSR00000228735_RSPO2
PCPG	TSC1	ENSR00000242617	0.462475	2.43822e-09	658800	ENSR00000242617_TSC1
PCPG	NOTCH1	ENSR00000243050	0.681282	0	89234	ENSR00000243050_NOTCH1
PCPG	ATM	ENSR00000265777	0.504719	0	253084	ENSR00000265777_ATM
PCPG	CRKL	ENSR00000301161	0.310587	0.000218143	760226	ENSR00000301161_CRKL
PCPG	TSC1	ENSR00000338074	0.496221	6.39301e-11	653167	ENSR00000338074_TSC1
PCPG	TSC1	ENSR00000338075	0.446606	1.09912e-08	659767	ENSR00000338075_TSC1
PCPG	PTEN	10:88171970-88177970	0.310018	0.000224983	311857	10:88171970-88177970_PTEN
PCPG	EGFR	7:55459359-55465359	0.315374	0.000168006	443338	7:55459359-55465359_EGFR
PRAD	NRAS	ENSR00000011702	0.308092	2.35737e-12	153567	ENSR00000011702_NRAS
PRAD	NOTCH2	ENSR00000012441	0.469006	0	345974	ENSR00000012441_NOTCH2
PRAD	NOTCH2	ENSR00000012442	0.32061	2.40166e-13	355505	ENSR00000012442_NOTCH2
PRAD	NOTCH2	ENSR00000012444	0.397627	0	357776	ENSR00000012444_NOTCH2
PRAD	NOTCH2	ENSR00000012457	0.770315	0	486374	ENSR00000012457_NOTCH2
PRAD	NOTCH2	ENSR00000012458	0.634105	0	490943	ENSR00000012458_NOTCH2
PRAD	NOTCH2	ENSR00000012514	0.489054	0	729675	ENSR00000012514_NOTCH2
PRAD	RET	ENSR00000027167	0.518309	1.27719e-37	232037	ENSR00000027167_RET
PRAD	PTEN	ENSR00000031042	0.435943	0	651112	ENSR00000031042_PTEN
PRAD	PTEN	ENSR00000031043	0.431976	0	648913	ENSR00000031043_PTEN
PRAD	PTEN	ENSR00000031044	0.373165	0	646817	ENSR00000031044_PTEN
PRAD	HRAS	ENSR00000035643	0.412545	0	21898	ENSR00000035643_HRAS
PRAD	MEN1	ENSR00000040875	0.521296	0	857707	ENSR00000040875_MEN1
PRAD	MDM2	ENSR00000053727	0.332411	2.40701e-14	458274	ENSR00000053727_MDM2
PRAD	BRCA2	ENSR00000060908	0.439166	6.88292e-26	215626	ENSR00000060908_BRCA2
PRAD	BRCA2	ENSR00000060909	0.438963	7.31156e-26	216426	ENSR00000060909_BRCA2
PRAD	RB1	ENSR00000062690	0.393846	0	677949	ENSR00000062690_RB1
PRAD	TSC2	ENSR00000082518	0.346669	1.07196e-15	603262	ENSR00000082518_TSC2
PRAD	TSC2	ENSR00000082519	0.334011	1.73682e-14	607777	ENSR00000082519_TSC2
PRAD	CDH1	ENSR00000087174	0.54499	0	969047	ENSR00000087174_CDH1
PRAD	XPO1	ENSR00000117718	0.355601	8.84498e-17	603601	ENSR00000117718_XPO1
PRAD	ERG	ENSR00000142311	0.916027	1.10345e-217	274380	ENSR00000142311_ERG
PRAD	TMPRSS2	ENSR00000142578	0.461424	0	29031	ENSR00000142578_TMPRSS2
PRAD	TMPRSS2	ENSR00000142580	0.328741	3.81501e-14	23594	ENSR00000142580_TMPRSS2
PRAD	FGFR1	ENSR00000223718	0.731864	0	284181	ENSR00000223718_FGFR1
PRAD	RET	ENSR00000259181	0.505663	1.57067e-35	230027	ENSR00000259181_RET
PRAD	RET	ENSR00000259182	0.503746	3.20068e-35	229327	ENSR00000259182_RET
PRAD	RET	ENSR00000259183	0.503425	3.60443e-35	227627	ENSR00000259183_RET
PRAD	PTEN	ENSR00000260651	0.419136	0	648413	ENSR00000260651_PTEN
PRAD	TSC2	ENSR00000279451	0.346481	1.12162e-15	603035	ENSR00000279451_TSC2
PRAD	ERG	21:38408894-38414894	0.858667	1.99266e-159	249886	21:38408894-38414894_ERG
READ	NOTCH2	ENSR00000012457	0.505101	1.41392e-05	486374	ENSR00000012457_NOTCH2
READ	PTEN	ENSR00000031041	0.358791	0.00440997	656013	ENSR00000031041_PTEN
READ	PTEN	ENSR00000031042	0.500363	1.79173e-05	651112	ENSR00000031042_PTEN
READ	PTEN	ENSR00000031043	0.492671	2.60603e-05	648913	ENSR00000031043_PTEN
READ	ERBB3	ENSR00000052582	0.345273	0.00657524	942647	ENSR00000052582_ERBB3
READ	BRCA2	ENSR00000060908	0.347481	0.00616614	215626	ENSR00000060908_BRCA2
READ	BRCA2	ENSR00000060909	0.333848	0.00908091	216426	ENSR00000060909_BRCA2
READ	AKT1	ENSR00000073731	0.385559	0.00188523	77212	ENSR00000073731_AKT1
READ	RNF43	ENSR00000096250	0.783382	0	41495	ENSR00000096250_RNF43
READ	RNF43	ENSR00000096251	0.771263	0	40595	ENSR00000096251_RNF43
READ	RNF43	ENSR00000096252	0.769531	0	40095	ENSR00000096252_RNF43
READ	RNF43	ENSR00000096253	0.775814	0	36162	ENSR00000096253_RNF43
READ	RNF43	ENSR00000096254	0.76724	0	35194	ENSR00000096254_RNF43
READ	RNF43	ENSR00000096258	0.637694	0	6095	ENSR00000096258_RNF43
READ	RNF43	ENSR00000096259	0.63135	0	5295	ENSR00000096259_RNF43
READ	ASXL1	ENSR00000136022	0.693956	0	689044	ENSR00000136022_ASXL1
READ	MYC	ENSR00000230496	0.595107	0	556634	ENSR00000230496_MYC
READ	MYC	ENSR00000230497	0.587819	0	555209	ENSR00000230497_MYC
READ	PTCH1	ENSR00000238324	0.402312	0.00106356	291043	ENSR00000238324_PTCH1
READ	PTEN	ENSR00000260651	0.491209	2.79396e-05	648413	ENSR00000260651_PTEN
READ	MYC	ENSR00000333353	0.547709	1.17606e-06	579434	ENSR00000333353_MYC
READ	MYC	ENSR00000333355	0.594796	0	556734	ENSR00000333355_MYC
READ	PTCH1	ENSR00000336877	0.395076	0.00136717	796443	ENSR00000336877_PTCH1
READ	MDM4	1:205441121-205447121	0.451493	0.000162754	927742	1:205441121-205447121_MDM4
READ	EGFR	7:55459359-55465359	0.368547	0.0032654	443338	7:55459359-55465359_EGFR
READ	MYC	8:127242689-127248689	0.636319	2.82921e-10	489745	8:127242689-127248689_MYC
READ	MYC	8:127243253-127249253	0.638212	2.29317e-10	489181	8:127243253-127249253_MYC
READ	MYC	8:127244414-127250414	0.638784	2.15139e-10	488020	8:127244414-127250414_MYC
SARC	NOTCH2	ENSR00000012425	0.311204	3.15007e-06	257574	ENSR00000012425_NOTCH2
SARC	NOTCH2	ENSR00000012426	0.306926	4.44641e-06	258554	ENSR00000012426_NOTCH2
SARC	NOTCH2	ENSR00000012427	0.307671	3.70448e-06	259474	ENSR00000012427_NOTCH2
SARC	NOTCH2	ENSR00000012442	0.333245	4.86863e-07	355505	ENSR00000012442_NOTCH2
SARC	NOTCH2	ENSR00000012443	0.348503	1.22055e-07	356426	ENSR00000012443_NOTCH2
SARC	NOTCH2	ENSR00000012444	0.418273	6.04186e-11	357776	ENSR00000012444_NOTCH2
SARC	NOTCH2	ENSR00000012457	0.59918	0	486374	ENSR00000012457_NOTCH2
SARC	NOTCH2	ENSR00000012458	0.494003	0	490943	ENSR00000012458_NOTCH2
SARC	NOTCH2	ENSR00000012514	0.442957	0	729675	ENSR00000012514_NOTCH2
SARC	NOTCH2	ENSR00000012515	0.386239	2.7891e-09	731063	ENSR00000012515_NOTCH2
SARC	PTEN	ENSR00000031041	0.335643	3.93716e-07	656013	ENSR00000031041_PTEN
SARC	PTEN	ENSR00000031042	0.339722	2.73186e-07	651112	ENSR00000031042_PTEN
SARC	FGFR2	ENSR00000034524	0.406148	2.13689e-10	550317	ENSR00000034524_FGFR2
SARC	FGFR2	ENSR00000034525	0.458706	2.04826e-13	554342	ENSR00000034525_FGFR2
SARC	CDKN1B	ENSR00000048941	0.436883	1.48039e-12	219333	ENSR00000048941_CDKN1B
SARC	MDM2	ENSR00000053724	0.375389	8.75584e-09	435024	ENSR00000053724_MDM2
SARC	MDM2	ENSR00000053727	0.424054	2.59348e-11	458274	ENSR00000053727_MDM2
SARC	TSC2	ENSR00000082519	0.418487	5.86589e-11	607777	ENSR00000082519_TSC2
SARC	AKT2	ENSR00000109507	0.312392	2.86004e-06	29355	ENSR00000109507_AKT2
SARC	XPO1	ENSR00000117718	0.443845	0	603601	ENSR00000117718_XPO1
SARC	FGFR3	ENSR00000164786	0.337361	3.37774e-07	605929	ENSR00000164786_FGFR3
SARC	FGFR3	ENSR00000164787	0.349467	9.01779e-08	602853	ENSR00000164787_FGFR3
SARC	JAK2	ENSR00000232852	0.483325	0	594150	ENSR00000232852_JAK2
SARC	JAK2	ENSR00000232853	0.475884	0	595670	ENSR00000232853_JAK2
SARC	PTCH1	ENSR00000238324	0.308689	3.86045e-06	291043	ENSR00000238324_PTCH1
SARC	PTCH1	ENSR00000238342	0.339229	2.85605e-07	464884	ENSR00000238342_PTCH1
SARC	ARAF	ENSR00000246342	0.334958	4.18387e-07	933100	ENSR00000246342_ARAF
SARC	MDM2	ENSR00000268986	0.359477	3.38721e-08	392124	ENSR00000268986_MDM2
SARC	EZH2	ENSR00000328997	0.36475	2.56442e-08	657479	ENSR00000328997_EZH2
SARC	PDGFRA	4:54002594-54008594	0.375645	8.52805e-09	223503	4:54002594-54008594_PDGFRA
SARC	EGFR	7:55459359-55465359	0.58495	0	443338	7:55459359-55465359_EGFR
SKCM	NOTCH2	ENSR00000012290	0.415285	0	455640	ENSR00000012290_NOTCH2
SKCM	NOTCH2	ENSR00000012441	0.302712	3.9084e-10	345974	ENSR00000012441_NOTCH2
SKCM	NOTCH2	ENSR00000012444	0.301988	4.34228e-10	357776	ENSR00000012444_NOTCH2
SKCM	NOTCH2	ENSR00000012457	0.416167	0	486374	ENSR00000012457_NOTCH2
SKCM	NOTCH2	ENSR00000012458	0.387088	0	490943	ENSR00000012458_NOTCH2
SKCM	NOTCH2	ENSR00000012514	0.375972	2.09718e-17	729675	ENSR00000012514_NOTCH2
SKCM	NOTCH2	ENSR00000012515	0.33627	2.0586e-12	731063	ENSR00000012515_NOTCH2
SKCM	PTEN	ENSR00000031041	0.314212	7.04921e-11	656013	ENSR00000031041_PTEN
SKCM	PTEN	ENSR00000031042	0.367588	4.27943e-15	651112	ENSR00000031042_PTEN
SKCM	PTEN	ENSR00000031043	0.342515	7.02139e-13	648913	ENSR00000031043_PTEN
SKCM	MEN1	ENSR00000040875	0.393245	0	857707	ENSR00000040875_MEN1
SKCM	BRCA2	ENSR00000060908	0.573706	0	215626	ENSR00000060908_BRCA2
SKCM	BRCA2	ENSR00000060909	0.576011	3.13196e-41	216426	ENSR00000060909_BRCA2
SKCM	RB1	ENSR00000062625	0.464092	8.15278e-25	202701	ENSR00000062625_RB1
SKCM	XPO1	ENSR00000117718	0.429336	0	603601	ENSR00000117718_XPO1
SKCM	TMPRSS2	ENSR00000142611	0.323507	1.26781e-11	170901	ENSR00000142611_TMPRSS2
SKCM	CTNNB1	ENSR00000151247	0.357167	4.5476e-14	22263	ENSR00000151247_CTNNB1
SKCM	RHEB	ENSR00000219791	0.498999	0	415154	ENSR00000219791_RHEB
SKCM	NOTCH2	ENSR00000253919	0.416896	0	455826	ENSR00000253919_NOTCH2
SKCM	PTEN	ENSR00000260651	0.336734	1.90298e-12	648413	ENSR00000260651_PTEN
SKCM	EZH2	ENSR00000328997	0.37175	2.5003e-15	657479	ENSR00000328997_EZH2
SKCM	PIK3CA	3:178950929-178956929	0.41893	8.94092e-20	194185	3:178950929-178956929_PIK3CA
SKCM	EGFR	7:55459359-55465359	0.383082	2.57604e-16	443338	7:55459359-55465359_EGFR
STAD	NOTCH2	ENSR00000012442	0.336316	1.12552e-10	355505	ENSR00000012442_NOTCH2
STAD	NOTCH2	ENSR00000012443	0.358834	3.8997e-12	356426	ENSR00000012443_NOTCH2
STAD	NOTCH2	ENSR00000012444	0.389876	4.37434e-15	357776	ENSR00000012444_NOTCH2
STAD	NOTCH2	ENSR00000012450	0.320983	9.14133e-10	403966	ENSR00000012450_NOTCH2
STAD	NOTCH2	ENSR00000012457	0.401069	0	486374	ENSR00000012457_NOTCH2
STAD	NOTCH2	ENSR00000012458	0.442837	0	490943	ENSR00000012458_NOTCH2
STAD	NOTCH2	ENSR00000012514	0.478969	0	729675	ENSR00000012514_NOTCH2
STAD	NOTCH2	ENSR00000012515	0.392114	8.10427e-18	731063	ENSR00000012515_NOTCH2
STAD	MDM4	ENSR00000018538	0.649628	0	692878	ENSR00000018538_MDM4
STAD	MDM4	ENSR00000018604	0.444211	0	200532	ENSR00000018604_MDM4
STAD	PTEN	ENSR00000031041	0.461722	0	656013	ENSR00000031041_PTEN
STAD	PTEN	ENSR00000031042	0.513484	0	651112	ENSR00000031042_PTEN
STAD	PTEN	ENSR00000031043	0.501724	0	648913	ENSR00000031043_PTEN
STAD	PTEN	ENSR00000031044	0.486677	0	646817	ENSR00000031044_PTEN
STAD	FGFR2	ENSR00000034445	0.77585	0	87996	ENSR00000034445_FGFR2
STAD	CCND1	ENSR00000041357	0.3179	1.0954e-09	258687	ENSR00000041357_CCND1
STAD	ETV6	ENSR00000048799	0.455905	0	24646	ENSR00000048799_ETV6
STAD	ETV6	ENSR00000048800	0.458514	0	26146	ENSR00000048800_ETV6
STAD	ETV6	ENSR00000048801	0.487683	0	34745	ENSR00000048801_ETV6
STAD	ETV6	ENSR00000048802	0.483803	0	35512	ENSR00000048802_ETV6
STAD	ETV6	ENSR00000048803	0.482595	0	36846	ENSR00000048803_ETV6
STAD	ETV6	ENSR00000048941	0.44066	0	845871	ENSR00000048941_ETV6
STAD	ERBB3	ENSR00000052582	0.405083	0	942647	ENSR00000052582_ERBB3
STAD	ERBB3	ENSR00000052583	0.426071	0	944216	ENSR00000052583_ERBB3
STAD	MDM2	ENSR00000053646	0.335487	1.26516e-10	190576	ENSR00000053646_MDM2
STAD	MDM2	ENSR00000053650	0.34095	5.81204e-11	176765	ENSR00000053650_MDM2
STAD	MDM2	ENSR00000053724	0.354992	7.13549e-12	435024	ENSR00000053724_MDM2
STAD	MDM2	ENSR00000053727	0.381155	6.80292e-14	458274	ENSR00000053727_MDM2
STAD	CDH1	ENSR00000087326	0.336475	1.10043e-10	39975	ENSR00000087326_CDH1
STAD	FLCN	ENSR00000091996	0.327369	3.88377e-10	593726	ENSR00000091996_FLCN
STAD	NF1	ENSR00000093026	0.33764	9.33138e-11	379627	ENSR00000093026_NF1
STAD	NF1	ENSR00000093027	0.327141	4.00549e-10	377727	ENSR00000093027_NF1
STAD	NF1	ENSR00000093077	0.318058	1.34314e-09	186342	ENSR00000093077_NF1
STAD	CDK12	ENSR00000093960	0.374732	2.53503e-13	180453	ENSR00000093960_CDK12
STAD	ERBB2	ENSR00000093960	0.351765	1.17208e-11	45950	ENSR00000093960_ERBB2
STAD	CDK12	ENSR00000093961	0.338865	7.83715e-11	181971	ENSR00000093961_CDK12
STAD	ERBB2	ENSR00000093961	0.346692	2.51128e-11	44432	ENSR00000093961_ERBB2
STAD	JAK3	ENSR00000107839	0.497453	0	738970	ENSR00000107839_JAK3
STAD	ASXL1	ENSR00000136022	0.495325	0	689044	ENSR00000136022_ASXL1
STAD	ASXL1	ENSR00000136023	0.48328	0	687644	ENSR00000136023_ASXL1
STAD	ASXL1	ENSR00000136024	0.511191	0	683044	ENSR00000136024_ASXL1
STAD	ASXL1	ENSR00000136025	0.51059	0	679743	ENSR00000136025_ASXL1
STAD	ASXL1	ENSR00000136028	0.472512	0	666630	ENSR00000136028_ASXL1
STAD	ASXL1	ENSR00000136029	0.462966	0	660744	ENSR00000136029_ASXL1
STAD	ASXL1	ENSR00000136030	0.455976	0	656444	ENSR00000136030_ASXL1
STAD	ASXL1	ENSR00000136031	0.460191	0	653444	ENSR00000136031_ASXL1
STAD	ASXL1	ENSR00000136032	0.476165	0	651583	ENSR00000136032_ASXL1
STAD	ASXL1	ENSR00000136033	0.462981	0	649739	ENSR00000136033_ASXL1
STAD	ASXL1	ENSR00000136034	0.444015	0	645955	ENSR00000136034_ASXL1
STAD	ASXL1	ENSR00000136136	0.621044	0	111655	ENSR00000136136_ASXL1
STAD	TMPRSS2	ENSR00000142748	0.349965	1.53998e-11	999625	ENSR00000142748_TMPRSS2
STAD	CTNNB1	ENSR00000151243	0.445478	0	10763	ENSR00000151243_CTNNB1
STAD	CTNNB1	ENSR00000151244	0.434377	0	12663	ENSR00000151244_CTNNB1
STAD	CTNNB1	ENSR00000151246	0.303372	8.67812e-09	19363	ENSR00000151246_CTNNB1
STAD	CTNNB1	ENSR00000151247	0.30096	1.16689e-08	22263	ENSR00000151247_CTNNB1
STAD	ATR	ENSR00000159439	0.377879	1.36731e-13	48126	ENSR00000159439_ATR
STAD	EGFR	ENSR00000212613	0.411454	0	5960	ENSR00000212613_EGFR
STAD	EGFR	ENSR00000212614	0.389757	4.67851e-15	7246	ENSR00000212614_EGFR
STAD	EGFR	ENSR00000212615	0.406403	0	7980	ENSR00000212615_EGFR
STAD	EGFR	ENSR00000212616	0.39755	0	10079	ENSR00000212616_EGFR
STAD	EGFR	ENSR00000212617	0.532072	0	11494	ENSR00000212617_EGFR
STAD	EGFR	ENSR00000212618	0.547584	0	13266	ENSR00000212618_EGFR
STAD	EGFR	ENSR00000212636	0.405831	0	67879	ENSR00000212636_EGFR
STAD	CDK6	ENSR00000215079	0.333462	1.67998e-10	581322	ENSR00000215079_CDK6
STAD	CDK6	ENSR00000215082	0.336411	1.11052e-10	469637	ENSR00000215082_CDK6
STAD	CDK6	ENSR00000215098	0.552876	0	202494	ENSR00000215098_CDK6
STAD	CDK6	ENSR00000215101	0.622998	0	191194	ENSR00000215101_CDK6
STAD	MET	ENSR00000217165	0.531362	0	41679	ENSR00000217165_MET
STAD	MET	ENSR00000217166	0.514239	0	42839	ENSR00000217166_MET
STAD	MET	ENSR00000217167	0.506512	0	44311	ENSR00000217167_MET
STAD	PTCH1	ENSR00000238324	0.374432	2.68353e-13	291043	ENSR00000238324_PTCH1
STAD	TSC1	ENSR00000242464	0.427892	0	624973	ENSR00000242464_TSC1
STAD	TSC1	ENSR00000242576	0.593021	0	426993	ENSR00000242576_TSC1
STAD	PTEN	ENSR00000260651	0.496807	0	648413	ENSR00000260651_PTEN
STAD	FGFR2	ENSR00000261773	0.49422	1.54526e-24	606758	ENSR00000261773_FGFR2
STAD	NF1	ENSR00000283037	0.33764	9.33138e-11	379627	ENSR00000283037_NF1
STAD	NF1	ENSR00000283038	0.327141	4.00549e-10	377727	ENSR00000283038_NF1
STAD	BRD4	ENSR00000287577	0.431839	0	947845	ENSR00000287577_BRD4
STAD	ASXL1	ENSR00000298169	0.621751	0	112056	ENSR00000298169_ASXL1
STAD	ATR	ENSR00000306655	0.379955	8.85748e-14	46926	ENSR00000306655_ATR
STAD	CDK6	ENSR00000327209	0.338996	7.69295e-11	581594	ENSR00000327209_CDK6
STAD	SYK	ENSR00000336598	0.457817	0	69413	ENSR00000336598_SYK
STAD	FGFR2	10:121506360-121512360	0.779175	0	89098	10:121506360-121512360_FGFR2
STAD	ETV6	12:11650538-11656538	0.537103	0	3684	12:11650538-11656538_ETV6
STAD	ETV6	12:11877149-11883149	0.584022	0	230295	12:11877149-11883149_ETV6
STAD	ETV6	12:11877580-11883580	0.581434	0	230726	12:11877580-11883580_ETV6
STAD	CDK12	17:38905897-38911897	0.364101	1.65503e-12	552614	17:38905897-38911897_CDK12
STAD	KIT	4:54002594-54008594	0.326983	4.09241e-10	652324	4:54002594-54008594_KIT
STAD	PDGFRA	4:54002594-54008594	0.326584	4.32032e-10	223503	4:54002594-54008594_PDGFRA
STAD	CDK6	7:92644842-92650842	0.635861	0	188752	7:92644842-92650842_CDK6
STAD	CDK6	7:92647566-92653566	0.673713	0	186028	7:92647566-92653566_CDK6
STAD	CDK6	7:92708368-92714368	0.602201	0	125226	7:92708368-92714368_CDK6
STAD	SYK	9:90867745-90873745	0.457462	0	68958	9:90867745-90873745_SYK
TGCT	MTOR	ENSR00000001465	0.629363	0	676593	ENSR00000001465_MTOR
TGCT	MPL	ENSR00000005553	0.482637	1.40792e-09	199957	ENSR00000005553_MPL
TGCT	NOTCH2	ENSR00000012237	0.483084	1.88005e-09	910417	ENSR00000012237_NOTCH2
TGCT	NOTCH2	ENSR00000012238	0.428911	1.72691e-07	908885	ENSR00000012238_NOTCH2
TGCT	NOTCH2	ENSR00000012450	0.587198	0	403966	ENSR00000012450_NOTCH2
TGCT	NOTCH2	ENSR00000012457	0.598596	0	486374	ENSR00000012457_NOTCH2
TGCT	NOTCH2	ENSR00000012458	0.611576	0	490943	ENSR00000012458_NOTCH2
TGCT	NOTCH2	ENSR00000012514	0.613298	0	729675	ENSR00000012514_NOTCH2
TGCT	NOTCH2	ENSR00000012515	0.565415	0	731063	ENSR00000012515_NOTCH2
TGCT	MCL1	ENSR00000013533	0.593077	0	55640	ENSR00000013533_MCL1
TGCT	MCL1	ENSR00000013534	0.651471	0	88206	ENSR00000013534_MCL1
TGCT	AKT3	ENSR00000022815	0.517576	4.53802e-11	357179	ENSR00000022815_AKT3
TGCT	RET	ENSR00000027227	0.397579	1.55845e-06	324773	ENSR00000027227_RET
TGCT	PTEN	ENSR00000031042	0.373267	7.43739e-06	651112	ENSR00000031042_PTEN
TGCT	PTEN	ENSR00000031043	0.390931	2.4183e-06	648913	ENSR00000031043_PTEN
TGCT	ETV6	ENSR00000048788	0.557193	4.9604e-13	26453	ENSR00000048788_ETV6
TGCT	CDKN1B	ENSR00000048941	0.395938	1.73835e-06	219333	ENSR00000048941_CDKN1B
TGCT	ETV6	ENSR00000048941	0.558749	0	845871	ENSR00000048941_ETV6
TGCT	BRCA2	ENSR00000060908	0.416681	4.18468e-07	215626	ENSR00000060908_BRCA2
TGCT	BRCA2	ENSR00000060909	0.403607	1.03788e-06	216426	ENSR00000060909_BRCA2
TGCT	RB1	ENSR00000062625	0.31667	0.000181492	202701	ENSR00000062625_RB1
TGCT	CDK12	ENSR00000093917	0.315462	0.000193044	125948	ENSR00000093917_CDK12
TGCT	BRCA1	ENSR00000094394	0.495488	4.65412e-10	761645	ENSR00000094394_BRCA1
TGCT	BRCA1	ENSR00000094395	0.645553	0	756492	ENSR00000094395_BRCA1
TGCT	ETV4	ENSR00000094736	0.581094	0	656124	ENSR00000094736_ETV4
TGCT	SMAD4	ENSR00000103310	0.63423	9.52985e-18	617312	ENSR00000103310_SMAD4
TGCT	AKT2	ENSR00000109507	0.446546	4.50801e-08	29355	ENSR00000109507_AKT2
TGCT	EWSR1	ENSR00000145058	0.428225	1.81651e-07	143991	ENSR00000145058_EWSR1
TGCT	EWSR1	ENSR00000145059	0.425658	2.19286e-07	144937	ENSR00000145059_EWSR1
TGCT	ZNRF3	ENSR00000145059	0.300776	0.000400591	529354	ENSR00000145059_ZNRF3
TGCT	EWSR1	ENSR00000145127	0.521046	3.13739e-11	587862	ENSR00000145127_EWSR1
TGCT	NF2	ENSR00000145127	0.755514	8.34337e-29	252315	ENSR00000145127_NF2
TGCT	ZNRF3	ENSR00000145127	0.515132	5.86629e-11	972279	ENSR00000145127_ZNRF3
TGCT	EWSR1	ENSR00000145128	0.515096	5.88805e-11	592137	ENSR00000145128_EWSR1
TGCT	NF2	ENSR00000145128	0.751944	2.18248e-28	256590	ENSR00000145128_NF2
TGCT	ZNRF3	ENSR00000145128	0.516032	5.33876e-11	976554	ENSR00000145128_ZNRF3
TGCT	EWSR1	ENSR00000145129	0.51534	5.7402e-11	592791	ENSR00000145129_EWSR1
TGCT	NF2	ENSR00000145129	0.741826	3.0505e-27	257244	ENSR00000145129_NF2
TGCT	ZNRF3	ENSR00000145129	0.530737	1.08876e-11	977208	ENSR00000145129_ZNRF3
TGCT	BRD2	ENSR00000195824	0.31483	0.000199365	665005	ENSR00000195824_BRD2
TGCT	MYC	ENSR00000230605	0.594152	0	164466	ENSR00000230605_MYC
TGCT	MYC	ENSR00000230740	0.462085	8.68303e-09	855867	ENSR00000230740_MYC
TGCT	GNAQ	ENSR00000236299	0.302624	0.000343248	266370	ENSR00000236299_GNAQ
TGCT	TSC1	ENSR00000242555	0.303223	0.000355649	243766	ENSR00000242555_TSC1
TGCT	BRD3	ENSR00000242576	0.519072	0	696909	ENSR00000242576_BRD3
TGCT	TSC1	ENSR00000242576	0.432979	1.27617e-07	426993	ENSR00000242576_TSC1
TGCT	TSC1	ENSR00000242655	0.365725	1.17916e-05	900567	ENSR00000242655_TSC1
TGCT	MTOR	ENSR00000250224	0.691628	0	43393	ENSR00000250224_MTOR
TGCT	MPL	ENSR00000251495	0.494604	4.58123e-10	197549	ENSR00000251495_MPL
TGCT	RET	ENSR00000259216	0.601693	1.36129e-15	388773	ENSR00000259216_RET
TGCT	PTEN	ENSR00000260651	0.38759	3.00523e-06	648413	ENSR00000260651_PTEN
TGCT	ATM	ENSR00000265777	0.500043	2.70305e-10	253084	ENSR00000265777_ATM
TGCT	ETV6	ENSR00000267198	0.544184	2.34887e-12	27654	ENSR00000267198_ETV6
TGCT	ETV6	ENSR00000267199	0.550316	1.13862e-12	26854	ENSR00000267199_ETV6
TGCT	CDKN1B	ENSR00000267213	0.418331	3.72126e-07	516958	ENSR00000267213_CDKN1B
TGCT	NTRK3	ENSR00000278877	0.323175	0.000129565	297432	ENSR00000278877_NTRK3
TGCT	CDK12	ENSR00000283313	0.450083	3.40593e-08	831011	ENSR00000283313_CDK12
TGCT	BRCA1	ENSR00000283435	0.573195	0	721445	ENSR00000283435_BRCA1
TGCT	ETV4	ENSR00000283496	0.586853	0	658180	ENSR00000283496_ETV4
TGCT	EWSR1	ENSR00000301574	0.4269	2.00227e-07	144891	ENSR00000301574_EWSR1
TGCT	ZNRF3	ENSR00000301574	0.300823	0.000399672	529308	ENSR00000301574_ZNRF3
TGCT	EWSR1	ENSR00000301581	0.514815	6.06363e-11	590591	ENSR00000301581_EWSR1
TGCT	NF2	ENSR00000301581	0.752431	1.91611e-28	255044	ENSR00000301581_NF2
TGCT	ZNRF3	ENSR00000301581	0.515295	5.76688e-11	975008	ENSR00000301581_ZNRF3
TGCT	ETV5	ENSR00000307869	0.342144	4.64073e-05	542718	ENSR00000307869_ETV5
TGCT	ETV5	ENSR00000307870	0.360339	1.62764e-05	542118	ENSR00000307870_ETV5
TGCT	ETV5	ENSR00000307871	0.366253	1.14214e-05	541518	ENSR00000307871_ETV5
TGCT	ETV5	ENSR00000307872	0.363446	1.35243e-05	540018	ENSR00000307872_ETV5
TGCT	ETV5	ENSR00000307921	0.320981	0.000145286	753682	ENSR00000307921_ETV5
TGCT	FBXW7	ENSR00000312642	0.435127	7.87744e-08	331099	ENSR00000312642_FBXW7
TGCT	BRD2	ENSR00000320282	0.492475	6.77642e-10	582960	ENSR00000320282_BRD2
TGCT	BRD2	ENSR00000320324	0.333435	7.49709e-05	91640	ENSR00000320324_BRD2
TGCT	GNAQ	ENSR00000336120	0.302738	0.000341313	266358	ENSR00000336120_GNAQ
TGCT	TSC1	ENSR00000338049	0.303365	0.000353189	243767	ENSR00000338049_TSC1
TGCT	MDM4	1:205441121-205447121	0.393975	1.9797e-06	927742	1:205441121-205447121_MDM4
TGCT	CDKN1B	12:12196974-12202974	0.398631	1.45246e-06	515084	12:12196974-12202974_CDKN1B
TGCT	CCND2	12:4290708-4296708	0.71055	0	19936	12:4290708-4296708_CCND2
TGCT	CCND2	12:4291262-4297262	0.712061	0	20490	12:4291262-4297262_CCND2
TGCT	BRCA1	17:43340887-43346887	0.332076	8.06926e-05	173642	17:43340887-43346887_BRCA1
TGCT	MSH2	2:47696719-47702719	0.375576	5.43366e-06	296750	2:47696719-47702719_MSH2
TGCT	MSH6	2:47696719-47702719	0.643738	1.98467e-18	4189	2:47696719-47702719_MSH6
TGCT	EPHA3	3:90080924-90086924	0.32814	9.07872e-05	976400	3:90080924-90086924_EPHA3
TGCT	MYC	8:128611061-128617061	0.430545	1.12433e-07	878627	8:128611061-128617061_MYC
THCA	NOTCH2	ENSR00000012441	0.453948	4.04352e-29	345974	ENSR00000012441_NOTCH2
THCA	NOTCH2	ENSR00000012442	0.369102	0	355505	ENSR00000012442_NOTCH2
THCA	NOTCH2	ENSR00000012443	0.378168	0	356426	ENSR00000012443_NOTCH2
THCA	NOTCH2	ENSR00000012444	0.437743	0	357776	ENSR00000012444_NOTCH2
THCA	NOTCH2	ENSR00000012457	0.659625	0	486374	ENSR00000012457_NOTCH2
THCA	NOTCH2	ENSR00000012458	0.57982	0	490943	ENSR00000012458_NOTCH2
THCA	NOTCH2	ENSR00000012514	0.467347	0	729675	ENSR00000012514_NOTCH2
THCA	NOTCH2	ENSR00000012515	0.327352	1.10618e-14	731063	ENSR00000012515_NOTCH2
THCA	PTEN	ENSR00000031042	0.378254	0	651112	ENSR00000031042_PTEN
THCA	PTEN	ENSR00000031043	0.399725	0	648913	ENSR00000031043_PTEN
THCA	PTEN	ENSR00000031044	0.350812	4.05268e-17	646817	ENSR00000031044_PTEN
THCA	NKX2-1	ENSR00000067701	0.301344	1.64612e-12	16166	ENSR00000067701_NKX2-1
THCA	AKT2	ENSR00000109507	0.315975	1.07081e-13	29355	ENSR00000109507_AKT2
THCA	XPO1	ENSR00000117718	0.381445	0	603601	ENSR00000117718_XPO1
THCA	TET2	ENSR00000171490	0.633002	1.17151e-63	817811	ENSR00000171490_TET2
THCA	MET	ENSR00000217179	0.688523	1.04077e-79	114613	ENSR00000217179_MET
THCA	CDKN2A	ENSR00000233895	0.312287	1.64008e-13	544406	ENSR00000233895_CDKN2A
THCA	CDKN2B	ENSR00000233895	0.355101	2.22658e-17	558468	ENSR00000233895_CDKN2B
THCA	PTCH1	ENSR00000238324	0.404907	0	291043	ENSR00000238324_PTCH1
THCA	PTEN	ENSR00000260651	0.391404	0	648413	ENSR00000260651_PTEN
THCA	NKX2-1	ENSR00000274126	0.336244	1.64912e-15	14149	ENSR00000274126_NKX2-1
THCA	PTCH1	ENSR00000336877	0.390582	0	796443	ENSR00000336877_PTCH1
THCA	MDM4	1:205441121-205447121	0.499185	5.72468e-36	927742	1:205441121-205447121_MDM4
THYM	MPL	ENSR00000005553	0.507221	4.86519e-08	199957	ENSR00000005553_MPL
THYM	NRAS	ENSR00000011702	0.42499	9.2358e-06	153567	ENSR00000011702_NRAS
THYM	NOTCH2	ENSR00000012237	0.63339	0	910417	ENSR00000012237_NOTCH2
THYM	NOTCH2	ENSR00000012238	0.574008	0	908885	ENSR00000012238_NOTCH2
THYM	NOTCH2	ENSR00000012442	0.516028	2.43111e-08	355505	ENSR00000012442_NOTCH2
THYM	NOTCH2	ENSR00000012443	0.504491	5.97472e-08	356426	ENSR00000012443_NOTCH2
THYM	NOTCH2	ENSR00000012444	0.570695	0	357776	ENSR00000012444_NOTCH2
THYM	NOTCH2	ENSR00000012450	0.715404	0	403966	ENSR00000012450_NOTCH2
THYM	NOTCH2	ENSR00000012457	0.773147	0	486374	ENSR00000012457_NOTCH2
THYM	NOTCH2	ENSR00000012458	0.785727	0	490943	ENSR00000012458_NOTCH2
THYM	NOTCH2	ENSR00000012514	0.764761	0	729675	ENSR00000012514_NOTCH2
THYM	NOTCH2	ENSR00000012515	0.713318	0	731063	ENSR00000012515_NOTCH2
THYM	NOTCH2	ENSR00000012544	0.682733	0	943915	ENSR00000012544_NOTCH2
THYM	MCL1	ENSR00000013533	0.433749	5.64887e-06	55640	ENSR00000013533_MCL1
THYM	MDM4	ENSR00000018661	0.947778	0	62622	ENSR00000018661_MDM4
THYM	AKT3	ENSR00000022815	0.677334	0	357179	ENSR00000022815_AKT3
THYM	MEN1	ENSR00000040875	0.632868	0	857707	ENSR00000040875_MEN1
THYM	ETV6	ENSR00000048866	0.696274	0	383246	ENSR00000048866_ETV6
THYM	CDKN1B	ENSR00000048941	0.314022	0.00162446	219333	ENSR00000048941_CDKN1B
THYM	MDM2	ENSR00000053727	0.695224	0	458274	ENSR00000053727_MDM2
THYM	BRCA2	ENSR00000060908	0.443192	3.27412e-06	215626	ENSR00000060908_BRCA2
THYM	BRCA2	ENSR00000060909	0.400948	3.33075e-05	216426	ENSR00000060909_BRCA2
THYM	RB1	ENSR00000062690	0.645956	0	677949	ENSR00000062690_RB1
THYM	TSC2	ENSR00000082399	0.374956	0.000119953	140501	ENSR00000082399_TSC2
THYM	CREBBP	ENSR00000082664	0.37875	0.000100157	262125	ENSR00000082664_CREBBP
THYM	MAPK3	ENSR00000084973	0.527686	8.64591e-09	997106	ENSR00000084973_MAPK3
THYM	MAPK3	ENSR00000084974	0.539012	2.32107e-09	993606	ENSR00000084974_MAPK3
THYM	MAPK3	ENSR00000084975	0.410629	2.01042e-05	988287	ENSR00000084975_MAPK3
THYM	MAPK3	ENSR00000085256	0.491505	1.51876e-07	706001	ENSR00000085256_MAPK3
THYM	CDK12	ENSR00000093870	0.416468	1.47128e-05	368811	ENSR00000093870_CDK12
THYM	ERBB2	ENSR00000093870	0.314788	0.00157731	595214	ENSR00000093870_ERBB2
THYM	CCNE1	ENSR00000108531	0.544951	1.42776e-09	30102	ENSR00000108531_CCNE1
THYM	XPO1	ENSR00000117718	0.401721	3.20112e-05	603601	ENSR00000117718_XPO1
THYM	ASXL1	ENSR00000136022	0.666895	0	689044	ENSR00000136022_ASXL1
THYM	ASXL1	ENSR00000136023	0.715377	0	687644	ENSR00000136023_ASXL1
THYM	MAPK1	ENSR00000144140	0.407788	1.94724e-05	786020	ENSR00000144140_MAPK1
THYM	MAPK1	ENSR00000144141	0.396393	3.58176e-05	786620	ENSR00000144141_MAPK1
THYM	SMARCB1	ENSR00000144220	0.58992	0	572463	ENSR00000144220_SMARCB1
THYM	SMARCB1	ENSR00000144221	0.619487	6.04817e-13	568363	ENSR00000144221_SMARCB1
THYM	RAF1	ENSR00000148786	0.343192	0.000498802	682674	ENSR00000148786_RAF1
THYM	PIK3R1	ENSR00000181782	0.49683	6.86894e-08	762041	ENSR00000181782_PIK3R1
THYM	CCND3	ENSR00000196913	0.745726	0	27795	ENSR00000196913_CCND3
THYM	EGFR	ENSR00000212692	0.348747	0.000392931	457093	ENSR00000212692_EGFR
THYM	CDK6	ENSR00000215144	0.655977	5.67118e-15	36226	ENSR00000215144_CDK6
THYM	TSC1	ENSR00000242554	0.559	3.92046e-10	241572	ENSR00000242554_TSC1
THYM	TSC1	ENSR00000242555	0.60792	2.338e-12	243766	ENSR00000242555_TSC1
THYM	MPL	ENSR00000251495	0.526473	9.71773e-09	197549	ENSR00000251495_MPL
THYM	NRAS	ENSR00000253688	0.439981	3.9482e-06	153994	ENSR00000253688_NRAS
THYM	HRAS	ENSR00000262334	0.348943	0.00038959	20387	ENSR00000262334_HRAS
THYM	ETV6	ENSR00000267210	0.69473	0	383846	ENSR00000267210_ETV6
THYM	ETV6	ENSR00000267211	0.705866	0	386446	ENSR00000267211_ETV6
THYM	MAPK1	ENSR00000301245	0.695698	0	409720	ENSR00000301245_MAPK1
THYM	RAF1	ENSR00000302719	0.377029	0.000108723	752374	ENSR00000302719_RAF1
THYM	CDK6	ENSR00000327221	0.663679	1.9418e-15	32306	ENSR00000327221_CDK6
THYM	TSC1	ENSR00000338048	0.549069	9.86136e-10	241167	ENSR00000338048_TSC1
THYM	TSC1	ENSR00000338049	0.60792	2.338e-12	243767	ENSR00000338049_TSC1
THYM	MSH2	2:46627448-46633448	0.389609	5.90236e-05	772521	2:46627448-46633448_MSH2
THYM	RAF1	3:13411219-13417219	0.337299	0.000639364	749993	3:13411219-13417219_RAF1
THYM	RAF1	3:13412726-13418726	0.367139	0.000172752	751500	3:13412726-13418726_RAF1
THYM	PIK3R1	5:67487755-67493755	0.49676	6.90422e-08	724965	5:67487755-67493755_PIK3R1
THYM	EGFR	7:55459359-55465359	0.676507	0	443338	7:55459359-55465359_EGFR
THYM	EGFR	7:55943729-55949729	0.375898	0.00011472	927708	7:55943729-55949729_EGFR
UCEC	NOTCH2	ENSR00000012237	0.341212	1.68495e-05	910417	ENSR00000012237_NOTCH2
UCEC	NOTCH2	ENSR00000012457	0.433721	9.13059e-09	486374	ENSR00000012457_NOTCH2
UCEC	NOTCH2	ENSR00000012514	0.511226	0	729675	ENSR00000012514_NOTCH2
UCEC	NOTCH2	ENSR00000012515	0.491276	0	731063	ENSR00000012515_NOTCH2
UCEC	PTEN	ENSR00000031041	0.345354	1.28319e-05	656013	ENSR00000031041_PTEN
UCEC	PTEN	ENSR00000031042	0.41601	6.23694e-08	651112	ENSR00000031042_PTEN
UCEC	PTEN	ENSR00000031043	0.378007	1.29566e-06	648913	ENSR00000031043_PTEN
UCEC	PTEN	ENSR00000031044	0.323438	5.18372e-05	646817	ENSR00000031044_PTEN
UCEC	AKT2	ENSR00000109507	0.437794	8.61989e-09	29355	ENSR00000109507_AKT2
UCEC	TMPRSS2	ENSR00000142710	0.313047	8.82111e-05	771184	ENSR00000142710_TMPRSS2
UCEC	ESR1	ENSR00000205358	0.763084	5.07183e-37	291513	ENSR00000205358_ESR1
UCEC	ESR1	ENSR00000205365	0.848471	3.67567e-54	430885	ENSR00000205365_ESR1
UCEC	ESR1	ENSR00000205366	0.799092	3.15288e-43	433550	ENSR00000205366_ESR1
UCEC	PTCH1	ENSR00000238324	0.61679	0	291043	ENSR00000238324_PTCH1
UCEC	PTEN	ENSR00000260651	0.364681	3.41106e-06	648413	ENSR00000260651_PTEN
UCEC	ESR1	ENSR00000323739	0.715244	2.63658e-30	167309	ENSR00000323739_ESR1
UCEC	ESR1	ENSR00000323746	0.750666	3.93189e-35	420209	ENSR00000323746_ESR1
UCEC	ESR1	ENSR00000323747	0.731475	2.01839e-32	422409	ENSR00000323747_ESR1
UCEC	PTCH1	ENSR00000336877	0.32191	5.69166e-05	796443	ENSR00000336877_PTCH1
UCEC	TSC1	ENSR00000338058	0.344524	1.35568e-05	379967	ENSR00000338058_TSC1
UCEC	EPHA3	3:88159307-88165307	0.475259	1.26091e-10	945217	3:88159307-88165307_EPHA3
UCEC	EGFR	7:55459359-55465359	0.568104	0	443338	7:55459359-55465359_EGFR
UCS	NOTCH2	ENSR00000012425	0.517703	0.00687992	257574	ENSR00000012425_NOTCH2
UCS	NOTCH2	ENSR00000012426	0.527683	0.00543213	258554	ENSR00000012426_NOTCH2
UCS	NOTCH2	ENSR00000012427	0.54231	0.0037907	259474	ENSR00000012427_NOTCH2
UCS	NOTCH2	ENSR00000012450	0.480656	0.0152918	403966	ENSR00000012450_NOTCH2
UCS	NOTCH2	ENSR00000012458	0.658442	0.000116568	490943	ENSR00000012458_NOTCH2
UCS	NOTCH2	ENSR00000012514	0.426658	0.0407575	729675	ENSR00000012514_NOTCH2
UCS	DDR2	ENSR00000014778	0.534586	0.00459931	641730	ENSR00000014778_DDR2
UCS	DDR2	ENSR00000014779	0.621463	0.000395205	636979	ENSR00000014779_DDR2
UCS	CCND2	ENSR00000048149	0.492071	0.0121054	899957	ENSR00000048149_CCND2
UCS	BRCA2	ENSR00000060908	0.582433	0.00128385	215626	ENSR00000060908_BRCA2
UCS	BRCA2	ENSR00000060909	0.58134	0.00132483	216426	ENSR00000060909_BRCA2
UCS	AKT2	ENSR00000109447	0.496241	0.0110867	466640	ENSR00000109447_AKT2
UCS	AKT2	ENSR00000109507	0.665824	8.99703e-05	29355	ENSR00000109507_AKT2
UCS	AKT2	ENSR00000288373	0.447984	0.0284019	222136	ENSR00000288373_AKT2
UVM	PTEN	ENSR00000031041	0.458486	0.000185596	656013	ENSR00000031041_PTEN
UVM	PTEN	ENSR00000031042	0.549039	3.09118e-06	651112	ENSR00000031042_PTEN
UVM	PTEN	ENSR00000031043	0.550023	2.9372e-06	648913	ENSR00000031043_PTEN
UVM	CDKN1B	ENSR00000048941	0.612846	4.48438e-08	219333	ENSR00000048941_CDKN1B
UVM	ETV6	ENSR00000048941	0.359142	0.00531641	845871	ENSR00000048941_ETV6
UVM	MDM2	ENSR00000053727	0.648476	0	458274	ENSR00000053727_MDM2
UVM	BRCA2	ENSR00000060908	0.853399	0	215626	ENSR00000060908_BRCA2
UVM	BRCA2	ENSR00000060909	0.852438	0	216426	ENSR00000060909_BRCA2
UVM	FLCN	ENSR00000091996	0.604571	1.03034e-07	593726	ENSR00000091996_FLCN
UVM	MSH2	ENSR00000116671	0.459142	0.000180861	770415	ENSR00000116671_MSH2
UVM	ESR1	ENSR00000205253	0.479653	7.84633e-05	651491	ENSR00000205253_ESR1
UVM	ESR1	ENSR00000205309	0.398828	0.00158152	255978	ENSR00000205309_ESR1
UVM	MET	ENSR00000217165	0.650168	1.732e-09	41679	ENSR00000217165_MET
UVM	MET	ENSR00000217166	0.642057	3.48983e-09	42839	ENSR00000217166_MET
UVM	MET	ENSR00000217167	0.643018	3.21597e-09	44311	ENSR00000217167_MET
UVM	MET	ENSR00000217179	0.761338	6.84781e-15	114613	ENSR00000217179_MET
UVM	MET	ENSR00000217182	0.689592	0	130310	ENSR00000217182_MET
UVM	JAK2	ENSR00000232852	0.432724	0.000492054	594150	ENSR00000232852_JAK2
UVM	JAK2	ENSR00000232853	0.43263	0.000493724	595670	ENSR00000232853_JAK2
UVM	PTEN	ENSR00000260651	0.539826	4.94138e-06	648413	ENSR00000260651_PTEN
UVM	BRCA1	ENSR00000283458	0.31519	0.0170334	149455	ENSR00000283458_BRCA1
UVM	MSH2	ENSR00000290783	0.461158	0.000166963	770369	ENSR00000290783_MSH2
UVM	MSH2	2:46627448-46633448	0.625457	0	772521	2:46627448-46633448_MSH2
