# Supplementary material for: Transcriptional landscape and clinical utility of enhancer RNAs for eRNA-targeted therapy in cancer
Source: Nat Commun. 2019 Oct 8;10:4562. doi: 10.1038/s41467-019-12543-5 (PMC6783481; doi:10.1038/s41467-019-12543-5)
Supplement: Supplementary file 7 — Supplementary Data 5 [file 41467_2019_12543_MOESM7_ESM.xlsx]

## Sheet: Data S5
Cancer_Type	Target_Gene_Symbol	eRNA_ID	Rs	FDR	Distance (bp)	Description
ACC	CD40	ENSR00000137765	0.420647	0.00476663	86752	ENSR00000137765_CD40
BLCA	HAVCR1	ENSR00000189515	0.313025	5.7352e-10	72992	ENSR00000189515_HAVCR1
BLCA	HAVCR1	ENSR00000318131	0.312808	5.91045e-10	73081	ENSR00000318131_HAVCR1
BRCA	VTCN1	ENSR00000012064	0.84204	0	47920	ENSR00000012064_VTCN1
BRCA	VTCN1	ENSR00000012065	0.843374	0	44676	ENSR00000012065_VTCN1
BRCA	PLEC	ENSR00000232146	0.372823	0	176359	ENSR00000232146_PLEC
BRCA	PLEC	ENSR00000232164	0.339285	0	74034	ENSR00000232164_PLEC
BRCA	PDCD1LG2	ENSR00000232852	0.406171	9.23858e-48	67970	ENSR00000232852_PDCD1LG2
BRCA	PDCD1LG2	ENSR00000232853	0.395087	5.2791e-45	69490	ENSR00000232853_PDCD1LG2
BRCA	PLEC	ENSR00000333971	0.331728	0	128234	ENSR00000333971_PLEC
BRCA	PLEC	ENSR00000333975	0.338659	0	73934	ENSR00000333975_PLEC
CESC	CD274	ENSR00000232852	0.479246	0	128037	ENSR00000232852_CD274
CESC	PDCD1LG2	ENSR00000232852	0.519086	0	67970	ENSR00000232852_PDCD1LG2
CESC	CD274	ENSR00000232853	0.463975	0	129557	ENSR00000232853_CD274
CESC	PDCD1LG2	ENSR00000232853	0.498111	0	69490	ENSR00000232853_PDCD1LG2
CESC	PLEC	ENSR00000333971	0.329396	1.14571e-07	128234	ENSR00000333971_PLEC
CHOL	VTCN1	ENSR00000011925	0.543083	0.00247388	725659	ENSR00000011925_VTCN1
CHOL	VTCN1	ENSR00000011926	0.587088	0.000940538	724335	ENSR00000011926_VTCN1
CHOL	VTCN1	ENSR00000012140	0.518577	0.00407489	628188	ENSR00000012140_VTCN1
CHOL	HAVCR1	ENSR00000189515	0.543317	0.0021048	72992	ENSR00000189515_HAVCR1
CHOL	PLEC	ENSR00000232146	0.653755	0.000184412	176359	ENSR00000232146_PLEC
CHOL	PLEC	ENSR00000232283	0.51357	0.00449691	764740	ENSR00000232283_PLEC
CHOL	PLEC	ENSR00000232284	0.546904	0.00228271	770746	ENSR00000232284_PLEC
CHOL	VTCN1	ENSR00000253778	0.546772	0.00228944	725560	ENSR00000253778_VTCN1
CHOL	VTCN1	ENSR00000253851	0.535573	0.00289185	632040	ENSR00000253851_VTCN1
CHOL	VTCN1	ENSR00000253852	0.530435	0.00321199	634340	ENSR00000253852_VTCN1
CHOL	HAVCR1	ENSR00000318131	0.544253	0.00206208	73081	ENSR00000318131_HAVCR1
CHOL	PLEC	ENSR00000333971	0.65112	0.000197046	128234	ENSR00000333971_PLEC
CHOL	VTCN1	1:116485310-116491310	0.602899	0.00064925	722650	1:116485310-116491310_VTCN1
DLBC	PLEC	ENSR00000232284	0.49403	0.00801456	770746	ENSR00000232284_PLEC
DLBC	HAVCR1	ENSR00000318160	0.538096	0.00228656	598481	ENSR00000318160_HAVCR1
DLBC	HLA-DRB1	ENSR00000320308	0.556557	0.00169074	217452	ENSR00000320308_HLA-DRB1
GBM	ADORA2A	ENSR00000144301	0.408775	9.04415e-07	587672	ENSR00000144301_ADORA2A
GBM	ADORA2A	ENSR00000144337	0.304497	0.000463288	310079	ENSR00000144337_ADORA2A
GBM	CD200	ENSR00000156511	0.387251	3.95736e-06	324508	ENSR00000156511_CD200
GBM	PLEC	ENSR00000232283	0.375041	8.72677e-06	764740	ENSR00000232283_PLEC
GBM	PLEC	ENSR00000232284	0.348432	4.38325e-05	770746	ENSR00000232284_PLEC
GBM	CD274	ENSR00000232852	0.338607	7.67331e-05	128037	ENSR00000232852_CD274
GBM	PDCD1LG2	ENSR00000232852	0.597888	0	67970	ENSR00000232852_PDCD1LG2
GBM	CD274	ENSR00000232853	0.346985	4.76564e-05	129557	ENSR00000232853_CD274
GBM	PDCD1LG2	ENSR00000232853	0.607205	0	69490	ENSR00000232853_PDCD1LG2
HNSC	CD274	ENSR00000232852	0.408986	0	128037	ENSR00000232852_CD274
HNSC	PDCD1LG2	ENSR00000232852	0.522234	0	67970	ENSR00000232852_PDCD1LG2
HNSC	CD274	ENSR00000232853	0.38851	0	129557	ENSR00000232853_CD274
HNSC	PDCD1LG2	ENSR00000232853	0.499801	0	69490	ENSR00000232853_PDCD1LG2
KICH	VTCN1	ENSR00000012140	0.391368	0.000831381	628188	ENSR00000012140_VTCN1
KICH	LGALS3	ENSR00000068707	0.384185	0.00117521	561453	ENSR00000068707_LGALS3
KICH	CD40	ENSR00000137722	0.340824	0.00466454	190804	ENSR00000137722_CD40
KICH	HAVCR1	ENSR00000189515	0.360268	0.00240606	72992	ENSR00000189515_HAVCR1
KICH	HAVCR1	ENSR00000189594	0.631477	1.7329e-09	600954	ENSR00000189594_HAVCR1
KICH	PLEC	ENSR00000232283	0.377681	0.00146291	764740	ENSR00000232283_PLEC
KICH	PLEC	ENSR00000232284	0.380269	0.00134157	770746	ENSR00000232284_PLEC
KICH	VTCN1	ENSR00000253851	0.401754	0.000568973	632040	ENSR00000253851_VTCN1
KICH	HAVCR1	ENSR00000318131	0.375394	0.00145469	73081	ENSR00000318131_HAVCR1
KICH	HAVCR1	ENSR00000318162	0.627712	2.3871e-09	602181	ENSR00000318162_HAVCR1
KICH	IDO1	ENSR00000330781	0.482993	1.83793e-05	50275	ENSR00000330781_IDO1
KIRC	TNFSF14	ENSR00000106541	0.553029	2.88477e-48	92965	ENSR00000106541_TNFSF14
KIRC	TNFSF9	ENSR00000106541	0.750762	6.02052e-109	46624	ENSR00000106541_TNFSF9
KIRC	TNFSF14	ENSR00000106542	0.547297	4.38473e-47	91516	ENSR00000106542_TNFSF14
KIRC	TNFSF9	ENSR00000106542	0.765307	1.00911e-115	48073	ENSR00000106542_TNFSF9
KIRC	TNFSF14	ENSR00000106615	0.332612	4.55769e-16	464745	ENSR00000106615_TNFSF14
KIRC	CD200	ENSR00000156542	0.371124	0	26054	ENSR00000156542_CD200
KIRC	HAVCR1	ENSR00000189499	0.641126	9.4631e-70	145118	ENSR00000189499_HAVCR1
KIRC	HAVCR2	ENSR00000189499	0.370572	0	228868	ENSR00000189499_HAVCR2
KIRC	PDCD1LG2	ENSR00000232852	0.402727	0	67970	ENSR00000232852_PDCD1LG2
KIRC	PDCD1LG2	ENSR00000232853	0.398994	0	69490	ENSR00000232853_PDCD1LG2
KIRC	TNFSF14	ENSR00000287205	0.546918	5.2391e-47	92088	ENSR00000287205_TNFSF14
KIRC	TNFSF9	ENSR00000287205	0.749038	3.56189e-108	47501	ENSR00000287205_TNFSF9
KIRC	CD200	3:112354618-112360618	0.350897	1.35093e-18	25271	3:112354618-112360618_CD200
KIRP	TNFRSF12A	ENSR00000082561	0.421035	0	112745	ENSR00000082561_TNFRSF12A
KIRP	CD40	ENSR00000137664	0.310443	1.07335e-07	734982	ENSR00000137664_CD40
KIRP	CD40	ENSR00000137722	0.365525	2.07353e-10	190804	ENSR00000137722_CD40
KIRP	CD200	ENSR00000156542	0.68184	0	26054	ENSR00000156542_CD200
KIRP	CD200	ENSR00000156546	0.606932	2.90607e-32	40303	ENSR00000156546_CD200
KIRP	CD200	ENSR00000156547	0.63171	1.00581e-35	42237	ENSR00000156547_CD200
KIRP	CD200	ENSR00000156548	0.659946	4.48877e-40	45753	ENSR00000156548_CD200
KIRP	CD200	ENSR00000156549	0.689915	3.05989e-45	58753	ENSR00000156549_CD200
KIRP	HAVCR1	ENSR00000189499	0.565717	3.84112e-27	145118	ENSR00000189499_HAVCR1
KIRP	CD200	3:112354618-112360618	0.664448	0	25271	3:112354618-112360618_CD200
KIRP	CD200	3:112379306-112385306	0.666889	3.22726e-41	49959	3:112379306-112385306_CD200
KIRP	CD200	3:112381813-112387813	0.672461	3.70538e-42	52466	3:112381813-112387813_CD200
LGG	CD200	ENSR00000156510	0.351807	9.44695e-16	326910	ENSR00000156510_CD200
LGG	CD200	ENSR00000156511	0.316917	7.81143e-13	324508	ENSR00000156511_CD200
LGG	HLA-DRB1	ENSR00000195717	0.330223	8.93302e-14	277652	ENSR00000195717_HLA-DRB1
LGG	PLEC	ENSR00000232163	0.466706	0	76938	ENSR00000232163_PLEC
LGG	PLEC	ENSR00000232164	0.471716	0	74034	ENSR00000232164_PLEC
LGG	PLEC	ENSR00000232165	0.470765	0	73227	ENSR00000232165_PLEC
LGG	PLEC	ENSR00000333975	0.470705	0	73934	ENSR00000333975_PLEC
LGG	CD200	3:112001804-112007804	0.355957	3.17838e-16	327543	3:112001804-112007804_CD200
LUAD	HLA-DRB1	ENSR00000195686	0.339226	2.01905e-15	64048	ENSR00000195686_HLA-DRB1
LUAD	HLA-DRB1	ENSR00000195687	0.343738	6.92204e-16	62948	ENSR00000195687_HLA-DRB1
LUSC	PLEC	ENSR00000232146	0.383109	0	176359	ENSR00000232146_PLEC
LUSC	CD274	ENSR00000232852	0.506978	1.12174e-35	128037	ENSR00000232852_CD274
LUSC	PDCD1LG2	ENSR00000232852	0.524756	0	67970	ENSR00000232852_PDCD1LG2
LUSC	CD274	ENSR00000232853	0.500426	1.27653e-34	129557	ENSR00000232853_CD274
LUSC	PDCD1LG2	ENSR00000232853	0.490924	0	69490	ENSR00000232853_PDCD1LG2
LUSC	PLEC	ENSR00000333971	0.36146	0	128234	ENSR00000333971_PLEC
MESO	CD200	ENSR00000156542	0.77397	0	26054	ENSR00000156542_CD200
MESO	CD274	ENSR00000232852	0.606793	2.4586e-07	128037	ENSR00000232852_CD274
MESO	PDCD1LG2	ENSR00000232852	0.7221	0	67970	ENSR00000232852_PDCD1LG2
MESO	CD274	ENSR00000232853	0.596773	1.33454e-06	129557	ENSR00000232853_CD274
MESO	PDCD1LG2	ENSR00000232853	0.706722	0	69490	ENSR00000232853_PDCD1LG2
MESO	CD200	3:112354618-112360618	0.757762	0	25271	3:112354618-112360618_CD200
OV	TNFSF14	ENSR00000106633	0.337414	5.29114e-07	560365	ENSR00000106633_TNFSF14
OV	PVR	ENSR00000110112	0.517684	0	213302	ENSR00000110112_PVR
OV	BTLA	ENSR00000156542	0.416751	1.32614e-10	141160	ENSR00000156542_BTLA
OV	CD200	ENSR00000156542	0.842969	4.76329e-71	26054	ENSR00000156542_CD200
OV	PLEC	ENSR00000232018	0.419803	1.06451e-10	948434	ENSR00000232018_PLEC
OV	PLEC	ENSR00000232019	0.400685	1.19407e-09	947293	ENSR00000232019_PLEC
OV	PLEC	ENSR00000232146	0.556992	0	176359	ENSR00000232146_PLEC
OV	PLEC	ENSR00000232163	0.512605	0	76938	ENSR00000232163_PLEC
OV	PLEC	ENSR00000232164	0.530827	0	74034	ENSR00000232164_PLEC
OV	PLEC	ENSR00000232165	0.534506	0	73227	ENSR00000232165_PLEC
OV	PLEC	ENSR00000232166	0.544148	0	72634	ENSR00000232166_PLEC
OV	PLEC	ENSR00000232167	0.545881	0	72033	ENSR00000232167_PLEC
OV	PLEC	ENSR00000232283	0.516066	0	764740	ENSR00000232283_PLEC
OV	PLEC	ENSR00000232284	0.500214	0	770746	ENSR00000232284_PLEC
OV	PLEC	ENSR00000333924	0.399702	1.33716e-09	947334	ENSR00000333924_PLEC
OV	PLEC	ENSR00000333971	0.553986	0	128234	ENSR00000333971_PLEC
OV	PLEC	ENSR00000333975	0.529406	0	73934	ENSR00000333975_PLEC
OV	PVR	19:44846788-44852788	0.54836	0	205990	19:44846788-44852788_PVR
OV	BTLA	3:112354618-112360618	0.416811	1.31635e-10	141943	3:112354618-112360618_BTLA
OV	CD200	3:112354618-112360618	0.843352	3.54143e-71	25271	3:112354618-112360618_CD200
OV	BTLA	3:112422336-112428336	0.502509	2.91805e-16	74225	3:112422336-112428336_BTLA
OV	CD200	3:112422336-112428336	0.752632	9.64121e-48	92989	3:112422336-112428336_CD200
OV	BTLA	3:112423657-112429657	0.496443	8.54187e-16	72904	3:112423657-112429657_BTLA
OV	CD200	3:112423657-112429657	0.746676	1.44781e-46	94310	3:112423657-112429657_CD200
OV	PLEC	8:143028397-143034397	0.387965	4.88655e-09	945337	8:143028397-143034397_PLEC
OV	PLEC	8:144857132-144863132	0.468833	0	883398	8:144857132-144863132_PLEC
PAAD	PLEC	ENSR00000232018	0.465578	3.33356e-09	948434	ENSR00000232018_PLEC
PAAD	PLEC	ENSR00000232019	0.467627	2.65153e-09	947293	ENSR00000232019_PLEC
PAAD	PLEC	ENSR00000232164	0.619072	0	74034	ENSR00000232164_PLEC
PAAD	PLEC	ENSR00000232165	0.617496	0	73227	ENSR00000232165_PLEC
PAAD	PLEC	ENSR00000333924	0.46861	2.3662e-09	947334	ENSR00000333924_PLEC
PAAD	PLEC	ENSR00000333971	0.40046	8.51465e-07	128234	ENSR00000333971_PLEC
PAAD	PLEC	ENSR00000333975	0.620448	0	73934	ENSR00000333975_PLEC
PAAD	TNFRSF14	1:3312031-3318031	0.35191	2.19954e-05	759392	1:3312031-3318031_TNFRSF14
PAAD	PLEC	8:143028397-143034397	0.459557	6.26586e-09	945337	8:143028397-143034397_PLEC
PCPG	CD200	ENSR00000156511	0.506913	1.73287e-11	324508	ENSR00000156511_CD200
READ	CD200	ENSR00000156548	0.443407	0.000226315	45753	ENSR00000156548_CD200
READ	PLEC	ENSR00000232146	0.325067	0.0115434	176359	ENSR00000232146_PLEC
READ	PLEC	ENSR00000333971	0.446558	0.000199317	128234	ENSR00000333971_PLEC
SARC	HAVCR2	ENSR00000189499	0.567641	4.71637e-22	228868	ENSR00000189499_HAVCR2
SARC	CD274	ENSR00000232852	0.642884	2.605e-30	128037	ENSR00000232852_CD274
SARC	PDCD1LG2	ENSR00000232852	0.816396	0	67970	ENSR00000232852_PDCD1LG2
SARC	CD274	ENSR00000232853	0.63808	1.03184e-29	129557	ENSR00000232853_CD274
SARC	PDCD1LG2	ENSR00000232853	0.793939	0	69490	ENSR00000232853_PDCD1LG2
STAD	PVR	ENSR00000110112	0.353524	8.95233e-12	213302	ENSR00000110112_PVR
STAD	BTLA	ENSR00000305509	0.601105	2.80395e-39	872061	ENSR00000305509_BTLA
STAD	PVR	19:44846788-44852788	0.356487	5.65091e-12	205990	19:44846788-44852788_PVR
TGCT	LAG3	ENSR00000048364	0.406812	8.33541e-07	121672	ENSR00000048364_LAG3
TGCT	TNFSF9	ENSR00000106385	0.475229	4.00012e-09	982938	ENSR00000106385_TNFSF9
TGCT	TNFSF9	ENSR00000287159	0.474808	4.15818e-09	982999	ENSR00000287159_TNFSF9
TGCT	ADORA2A	ENSR00000301358	0.475181	4.01765e-09	224379	ENSR00000301358_ADORA2A
TGCT	IL2RB	ENSR00000301860	0.351864	2.67244e-05	611646	ENSR00000301860_IL2RB
TGCT	BTLA	ENSR00000305562	0.510542	9.43341e-11	526039	ENSR00000305562_BTLA
TGCT	BTLA	ENSR00000305563	0.397792	1.23284e-06	532039	ENSR00000305563_BTLA
TGCT	CD86	ENSR00000305797	0.300953	0.000397166	740666	ENSR00000305797_CD86
TGCT	CD86	ENSR00000305847	0.309959	0.000254908	726034	ENSR00000305847_CD86
TGCT	BTLA	3:112422336-112428336	0.561316	2.98482e-13	74225	3:112422336-112428336_BTLA
TGCT	CD200	3:112422336-112428336	0.417839	2.93536e-07	92989	3:112422336-112428336_CD200
THCA	CD200	ENSR00000156542	0.640759	0	26054	ENSR00000156542_CD200
THYM	PDCD1	ENSR00000133348	0.620282	0	4822	ENSR00000133348_PDCD1
THYM	PLEC	ENSR00000232018	0.423127	1.02371e-05	948434	ENSR00000232018_PLEC
THYM	PLEC	ENSR00000232019	0.385016	7.39835e-05	947293	ENSR00000232019_PLEC
THYM	PLEC	ENSR00000232284	0.380999	8.99066e-05	770746	ENSR00000232284_PLEC
THYM	PLEC	ENSR00000232287	0.506422	5.16901e-08	784266	ENSR00000232287_PLEC
THYM	PDCD1LG2	ENSR00000232852	0.703875	0	67970	ENSR00000232852_PDCD1LG2
THYM	PDCD1LG2	ENSR00000232853	0.713487	0	69490	ENSR00000232853_PDCD1LG2
THYM	BTLA	ENSR00000305510	0.367633	0.000168864	837561	ENSR00000305510_BTLA
THYM	CD200	ENSR00000305510	0.684785	0	670347	ENSR00000305510_CD200
THYM	PLEC	ENSR00000333924	0.384413	7.61908e-05	947334	ENSR00000333924_PLEC
THYM	PLEC	8:143028397-143034397	0.360127	0.000237717	945337	8:143028397-143034397_PLEC
UCEC	BTLA	ENSR00000156542	0.313483	8.59237e-05	141160	ENSR00000156542_BTLA
UCEC	CD200	ENSR00000156542	0.832354	3.33316e-50	26054	ENSR00000156542_CD200
UCEC	BTLA	3:112354618-112360618	0.308261	0.000117281	141943	3:112354618-112360618_BTLA
UCEC	CD200	3:112354618-112360618	0.809455	2.97568e-45	25271	3:112354618-112360618_CD200
UCS	TNFSF18	ENSR00000015776	0.436466	0.0324975	770839	ENSR00000015776_TNFSF18
UCS	TNFSF18	ENSR00000015777	0.414364	0.0472648	768145	ENSR00000015777_TNFSF18
UVM	TNFRSF18	ENSR00000000202	0.332286	0.0106336	344490	ENSR00000000202_TNFRSF18
UVM	HAVCR1	ENSR00000189515	0.360113	0.00487457	72992	ENSR00000189515_HAVCR1
UVM	CD274	ENSR00000232852	0.506798	2.39428e-05	128037	ENSR00000232852_CD274
UVM	PDCD1LG2	ENSR00000232852	0.505743	2.51155e-05	67970	ENSR00000232852_PDCD1LG2
UVM	CD274	ENSR00000232853	0.519784	1.31147e-05	129557	ENSR00000232853_CD274
UVM	PDCD1LG2	ENSR00000232853	0.530239	7.93972e-06	69490	ENSR00000232853_PDCD1LG2
UVM	HAVCR1	ENSR00000318131	0.357889	0.00520353	73081	ENSR00000318131_HAVCR1
