# Supplementary material for: Transcriptional landscape and clinical utility of enhancer RNAs for eRNA-targeted therapy in cancer
Source: Nat Commun. 2019 Oct 8;10:4562. doi: 10.1038/s41467-019-12543-5 (PMC6783481; doi:10.1038/s41467-019-12543-5)
Supplement: Supplementary file 8 — Supplementary Data 6 [file 41467_2019_12543_MOESM8_ESM.xlsx]

## Sheet: Data S6
Cancer type	eRNA ID	Fold change	p	FDR	Expression in tumor (RPM)	Expression in normal (RPM)
BLCA	ENSR00000004207	5.18916	0.000586054	0.00460824	0.883433	0.170246
BLCA	ENSR00000005553	2.08881	0.000986285	0.00708418	2.61066	1.24983
BLCA	ENSR00000006992	-3.54854	1.28944e-06	0.00032107	1.22738	4.3554
BLCA	ENSR00000007157	1.86791	0.0127413	0.0419284	1.43637	0.76897
BLCA	ENSR00000010575	2.07529	0.00511344	0.0223377	5.51617	2.65803
BLCA	ENSR00000012442	2.00354	4.58878e-05	0.00131839	1.6202	0.808669
BLCA	ENSR00000012443	2.0126	3.70612e-05	0.00110739	1.61232	0.801116
BLCA	ENSR00000012444	1.7529	0.000525774	0.00436393	1.36498	0.778699
BLCA	ENSR00000012457	2.34265	3.62885e-06	0.000373307	2.82883	1.20754
BLCA	ENSR00000012458	1.84807	0.000787745	0.00582619	1.6842	0.911328
BLCA	ENSR00000012873	2.04953	5.81723e-05	0.0013736	2.01544	0.983366
BLCA	ENSR00000012874	2.18884	1.15706e-05	0.000720269	2.68683	1.22751
BLCA	ENSR00000012875	2.1668	1.64015e-05	0.000816796	2.63263	1.21499
BLCA	ENSR00000013533	1.75922	0.00243904	0.0126525	1.38463	0.787074
BLCA	ENSR00000013692	2.56289	0.0139063	0.0449697	1.42718	0.556865
BLCA	ENSR00000014087	2.12829	0.00264422	0.013529	1.65036	0.77544
BLCA	ENSR00000016065	2.04249	0.000138049	0.00196632	1.36999	0.670744
BLCA	ENSR00000017505	-1.84743	0.00997892	0.0358377	1.94797	3.59874
BLCA	ENSR00000017506	-1.87945	0.00587095	0.0249182	2.1035	3.95343
BLCA	ENSR00000017507	-1.94061	0.00152575	0.00941932	1.77105	3.43693
BLCA	ENSR00000020649	2.23379	0.000895205	0.00649241	1.20311	0.538595
BLCA	ENSR00000022369	2.31146	0.0115027	0.0391669	4.88697	2.11424
BLCA	ENSR00000022370	2.29047	0.0135988	0.0441665	4.61431	2.01457
BLCA	ENSR00000022371	2.28944	0.0162739	0.049217	4.19977	1.8344
BLCA	ENSR00000023842	11.0326	0.0052677	0.0228777	9.39588	0.851649
BLCA	ENSR00000023843	9.69299	0.00443281	0.0201909	4.67098	0.481893
BLCA	ENSR00000023865	9.60679	0.00608112	0.0255202	1.80218	0.187595
BLCA	ENSR00000024898	2.4432	0.00799678	0.0307917	0.943169	0.386038
BLCA	ENSR00000026082	-1.57905	0.00465807	0.0207118	0.87879	1.38765
BLCA	ENSR00000028752	-4.00324	0.00160045	0.00948841	0.981364	3.92864
BLCA	ENSR00000031043	-1.59565	0.00108155	0.00755066	1.75172	2.79515
BLCA	ENSR00000031905	-2.55204	0.0123968	0.0409754	0.883755	2.25537
BLCA	ENSR00000033973	2.16509	0.00871747	0.0325597	1.38094	0.63782
BLCA	ENSR00000037151	2.66002	0.0041809	0.0193984	1.67222	0.62865
BLCA	ENSR00000037509	-2.72329	0.000254084	0.00270177	1.05094	2.862
BLCA	ENSR00000040210	2.72016	0.00849607	0.0322734	1.02963	0.378517
BLCA	ENSR00000040211	2.77561	0.00851119	0.0322734	0.981345	0.35356
BLCA	ENSR00000040212	2.89786	0.00657405	0.0268375	0.925281	0.319299
BLCA	ENSR00000040994	1.53305	0.00247676	0.0127596	1.48594	0.969272
BLCA	ENSR00000041357	4.85075	0.00434541	0.0199143	1.87587	0.386717
BLCA	ENSR00000043025	-1.75162	0.00657466	0.0268375	0.892831	1.56391
BLCA	ENSR00000047484	2.01734	0.000531855	0.00436589	7.90773	3.91989
BLCA	ENSR00000051395	2.47178	0.0115351	0.0391669	1.28544	0.520048
BLCA	ENSR00000051396	2.34961	0.0131875	0.0430178	1.79821	0.765321
BLCA	ENSR00000053727	1.75557	0.0023599	0.0124194	4.71541	2.68596
BLCA	ENSR00000056142	1.96809	0.00142986	0.00915944	1.14932	0.583975
BLCA	ENSR00000061967	18.6213	0.00695261	0.0278112	1.35276	0.072646
BLCA	ENSR00000061968	22.0223	0.00307108	0.0151927	4.23655	0.192375
BLCA	ENSR00000065658	18.8653	0.00901273	0.0330854	2.30824	0.122354
BLCA	ENSR00000068091	1.87411	0.014571	0.0461774	2.30269	1.22868
BLCA	ENSR00000074563	-2.54326	5.17427e-05	0.0013736	1.37607	3.49969
BLCA	ENSR00000074564	-2.38151	0.00011624	0.00184748	1.15748	2.75655
BLCA	ENSR00000074565	-2.33135	0.000137752	0.00196632	1.13093	2.6366
BLCA	ENSR00000075512	3.67929	8.12432e-07	0.00032107	2.4237	0.65874
BLCA	ENSR00000079000	1.71768	0.000447275	0.00379675	1.45533	0.847266
BLCA	ENSR00000079001	1.72126	0.000439601	0.00379675	1.45561	0.845662
BLCA	ENSR00000080396	1.88873	0.00145913	0.00915944	4.77178	2.52645
BLCA	ENSR00000080397	2.02775	0.0020888	0.011558	1.76596	0.8709
BLCA	ENSR00000083753	1.5281	0.00653622	0.0268375	0.867092	0.56743
BLCA	ENSR00000084886	2.06015	0.00133628	0.00875614	2.18461	1.06041
BLCA	ENSR00000085210	1.94893	0.000747742	0.00558563	1.19466	0.612984
BLCA	ENSR00000085211	1.65033	0.00447484	0.0202588	2.08932	1.266
BLCA	ENSR00000088030	2.66594	2.40724e-05	0.000927766	2.04079	0.765506
BLCA	ENSR00000090390	-39.363	3.21704e-05	0.0010013	0.525381	20.6806
BLCA	ENSR00000091521	1.86261	8.83216e-05	0.00157279	1.42242	0.763672
BLCA	ENSR00000091626	2.45767	0.00335259	0.0164762	1.75574	0.714392
BLCA	ENSR00000106260	2.02448	0.00483896	0.021263	0.941021	0.464822
BLCA	ENSR00000108735	2.61098	0.00662025	0.0268768	0.757938	0.290289
BLCA	ENSR00000111203	-2.76004	0.000245343	0.00270177	0.400217	1.10462
BLCA	ENSR00000113746	11.63	0.00740934	0.0288322	2.11359	0.181735
BLCA	ENSR00000113747	11.582	0.00701454	0.0278112	2.17465	0.187761
BLCA	ENSR00000113748	11.2492	0.00688681	0.0278078	2.14641	0.190806
BLCA	ENSR00000115690	-1.50397	0.0116085	0.0392378	1.91506	2.88019
BLCA	ENSR00000115691	-1.52514	0.0105044	0.0373848	0.759438	1.15825
BLCA	ENSR00000116964	-9.33702	8.20541e-05	0.00156373	0.99379	9.27904
BLCA	ENSR00000118617	2.17043	2.85657e-05	0.000927766	0.952102	0.43867
BLCA	ENSR00000118753	1.63291	0.0129482	0.0424223	2.46046	1.5068
BLCA	ENSR00000119748	-5.22429	2.82854e-05	0.000927766	6.78992	35.4725
BLCA	ENSR00000122345	2.52425	0.00703656	0.0278112	0.967128	0.383135
BLCA	ENSR00000122957	1.76225	0.0106918	0.0376219	1.63146	0.925777
BLCA	ENSR00000123167	1.90029	0.00140911	0.00915312	3.91855	2.06208
BLCA	ENSR00000128358	1.55883	5.44499e-05	0.0013736	1.72183	1.10457
BLCA	ENSR00000128359	1.5643	6.56343e-05	0.00143015	1.71408	1.09575
BLCA	ENSR00000128364	-2.42785	3.78648e-06	0.000373307	0.812078	1.9716
BLCA	ENSR00000130451	1.75883	0.00362443	0.0172449	1.42261	0.808841
BLCA	ENSR00000133149	3.76092	5.84691e-05	0.0013736	1.25928	0.334833
BLCA	ENSR00000135910	-1.83609	0.0156181	0.0482095	1.3854	2.54373
BLCA	ENSR00000136584	2.304	0.0161258	0.0489674	1.54699	0.671435
BLCA	ENSR00000136905	2.30694	0.000213711	0.00253401	1.94339	0.842412
BLCA	ENSR00000136906	2.50543	0.000281245	0.00287795	1.57541	0.6288
BLCA	ENSR00000136907	2.53443	0.00178774	0.0103523	1.18866	0.469005
BLCA	ENSR00000137463	-31.386	0.00012348	0.00192165	0.36192	11.3592
BLCA	ENSR00000137474	-42.7944	0.000145702	0.00201554	0.241965	10.3547
BLCA	ENSR00000137722	1.98736	0.00212496	0.0116716	1.10352	0.555268
BLCA	ENSR00000140270	-1.77566	0.000340211	0.0031018	5.02777	8.9276
BLCA	ENSR00000140824	1.71191	0.000862549	0.0063169	5.49258	3.20844
BLCA	ENSR00000140825	1.73667	0.000562633	0.00451922	9.15601	5.27216
BLCA	ENSR00000142648	2.00287	0.000247992	0.00270177	2.73801	1.36704
BLCA	ENSR00000142807	1.70489	0.0143156	0.0458961	0.896242	0.525689
BLCA	ENSR00000145812	5.63519	0.00267384	0.0135875	2.65443	0.471046
BLCA	ENSR00000145813	5.24734	0.00236084	0.0124194	2.80389	0.534345
BLCA	ENSR00000148474	1.81827	0.00181397	0.0104233	3.2446	1.78445
BLCA	ENSR00000148475	1.9891	0.00105332	0.00742296	6.04324	3.03817
BLCA	ENSR00000148476	1.95854	0.00153868	0.00942127	2.15128	1.09841
BLCA	ENSR00000148786	3.27683	0.000344645	0.0031018	1.78107	0.543533
BLCA	ENSR00000151820	14.2849	8.06594e-05	0.00156373	1.91062	0.133751
BLCA	ENSR00000151821	12.9573	0.000127593	0.00194514	1.67737	0.129454
BLCA	ENSR00000160397	-1.51366	0.00944148	0.0342368	0.816446	1.23582
BLCA	ENSR00000161965	1.95814	0.00232194	0.0123892	1.13123	0.577708
BLCA	ENSR00000163375	5.57828	5.11715e-06	0.000424724	3.20905	0.575276
BLCA	ENSR00000164366	2.25865	0.0121158	0.0403314	1.42002	0.628703
BLCA	ENSR00000166220	3.43156	7.34199e-05	0.00148229	2.78828	0.81254
BLCA	ENSR00000169560	2.0499	0.00539355	0.023155	4.16595	2.03227
BLCA	ENSR00000169561	1.98852	0.00474286	0.020964	3.69006	1.85568
BLCA	ENSR00000171681	2.01426	0.000367969	0.0032338	1.17022	0.580968
BLCA	ENSR00000171682	2.0102	0.00020022	0.0024319	1.18443	0.589208
BLCA	ENSR00000172593	-7.92656	0.000177438	0.00228528	1.16229	9.213
BLCA	ENSR00000172804	-2.72438	1.27032e-06	0.00032107	0.930995	2.53638
BLCA	ENSR00000177392	1.9657	0.0153166	0.0480028	0.888238	0.45187
BLCA	ENSR00000177500	3.05147	0.0059698	0.0251946	1.87614	0.614833
BLCA	ENSR00000179201	4.80709	0.000727843	0.00549191	1.42948	0.297369
BLCA	ENSR00000179202	3.63365	0.000201844	0.0024319	2.15306	0.592532
BLCA	ENSR00000179288	1.83584	0.0155524	0.0482059	0.656406	0.357551
BLCA	ENSR00000181258	-2.22456	0.00056007	0.00451922	0.594618	1.32276
BLCA	ENSR00000186034	1.54356	0.00383023	0.0179949	1.25778	0.814855
BLCA	ENSR00000186035	1.54627	0.00389318	0.0181763	1.25614	0.812371
BLCA	ENSR00000192873	2.50118	2.67735e-05	0.000927766	2.47649	0.990129
BLCA	ENSR00000195824	2.37178	0.000291894	0.00294656	1.37898	0.58141
BLCA	ENSR00000197051	1.63807	0.0155339	0.0482059	2.3291	1.42186
BLCA	ENSR00000205309	2.21861	0.000249993	0.00270177	2.86133	1.2897
BLCA	ENSR00000211619	4.19736	0.000667575	0.00514102	2.07776	0.495014
BLCA	ENSR00000212679	9.08922	0.00697978	0.0278112	3.00798	0.33094
BLCA	ENSR00000212833	5.66759	0.0145889	0.0461774	6.87353	1.21278
BLCA	ENSR00000212835	4.61232	1.46107e-05	0.000816796	3.24916	0.704453
BLCA	ENSR00000213404	1.8583	0.000217972	0.00254414	0.959553	0.51636
BLCA	ENSR00000213692	1.8742	8.843e-05	0.00157279	2.01614	1.07573
BLCA	ENSR00000215522	2.08121	0.00286701	0.0143735	0.824559	0.396191
BLCA	ENSR00000218547	1.77558	0.00010317	0.00171263	12.2706	6.91073
BLCA	ENSR00000218550	2.5936	0.00188125	0.0106462	2.33057	0.898584
BLCA	ENSR00000218551	2.7569	0.00193285	0.0108559	2.94815	1.06937
BLCA	ENSR00000219450	2.24974	0.00238155	0.0124407	1.43906	0.639657
BLCA	ENSR00000219791	3.04359	2.02224e-05	0.000888595	0.930357	0.305677
BLCA	ENSR00000220199	2.35543	0.000159461	0.00212709	2.00947	0.853124
BLCA	ENSR00000223078	-1.70505	0.012148	0.0403314	0.692122	1.18011
BLCA	ENSR00000226752	3.01174	2.81342e-05	0.000927766	1.18051	0.391971
BLCA	ENSR00000226753	3.06158	2.21933e-05	0.000921022	1.22715	0.400823
BLCA	ENSR00000227970	2.12695	0.00532133	0.0229771	2.8025	1.31762
BLCA	ENSR00000228089	4.27598	0.00231313	0.0123892	1.75139	0.409588
BLCA	ENSR00000228093	3.20673	0.00149292	0.00929346	1.04907	0.327146
BLCA	ENSR00000228094	3.19179	0.00105264	0.00742296	1.32489	0.415094
BLCA	ENSR00000228095	3.11061	0.000341981	0.0031018	1.67265	0.537723
BLCA	ENSR00000230222	12.6127	0.015314	0.0480028	10.1503	0.804768
BLCA	ENSR00000230223	10.3932	0.0107275	0.0376219	5.93876	0.57141
BLCA	ENSR00000232146	2.71737	0.000367806	0.0032338	1.11325	0.40968
BLCA	ENSR00000232283	2.51436	0.000139511	0.00196632	1.22546	0.487387
BLCA	ENSR00000232284	2.61205	0.000172105	0.00225548	1.55758	0.596306
BLCA	ENSR00000232320	1.90637	0.00286325	0.0143735	4.22429	2.21588
BLCA	ENSR00000234909	-1.89481	0.000581946	0.00460824	1.22042	2.31247
BLCA	ENSR00000234910	-1.92988	9.1316e-05	0.00158635	2.34937	4.53401
BLCA	ENSR00000239940	1.98049	0.00451876	0.0203344	1.68116	0.848862
BLCA	ENSR00000239941	2.1983	0.00350133	0.0169837	1.50836	0.68615
BLCA	ENSR00000242410	1.86581	0.000688324	0.00524672	1.13747	0.609638
BLCA	ENSR00000243144	2.61153	3.99794e-06	0.000373307	1.90096	0.727911
BLCA	ENSR00000243305	2.1864	0.00903538	0.0330854	2.25492	1.03134
BLCA	ENSR00000243306	2.16915	0.00867197	0.0325526	2.63144	1.21312
BLCA	ENSR00000243869	-2.11962	0.0012005	0.00806525	1.25051	2.6506
BLCA	ENSR00000243982	3.40378	0.00165263	0.00972059	2.18676	0.642451
BLCA	ENSR00000243983	3.40146	0.00159388	0.00948841	2.37391	0.697909
BLCA	ENSR00000246727	2.33118	0.000138454	0.00196632	2.02244	0.867563
BLCA	ENSR00000250728	2.15423	0.00119296	0.00806525	1.9945	0.925854
BLCA	ENSR00000251064	5.142	0.000632489	0.00492156	1.06273	0.206676
BLCA	ENSR00000251495	2.07031	0.00116761	0.00800329	2.72884	1.31808
BLCA	ENSR00000252733	41.5035	0.0105098	0.0373848	6.0918	0.146778
BLCA	ENSR00000252734	27.5907	0.00173202	0.0101079	1.92081	0.0696179
BLCA	ENSR00000254121	1.53602	0.00614228	0.0256329	6.01005	3.91275
BLCA	ENSR00000254912	2.52819	0.0119398	0.0399955	1.14739	0.45384
BLCA	ENSR00000257439	2.31749	0.0111743	0.0384665	4.92253	2.12407
BLCA	ENSR00000258015	9.36792	0.00567468	0.0242228	2.05577	0.219448
BLCA	ENSR00000258722	-1.70509	0.00217428	0.0118554	1.87277	3.19325
BLCA	ENSR00000258911	1.65166	0.000232694	0.00267419	1.39996	0.847609
BLCA	ENSR00000260012	-2.77417	0.000311744	0.00302432	0.832527	2.30957
BLCA	ENSR00000260651	-1.58779	0.00145807	0.00915944	1.61527	2.56471
BLCA	ENSR00000263062	-2.78904	0.000263366	0.00273243	1.10804	3.09037
BLCA	ENSR00000264041	1.94748	1.94753e-05	0.000888595	4.29104	2.20339
BLCA	ENSR00000264246	2.75208	0.00863581	0.0325526	1.02302	0.371727
BLCA	ENSR00000264626	5.00989	0.00349575	0.0169837	1.64142	0.327637
BLCA	ENSR00000269046	7.01052	7.00488e-05	0.00145351	2.41398	0.344336
BLCA	ENSR00000271728	1.73788	0.00421798	0.0194496	1.02145	0.587758
BLCA	ENSR00000273807	2.16783	0.000149048	0.00202434	1.41875	0.654457
BLCA	ENSR00000280226	2.09736	0.00122337	0.00808724	1.52903	0.729024
BLCA	ENSR00000280227	2.06544	0.00144313	0.00915944	2.06049	0.997607
BLCA	ENSR00000282517	1.84708	0.00011218	0.00182171	1.39919	0.757516
BLCA	ENSR00000287548	-5.64951	0.000256795	0.00270177	2.57655	14.5562
BLCA	ENSR00000287618	3.66844	0.00784079	0.0303475	0.418826	0.11417
BLCA	ENSR00000288096	2.63357	0.00632686	0.0262565	1.86019	0.706337
BLCA	ENSR00000289014	-2.77985	0.000299871	0.00298671	0.371046	1.03145
BLCA	ENSR00000291740	9.67898	0.00116782	0.00800329	1.09547	0.113181
BLCA	ENSR00000292478	1.52502	0.0106031	0.0375379	2.67914	1.75679
BLCA	ENSR00000294778	2.793	8.37341e-05	0.00156373	1.48347	0.53114
BLCA	ENSR00000294779	2.15387	0.000253551	0.00270177	1.54975	0.719519
BLCA	ENSR00000295441	1.55572	5.48967e-05	0.0013736	1.72102	1.10626
BLCA	ENSR00000296901	3.8308	6.14179e-05	0.00139028	1.31605	0.343544
BLCA	ENSR00000297555	1.74014	0.00461944	0.020663	2.54766	1.46405
BLCA	ENSR00000297917	-2.1563	0.0145271	0.0461774	1.18372	2.55245
BLCA	ENSR00000299617	-1.77586	0.000339643	0.0031018	5.0272	8.9276
BLCA	ENSR00000299618	-1.77533	0.000335943	0.0031018	5.02827	8.92685
BLCA	ENSR00000301799	5.19932	0.00222635	0.0120513	2.83015	0.54433
BLCA	ENSR00000307963	5.53411	2.71527e-06	0.000373307	4.19709	0.758404
BLCA	ENSR00000310568	2.20433	0.00380503	0.0179896	3.80545	1.72635
BLCA	ENSR00000313236	-1.6539	0.0116879	0.0393283	1.56786	2.59309
BLCA	ENSR00000313237	-1.50333	0.0157666	0.0482725	0.913853	1.37382
BLCA	ENSR00000314177	3.61148	0.00159759	0.00948841	1.98466	0.549541
BLCA	ENSR00000314379	3.63402	0.000201615	0.0024319	2.15288	0.592423
BLCA	ENSR00000324757	8.74456	6.98287e-06	0.00052162	2.08205	0.238097
BLCA	ENSR00000325922	3.57062	0.000443523	0.00379675	2.19369	0.614372
BLCA	ENSR00000326458	5.58145	0.0157677	0.0482725	6.38025	1.14312
BLCA	ENSR00000326714	1.77334	1.00992e-05	0.00068583	3.17618	1.79107
BLCA	ENSR00000326719	1.65003	1.59005e-05	0.000816796	2.46667	1.49492
BLCA	ENSR00000328872	2.25197	0.00206417	0.011507	1.55828	0.691965
BLCA	ENSR00000332607	3.23192	0.00304431	0.0151607	1.67818	0.51925
BLCA	ENSR00000333272	12.4292	0.0153583	0.0480028	10.9104	0.8778
BLCA	ENSR00000333273	9.98839	0.00951871	0.0343501	5.28163	0.528776
BLCA	ENSR00000333965	3.01007	0.000338599	0.0031018	2.24547	0.745987
BLCA	ENSR00000333966	2.89079	0.000309527	0.00302432	2.04109	0.706067
BLCA	ENSR00000333971	-3.06473	0.00186767	0.0106462	1.27233	3.89937
BLCA	ENSR00000335037	3.68514	5.88421e-05	0.0013736	1.6961	0.460255
BLCA	ENSR00000335074	-1.92678	0.000102236	0.00171263	2.27809	4.38936
BLCA	ENSR00000335513	2.63244	6.70084e-05	0.00143015	1.34684	0.511633
BLCA	ENSR00000335514	2.89568	3.88645e-06	0.000373307	1.313	0.453435
BLCA	ENSR00000335517	3.31618	0.000473825	0.00397694	1.3079	0.3944
BLCA	ENSR00000338303	2.10874	0.0084806	0.0322734	2.53841	1.20376
BLCA	ENSR00000339530	3.40146	0.00159388	0.00948841	2.37391	0.697909
BLCA	ENSR00000341825	1.70035	0.0112424	0.0385232	1.51408	0.890451
BLCA	ENSR00000342694	4.2869	0.00936334	0.0341191	1.39904	0.326351
BRCA	ENSR00000003943	-1.6566	3.66582e-08	1.29459e-07	1.83437	3.03882
BRCA	ENSR00000004187	1.53923	0.00172389	0.0030034	2.37084	1.54027
BRCA	ENSR00000005852	1.8119	1.25619e-07	4.05288e-07	1.10292	0.60871
BRCA	ENSR00000006992	-4.63314	4.34903e-46	3.40964e-43	0.988917	4.58179
BRCA	ENSR00000009999	-2.45607	3.99815e-34	4.47793e-32	2.04567	5.0243
BRCA	ENSR00000010575	-1.62647	3.18683e-14	2.4257e-13	1.86371	3.03126
BRCA	ENSR00000011610	2.17844	6.56718e-12	3.67762e-11	9.33312	4.28431
BRCA	ENSR00000012237	-1.62201	1.36229e-08	5.18463e-08	1.43448	2.32673
BRCA	ENSR00000012238	-1.59117	3.54246e-08	1.25669e-07	1.21518	1.93356
BRCA	ENSR00000012442	1.61385	1.13488e-09	4.86202e-09	1.71178	1.06068
BRCA	ENSR00000012450	-1.66681	3.69144e-13	2.34929e-12	1.53328	2.55568
BRCA	ENSR00000012458	-2.7373	1.95229e-13	1.28622e-12	3.1389	8.59212
BRCA	ENSR00000012873	1.52817	5.85056e-10	2.65135e-09	2.49843	1.63492
BRCA	ENSR00000012874	1.80361	4.45281e-15	3.75377e-14	3.27316	1.81478
BRCA	ENSR00000012875	1.979	6.38993e-17	7.82767e-16	3.27361	1.65417
BRCA	ENSR00000013288	2.25884	8.20141e-05	0.000173313	1.45237	0.64297
BRCA	ENSR00000013332	2.24828	0.000266046	0.000511226	2.22959	0.991689
BRCA	ENSR00000013333	2.39407	2.23135e-05	5.20648e-05	1.12983	0.471927
BRCA	ENSR00000013692	-6.90033	0.0139085	0.0215499	2.27638	15.7078
BRCA	ENSR00000014073	1.57527	2.00569e-07	6.34058e-07	1.22567	0.778068
BRCA	ENSR00000022209	2.87724	9.04659e-08	2.99263e-07	1.18728	0.412647
BRCA	ENSR00000022210	2.88714	5.49895e-08	1.8992e-07	1.56635	0.542528
BRCA	ENSR00000022211	2.67737	2.37736e-07	7.48535e-07	1.56442	0.584312
BRCA	ENSR00000023097	1.93012	0.000106957	0.000222425	1.10876	0.574452
BRCA	ENSR00000023840	3.94114	1.72445e-07	5.51825e-07	1.1769	0.29862
BRCA	ENSR00000023841	4.04957	1.68288e-08	6.28277e-08	1.86879	0.461479
BRCA	ENSR00000023842	4.43579	1.54686e-11	8.2499e-11	14.7929	3.33489
BRCA	ENSR00000023843	5.86764	3.71572e-13	2.34929e-12	13.3799	2.2803
BRCA	ENSR00000025418	5.30067	6.68152e-10	3.01052e-09	1.39811	0.26376
BRCA	ENSR00000025419	5.20442	9.8837e-10	4.3049e-09	1.31469	0.252611
BRCA	ENSR00000026082	-1.52443	4.25396e-14	3.14633e-13	1.01032	1.54016
BRCA	ENSR00000031042	-1.63782	1.2851e-16	1.48165e-15	3.50037	5.73297
BRCA	ENSR00000031043	-1.74591	2.31257e-18	3.62611e-17	2.78876	4.86893
BRCA	ENSR00000031044	-1.77216	1.09661e-16	1.28319e-15	1.43605	2.5449
BRCA	ENSR00000035095	1.58275	0.000561354	0.00102827	1.28696	0.813117
BRCA	ENSR00000035403	1.84909	8.48701e-13	5.15799e-12	1.14509	0.619275
BRCA	ENSR00000035554	-1.53613	1.68566e-09	7.02955e-09	0.915854	1.40687
BRCA	ENSR00000035643	-1.67666	3.82093e-10	1.7831e-09	0.757763	1.27051
BRCA	ENSR00000037151	-1.64979	3.53645e-06	9.5937e-06	1.36636	2.25421
BRCA	ENSR00000041763	2.63522	3.36321e-05	7.62069e-05	2.05265	0.778929
BRCA	ENSR00000041764	2.77836	3.78792e-05	8.48495e-05	2.11456	0.76108
BRCA	ENSR00000043025	-2.2649	2.14088e-22	6.21648e-21	1.17567	2.66278
BRCA	ENSR00000043065	-8.81823	1.51366e-26	6.98064e-25	2.36068	20.817
BRCA	ENSR00000045124	-2.70662	1.67715e-17	2.34801e-16	1.13955	3.08433
BRCA	ENSR00000048341	-1.90837	8.94118e-12	4.97155e-11	1.26649	2.41694
BRCA	ENSR00000048839	-2.24463	1.97331e-07	6.26345e-07	1.61762	3.63095
BRCA	ENSR00000048941	-1.80174	4.66486e-17	5.80516e-16	0.933763	1.6824
BRCA	ENSR00000049006	2.9275	3.76204e-08	1.31671e-07	1.26778	0.433057
BRCA	ENSR00000049060	-10.0495	2.78546e-21	7.04453e-20	1.09521	11.0064
BRCA	ENSR00000059950	16.1957	8.7561e-08	2.90881e-07	2.09885	0.129593
BRCA	ENSR00000059951	16.0534	6.94484e-08	2.35704e-07	2.16225	0.134691
BRCA	ENSR00000059952	15.2494	8.07749e-08	2.7063e-07	2.17582	0.142683
BRCA	ENSR00000060908	-1.60318	6.26476e-08	2.13546e-07	4.39517	7.04625
BRCA	ENSR00000060909	-1.60143	9.89748e-08	3.24671e-07	4.12312	6.60289
BRCA	ENSR00000061665	-3.14701	1.41718e-30	8.54671e-29	0.933025	2.93624
BRCA	ENSR00000062625	-3.70508	7.45033e-26	3.07424e-24	0.892768	3.30777
BRCA	ENSR00000066197	-2.12644	2.40885e-12	1.43071e-11	1.52645	3.24591
BRCA	ENSR00000066198	-2.00613	1.34959e-10	6.61301e-10	1.20695	2.42129
BRCA	ENSR00000066199	-2.20906	1.57275e-12	9.41248e-12	1.1459	2.53135
BRCA	ENSR00000066766	-5.59833	0.00461009	0.00760907	2.09965	11.7545
BRCA	ENSR00000067825	-1.57771	1.21025e-07	3.93709e-07	1.25734	1.98371
BRCA	ENSR00000072556	-1.93888	2.04686e-13	1.33728e-12	2.10971	4.09046
BRCA	ENSR00000073756	2.43874	1.79963e-06	5.07523e-06	1.81218	0.74308
BRCA	ENSR00000074383	-2.33657	9.86887e-33	7.73719e-31	1.1977	2.79851
BRCA	ENSR00000074384	-2.28507	1.69294e-33	1.65908e-31	1.12036	2.5601
BRCA	ENSR00000074563	-2.16177	3.22196e-31	2.10501e-29	1.90334	4.11459
BRCA	ENSR00000074564	-2.05036	5.06965e-29	2.839e-27	1.45116	2.97541
BRCA	ENSR00000074565	-2.00194	3.74626e-28	1.83567e-26	1.3641	2.73085
BRCA	ENSR00000075192	6.23634	1.7698e-14	1.38752e-13	1.60486	0.25734
BRCA	ENSR00000075512	2.59985	3.53271e-16	3.69286e-15	2.17026	0.834766
BRCA	ENSR00000075569	1.58849	0.00259332	0.00441034	4.46436	2.81045
BRCA	ENSR00000080396	1.64932	5.36387e-07	1.63629e-06	2.87558	1.74349
BRCA	ENSR00000083753	1.58266	6.55501e-06	1.68496e-05	1.82651	1.15408
BRCA	ENSR00000085229	1.59401	2.07189e-06	5.78064e-06	1.3859	0.86944
BRCA	ENSR00000085256	-1.62006	6.77701e-13	4.21681e-12	1.37455	2.22685
BRCA	ENSR00000087174	2.57859	6.8085e-16	6.93229e-15	1.16336	0.451161
BRCA	ENSR00000087861	-1.69153	3.0873e-09	1.24125e-08	1.06935	1.80884
BRCA	ENSR00000087862	-1.65479	3.08376e-08	1.10902e-07	0.955162	1.5806
BRCA	ENSR00000090865	-2.24557	2.01284e-17	2.76854e-16	1.09088	2.44965
BRCA	ENSR00000090995	-1.7899	9.65569e-17	1.14698e-15	2.58656	4.62967
BRCA	ENSR00000090996	-1.78763	2.79623e-16	2.9625e-15	2.47685	4.4277
BRCA	ENSR00000091645	-2.2006	3.31657e-09	1.32663e-08	1.08738	2.3929
BRCA	ENSR00000091648	-2.19524	1.55244e-10	7.5597e-10	0.82027	1.80069
BRCA	ENSR00000091649	-2.24608	8.79763e-11	4.4499e-10	0.767976	1.72493
BRCA	ENSR00000091711	-1.7827	1.45352e-09	6.19325e-09	0.868612	1.54847
BRCA	ENSR00000091712	-1.79749	1.02598e-09	4.44403e-09	0.822386	1.47823
BRCA	ENSR00000092461	1.90541	3.16595e-14	2.4257e-13	2.97859	1.56323
BRCA	ENSR00000092462	1.96986	1.101e-14	8.99147e-14	2.9008	1.47259
BRCA	ENSR00000097492	1.54295	0.0279141	0.0412141	1.96796	1.27545
BRCA	ENSR00000100961	-5.04695	8.70596e-25	3.06951e-23	0.775181	3.9123
BRCA	ENSR00000100962	-5.07242	7.70403e-25	2.87617e-23	0.754781	3.82856
BRCA	ENSR00000101151	7.0453	2.48109e-06	6.8013e-06	1.28402	0.182252
BRCA	ENSR00000106260	1.91412	5.43362e-07	1.64477e-06	2.15767	1.12724
BRCA	ENSR00000115545	-6.92636	1.52592e-21	3.98773e-20	0.719048	4.98038
BRCA	ENSR00000115683	-1.66319	2.33474e-16	2.54227e-15	1.23445	2.05311
BRCA	ENSR00000115689	-1.54134	8.1792e-11	4.16396e-10	2.20949	3.40557
BRCA	ENSR00000115690	-1.56824	1.7433e-10	8.38494e-10	2.25877	3.54229
BRCA	ENSR00000116671	-1.81639	3.16867e-11	1.64519e-10	1.03486	1.87971
BRCA	ENSR00000117718	-1.81055	3.16423e-13	2.03341e-12	2.03789	3.68969
BRCA	ENSR00000118775	-2.18776	2.53203e-15	2.33542e-14	1.15894	2.53547
BRCA	ENSR00000119748	-2.82175	6.21744e-36	2.43724e-33	9.90824	27.9585
BRCA	ENSR00000120292	-4.03648	4.47898e-23	1.35058e-21	1.21016	4.88479
BRCA	ENSR00000123176	3.2476	0.000158732	0.000315052	3.68681	1.13524
BRCA	ENSR00000123177	3.37629	7.75946e-05	0.000164862	4.75567	1.40855
BRCA	ENSR00000123178	3.03721	0.000293681	0.000558849	7.24728	2.38617
BRCA	ENSR00000123179	2.92601	7.75763e-05	0.000164862	2.41713	0.826086
BRCA	ENSR00000129762	162.615	0.0002727	0.000522731	2.04022	0.0125464
BRCA	ENSR00000132681	2.18958	0.000115279	0.000237839	1.2245	0.55924
BRCA	ENSR00000133367	2.30602	0.000324742	0.000610547	1.61023	0.698274
BRCA	ENSR00000133396	1.57155	0.000315505	0.000594606	1.02685	0.653399
BRCA	ENSR00000135910	-2.31994	3.4311e-26	1.49444e-24	1.80034	4.17667
BRCA	ENSR00000138035	71.3394	1.52079e-07	4.88649e-07	8.91116	0.124912
BRCA	ENSR00000139291	2.64873	4.53963e-07	1.39064e-06	1.42591	0.538336
BRCA	ENSR00000139292	2.5742	7.21826e-07	2.15176e-06	1.40355	0.545238
BRCA	ENSR00000139311	14.8432	2.12759e-08	7.81121e-08	1.66514	0.112182
BRCA	ENSR00000142648	-2.25339	5.0413e-14	3.69381e-13	1.76856	3.98525
BRCA	ENSR00000144311	-1.54091	2.17361e-08	7.9261e-08	1.2941	1.99409
BRCA	ENSR00000144312	-1.53156	1.91299e-07	6.0967e-07	0.963349	1.47543
BRCA	ENSR00000144337	-1.68768	1.69124e-05	4.11781e-05	2.0819	3.51359
BRCA	ENSR00000144935	4.06916	4.149e-09	1.65118e-08	1.21373	0.298274
BRCA	ENSR00000145511	-1.76762	1.59056e-08	5.96652e-08	1.48654	2.62763
BRCA	ENSR00000145512	-1.78604	6.21394e-09	2.46047e-08	1.40696	2.51289
BRCA	ENSR00000147309	10.8447	7.36046e-09	2.8853e-08	1.4714	0.135679
BRCA	ENSR00000147395	3.18082	7.04665e-10	3.13896e-09	1.27194	0.399879
BRCA	ENSR00000147862	-1.53555	8.41239e-07	2.47944e-06	1.0255	1.57471
BRCA	ENSR00000148472	3.44951	8.51736e-20	1.75727e-18	1.58998	0.460929
BRCA	ENSR00000148474	2.60209	1.86916e-18	2.99065e-17	2.24371	0.862269
BRCA	ENSR00000148475	2.64649	2.33625e-19	4.25958e-18	4.57677	1.72937
BRCA	ENSR00000148476	2.55481	2.09329e-17	2.82955e-16	1.63519	0.640044
BRCA	ENSR00000148786	1.7848	8.40469e-08	2.80395e-07	2.71268	1.51988
BRCA	ENSR00000151245	-2.30149	2.48075e-13	1.60736e-12	1.02419	2.35717
BRCA	ENSR00000151246	-2.31501	1.55617e-13	1.07968e-12	1.13824	2.63503
BRCA	ENSR00000151247	-2.28955	7.57365e-14	5.39794e-13	1.29733	2.9703
BRCA	ENSR00000151513	-1.62029	3.49654e-18	5.17224e-17	6.02997	9.7703
BRCA	ENSR00000151870	-2.77524	3.33872e-14	2.51688e-13	1.43271	3.97612
BRCA	ENSR00000154577	1.86138	0.000610549	0.00110803	10.8711	5.84032
BRCA	ENSR00000155785	-1.7144	2.76382e-15	2.46231e-14	2.64537	4.53521
BRCA	ENSR00000155786	-1.65731	3.64279e-10	1.71015e-09	2.61847	4.33962
BRCA	ENSR00000155787	-1.55723	1.25554e-05	3.1249e-05	2.86018	4.45397
BRCA	ENSR00000156405	-3.73834	2.68015e-23	8.40495e-22	2.92334	10.9284
BRCA	ENSR00000157318	1.93451	0.001122	0.00200833	1.75287	0.906101
BRCA	ENSR00000157842	-1.64717	1.62903e-10	7.88371e-10	3.02218	4.97805
BRCA	ENSR00000158163	1.84937	0.000640163	0.00115642	1.7409	0.941351
BRCA	ENSR00000158215	-1.93045	5.86119e-16	6.04628e-15	1.0499	2.02679
BRCA	ENSR00000159956	2.98515	0.00552918	0.00899352	1.96569	0.65849
BRCA	ENSR00000160397	-2.07438	2.55958e-17	3.34452e-16	0.849068	1.76129
BRCA	ENSR00000163599	-2.58392	1.23851e-21	3.34824e-20	1.57252	4.06325
BRCA	ENSR00000164702	-1.57561	1.07548e-08	4.15356e-08	1.05366	1.66016
BRCA	ENSR00000166220	3.52055	1.31757e-19	2.64866e-18	1.37758	0.391298
BRCA	ENSR00000168733	-1.9373	3.05007e-09	1.23261e-08	1.15023	2.22834
BRCA	ENSR00000169467	-1.9079	1.33012e-14	1.0641e-13	1.2734	2.42953
BRCA	ENSR00000169468	-1.77151	1.76008e-14	1.38752e-13	1.49279	2.64449
BRCA	ENSR00000172593	-1.8649	1.31473e-12	7.92881e-12	1.93557	3.60964
BRCA	ENSR00000172804	-1.9446	6.48372e-21	1.49507e-19	1.29992	2.52782
BRCA	ENSR00000175179	-2.51305	1.3375e-16	1.51971e-15	1.1237	2.82392
BRCA	ENSR00000177511	1.60853	0.012024	0.018816	1.0797	0.671233
BRCA	ENSR00000177512	1.64561	0.00444633	0.00738543	0.911382	0.553828
BRCA	ENSR00000177604	-1.51258	4.66085e-05	0.000102356	1.01515	1.5355
BRCA	ENSR00000186034	2.46413	1.41224e-18	2.35574e-17	1.29694	0.526329
BRCA	ENSR00000186035	2.46458	1.45736e-18	2.38035e-17	1.29724	0.526352
BRCA	ENSR00000187000	-1.72484	6.91209e-10	3.09661e-09	1.60887	2.77504
BRCA	ENSR00000191318	-1.67627	9.27827e-10	4.06378e-09	1.2994	2.17814
BRCA	ENSR00000191397	17.9795	7.22443e-16	7.16956e-15	2.47131	0.137452
BRCA	ENSR00000191818	-2.66674	9.00493e-25	3.06951e-23	1.00121	2.66997
BRCA	ENSR00000195012	8.14642	9.74807e-14	6.88512e-13	1.10866	0.136092
BRCA	ENSR00000195227	-2.72743	3.57919e-21	8.769e-20	1.05678	2.88229
BRCA	ENSR00000196948	-1.98787	4.17126e-19	7.10927e-18	0.976122	1.94041
BRCA	ENSR00000199718	-1.87636	4.17667e-13	2.61961e-12	1.26151	2.36704
BRCA	ENSR00000199772	-1.60962	6.93184e-16	6.96739e-15	1.42216	2.28914
BRCA	ENSR00000202880	2.37337	0.000130034	0.000263428	1.3258	0.558614
BRCA	ENSR00000204282	-3.15861	1.01183e-31	7.21161e-30	1.4383	4.54303
BRCA	ENSR00000204283	-3.07975	2.84229e-35	5.57089e-33	1.62212	4.99571
BRCA	ENSR00000204284	-3.04325	1.60576e-35	4.19638e-33	1.49807	4.55901
BRCA	ENSR00000204285	-2.83641	8.16518e-35	1.22412e-32	0.881056	2.49904
BRCA	ENSR00000205365	4.036	2.18997e-06	6.05347e-06	12.1722	3.01591
BRCA	ENSR00000205366	3.82967	4.13384e-06	1.09862e-05	13.687	3.57394
BRCA	ENSR00000208876	2.85599	0.000138449	0.000279033	1.31319	0.459801
BRCA	ENSR00000208877	3.20011	4.22708e-05	9.33529e-05	1.4579	0.455576
BRCA	ENSR00000208878	3.28011	4.20618e-05	9.31539e-05	1.34193	0.409111
BRCA	ENSR00000211263	-1.60192	1.24397e-06	3.55939e-06	1.06113	1.69985
BRCA	ENSR00000212833	1.67052	0.0298206	0.0435369	2.00406	1.19966
BRCA	ENSR00000216129	-2.009	3.78942e-17	4.79178e-16	1.79543	3.60702
BRCA	ENSR00000216620	-2.09802	4.36121e-12	2.51411e-11	1.01112	2.12134
BRCA	ENSR00000218547	1.59745	4.90778e-10	2.25012e-09	14.1347	8.84832
BRCA	ENSR00000218550	-1.89552	3.61595e-15	3.14989e-14	1.49471	2.83325
BRCA	ENSR00000218551	-1.9258	8.51987e-16	8.24639e-15	1.73298	3.33737
BRCA	ENSR00000218789	-1.927	6.82031e-17	8.22635e-16	1.11545	2.14948
BRCA	ENSR00000219450	-2.48711	2.2734e-19	4.25958e-18	1.23241	3.06514
BRCA	ENSR00000219466	-3.02136	3.11715e-19	5.43077e-18	0.98723	2.98278
BRCA	ENSR00000220407	-2.0408	9.52271e-12	5.25761e-11	0.980376	2.00075
BRCA	ENSR00000220408	-2.07619	1.61589e-11	8.55983e-11	1.01866	2.11493
BRCA	ENSR00000222119	11.2495	3.50043e-12	2.04801e-11	2.20458	0.195971
BRCA	ENSR00000223718	-5.59536	9.36826e-35	1.22412e-32	1.01468	5.67748
BRCA	ENSR00000223858	257.604	0.00208	0.00356053	3.37671	0.0131081
BRCA	ENSR00000225034	-1.59653	1.34287e-10	6.61301e-10	1.00969	1.612
BRCA	ENSR00000227970	1.95008	1.88436e-08	7.00159e-08	1.07485	0.551183
BRCA	ENSR00000228089	1.83648	9.62735e-07	2.80589e-06	1.06431	0.579539
BRCA	ENSR00000228094	2.1453	4.93763e-08	1.71288e-07	1.08162	0.50418
BRCA	ENSR00000228095	2.15279	2.13214e-08	7.81121e-08	1.19244	0.553905
BRCA	ENSR00000228909	2.82542	2.16852e-06	6.0288e-06	1.41785	0.50182
BRCA	ENSR00000228910	3.79642	6.68935e-07	2.0171e-06	1.29261	0.34048
BRCA	ENSR00000228911	4.03628	4.31727e-07	1.33784e-06	1.22234	0.302837
BRCA	ENSR00000228914	5.96765	1.93375e-06	5.4339e-06	1.26681	0.21228
BRCA	ENSR00000228915	5.95034	2.93796e-06	8.02565e-06	1.29219	0.217162
BRCA	ENSR00000228916	5.9538	3.68652e-06	9.93207e-06	1.31254	0.220454
BRCA	ENSR00000228917	4.30349	7.05746e-06	1.79645e-05	1.31883	0.306456
BRCA	ENSR00000228918	2.38678	5.29856e-06	1.38932e-05	2.04997	0.858884
BRCA	ENSR00000228919	9.7483	2.46537e-05	5.71849e-05	1.52988	0.156938
BRCA	ENSR00000228921	9.40057	0.000155465	0.000310138	1.37775	0.146561
BRCA	ENSR00000228922	9.29969	0.000126566	0.000257067	1.42731	0.153479
BRCA	ENSR00000228925	3.88836	2.74251e-05	6.34255e-05	2.27006	0.583808
BRCA	ENSR00000228927	5.63215	1.83071e-05	4.40475e-05	2.29721	0.407874
BRCA	ENSR00000228928	8.65213	0.000172485	0.000339769	2.21089	0.255531
BRCA	ENSR00000228929	7.65199	2.02523e-06	5.67065e-06	3.09443	0.404396
BRCA	ENSR00000228930	6.8192	3.76373e-06	1.01054e-05	3.12941	0.458911
BRCA	ENSR00000228931	8.33241	3.75937e-05	8.44511e-05	2.73657	0.328424
BRCA	ENSR00000228932	11.0244	0.000152059	0.000304118	2.60027	0.235866
BRCA	ENSR00000228933	8.98183	9.23305e-08	3.04147e-07	2.95296	0.32877
BRCA	ENSR00000228936	3.86244	1.67791e-05	4.09807e-05	1.03584	0.268182
BRCA	ENSR00000228942	4.42188	9.16743e-05	0.000192688	1.72473	0.390045
BRCA	ENSR00000228944	5.72044	0.00260351	0.00441807	1.42576	0.249239
BRCA	ENSR00000228945	7.0119	0.0144184	0.0221648	1.63945	0.23381
BRCA	ENSR00000228962	-1.63374	2.94011e-10	1.38858e-09	3.02204	4.93721
BRCA	ENSR00000230179	2.05634	2.53158e-07	7.93903e-07	1.13544	0.552163
BRCA	ENSR00000230605	1.83746	8.53215e-07	2.50532e-06	1.88433	1.02551
BRCA	ENSR00000230634	2.75969	1.22902e-07	3.98162e-07	0.938043	0.339908
BRCA	ENSR00000232018	-2.29545	1.37385e-11	7.42826e-11	0.792464	1.81906
BRCA	ENSR00000232019	-2.0695	5.95731e-12	3.37238e-11	1.14448	2.3685
BRCA	ENSR00000232146	1.89046	2.19284e-06	6.05347e-06	1.26293	0.668054
BRCA	ENSR00000232164	1.76127	0.000405222	0.000749278	0.989905	0.56204
BRCA	ENSR00000232284	1.50004	0.000236616	0.000459176	1.83777	1.22515
BRCA	ENSR00000238324	-1.9392	3.73568e-15	3.21843e-14	1.20139	2.32973
BRCA	ENSR00000241578	2.80271	7.32112e-10	3.2428e-09	2.58872	0.923647
BRCA	ENSR00000243144	1.55704	9.52692e-06	2.40939e-05	1.76414	1.13301
BRCA	ENSR00000243983	2.70178	2.29391e-08	8.28767e-08	0.868993	0.321637
BRCA	ENSR00000244886	18.7304	2.19164e-05	5.15989e-05	2.01135	0.107384
BRCA	ENSR00000248296	2.19652	2.09133e-15	1.9853e-14	1.69905	0.77352
BRCA	ENSR00000248297	2.28076	2.75836e-15	2.46231e-14	1.51447	0.66402
BRCA	ENSR00000251054	7.4283	3.54521e-05	8.00992e-05	2.14179	0.288328
BRCA	ENSR00000251492	4.21729	1.60161e-13	1.09284e-12	1.95372	0.463263
BRCA	ENSR00000251493	4.16723	1.37812e-13	9.64682e-13	2.31368	0.555208
BRCA	ENSR00000251618	4.44553	1.94845e-08	7.20559e-08	3.45349	0.776846
BRCA	ENSR00000251619	4.54387	1.50658e-08	5.67864e-08	3.75684	0.826792
BRCA	ENSR00000251620	3.41082	2.95224e-05	6.74797e-05	2.69136	0.789066
BRCA	ENSR00000252493	-1.74523	4.0065e-12	2.32674e-11	1.00004	1.7453
BRCA	ENSR00000253250	-1.71551	1.28271e-10	6.36484e-10	1.11045	1.90499
BRCA	ENSR00000253409	1.72127	0.0017735	0.00308298	1.88265	1.09376
BRCA	ENSR00000254381	1.56852	4.49771e-07	1.38827e-06	1.52063	0.969464
BRCA	ENSR00000258012	8.10344	1.05965e-11	5.80953e-11	4.04409	0.499058
BRCA	ENSR00000258110	16.2174	5.29729e-10	2.41458e-09	2.31252	0.142595
BRCA	ENSR00000258113	93.4576	1.93839e-10	9.26645e-10	3.97122	0.0424922
BRCA	ENSR00000258722	-1.61039	5.4652e-20	1.15803e-18	2.3787	3.83062
BRCA	ENSR00000260651	-1.75744	2.54788e-18	3.91674e-17	2.58342	4.54021
BRCA	ENSR00000261220	-1.61258	1.78342e-11	9.38392e-11	1.60253	2.58421
BRCA	ENSR00000262001	1.54229	0.00113937	0.00203477	1.59343	1.03316
BRCA	ENSR00000264041	1.50969	8.03399e-13	4.95957e-12	3.15448	2.08949
BRCA	ENSR00000264504	2.83288	1.60915e-09	6.81932e-09	1.89243	0.668025
BRCA	ENSR00000265724	-1.67019	3.41397e-15	3.00736e-14	1.41913	2.37021
BRCA	ENSR00000265969	-3.62033	1.23762e-17	1.76417e-16	0.913695	3.30788
BRCA	ENSR00000265970	-3.62722	3.09236e-18	4.66233e-17	0.988444	3.5853
BRCA	ENSR00000267218	20.7071	4.46467e-05	9.83231e-05	2.08293	0.10059
BRCA	ENSR00000271171	23.5181	3.23188e-08	1.15698e-07	1.80841	0.0768944
BRCA	ENSR00000272100	-2.84686	6.96799e-21	1.56083e-19	0.917633	2.61237
BRCA	ENSR00000273758	-5.59795	0.00459892	0.00760665	2.09977	11.7544
BRCA	ENSR00000273807	1.64106	5.07378e-06	1.33485e-05	3.59358	2.18979
BRCA	ENSR00000274174	2.29258	1.09939e-05	2.76257e-05	1.59192	0.694381
BRCA	ENSR00000274200	-1.67409	2.99567e-09	1.22323e-08	1.37237	2.29747
BRCA	ENSR00000277229	-1.60729	1.67202e-16	1.87266e-15	0.937851	1.5074
BRCA	ENSR00000279969	9.6843	2.18246e-05	5.15377e-05	1.47495	0.152303
BRCA	ENSR00000280978	-1.68781	3.2524e-08	1.15904e-07	1.70482	2.87741
BRCA	ENSR00000282329	-1.77917	2.26124e-17	3.00476e-16	2.54543	4.52875
BRCA	ENSR00000282764	1.96783	1.14921e-14	9.28847e-14	2.90272	1.47509
BRCA	ENSR00000285930	16.1587	6.15838e-06	1.59346e-05	3.03426	0.187778
BRCA	ENSR00000287548	-4.34433	4.26532e-20	9.28892e-19	0.96435	4.18946
BRCA	ENSR00000289449	2.36223	7.08434e-06	1.79745e-05	1.08277	0.458367
BRCA	ENSR00000290529	-6.58474	9.00005e-26	3.52802e-24	1.13908	7.50057
BRCA	ENSR00000290783	-1.85103	1.54226e-11	8.2499e-11	0.980941	1.81575
BRCA	ENSR00000291926	1.80211	2.25271e-10	1.07038e-09	1.78514	0.990584
BRCA	ENSR00000292392	1.57563	0.000112594	0.000232912	3.87575	2.45981
BRCA	ENSR00000293591	2.47424	0.00517867	0.00851169	3.52948	1.42649
BRCA	ENSR00000293592	2.45136	0.00547322	0.00892101	3.90973	1.59493
BRCA	ENSR00000293597	3.79699	1.41595e-05	3.51298e-05	5.4447	1.43395
BRCA	ENSR00000293598	3.54655	5.73545e-05	0.000124905	4.97653	1.4032
BRCA	ENSR00000293599	3.46374	7.06043e-05	0.000152071	4.19302	1.21055
BRCA	ENSR00000293600	3.02816	0.000330278	0.000617991	7.83943	2.58884
BRCA	ENSR00000293601	3.02063	0.000292475	0.000557908	6.73367	2.22922
BRCA	ENSR00000294778	29.4925	2.30763e-09	9.47216e-09	1.24706	0.0422838
BRCA	ENSR00000295885	162.06	0.000277511	0.000530656	1.97621	0.0121943
BRCA	ENSR00000296966	2.37348	0.000242108	0.000468079	1.94394	0.819025
BRCA	ENSR00000297873	2.02203	8.12449e-09	3.16895e-08	1.3106	0.64816
BRCA	ENSR00000297917	-2.58857	2.41848e-28	1.26406e-26	1.64898	4.26851
BRCA	ENSR00000298505	24.8369	1.37083e-11	7.42826e-11	12.2357	0.492642
BRCA	ENSR00000302135	7.19433	3.73073e-08	1.31161e-07	1.46208	0.203227
BRCA	ENSR00000302853	-2.21902	4.35194e-22	1.21854e-20	1.19561	2.65308
BRCA	ENSR00000303874	-2.83282	1.60301e-13	1.09284e-12	1.11709	3.16453
BRCA	ENSR00000304730	-2.06751	6.67431e-15	5.50806e-14	2.30337	4.76224
BRCA	ENSR00000304731	-1.99883	1.8257e-13	1.21301e-12	1.47156	2.9414
BRCA	ENSR00000305256	-1.65623	4.06837e-10	1.88734e-09	2.61595	4.3326
BRCA	ENSR00000305257	-1.559	1.08169e-05	2.72683e-05	2.8729	4.47884
BRCA	ENSR00000306124	1.6436	0.00654202	0.0105751	1.59195	0.968572
BRCA	ENSR00000306125	2.08881	2.21704e-05	5.19292e-05	1.52165	0.728478
BRCA	ENSR00000306140	-1.73879	1.62677e-13	1.09947e-12	1.11117	1.93209
BRCA	ENSR00000306835	2.9855	0.005365	0.00876284	1.95287	0.654119
BRCA	ENSR00000307660	3.37189	0.00206795	0.00355543	1.67224	0.495935
BRCA	ENSR00000310537	-1.71474	1.68491e-13	1.12903e-12	1.0414	1.78572
BRCA	ENSR00000313236	-1.66938	5.63822e-15	4.70252e-14	2.31314	3.86151
BRCA	ENSR00000313237	-1.57427	8.2529e-13	5.0549e-12	1.17017	1.84217
BRCA	ENSR00000314177	2.18553	1.43261e-05	3.53602e-05	2.07703	0.950356
BRCA	ENSR00000318784	-1.67973	8.90267e-10	3.92118e-09	1.28897	2.16513
BRCA	ENSR00000318824	17.2042	4.19599e-15	3.57572e-14	2.05658	0.11954
BRCA	ENSR00000318825	17.9823	7.70997e-16	7.55577e-15	2.45737	0.136655
BRCA	ENSR00000319047	-2.67739	9.68514e-25	3.16381e-23	0.983676	2.63369
BRCA	ENSR00000320151	-2.07859	1.67501e-09	7.02252e-09	0.933649	1.94067
BRCA	ENSR00000320642	-2.01264	3.01281e-19	5.36827e-18	0.982476	1.97737
BRCA	ENSR00000321549	2.68854	0.00183273	0.00317188	0.998155	0.371263
BRCA	ENSR00000323747	4.06584	1.83157e-05	4.40475e-05	16.1449	3.97087
BRCA	ENSR00000324129	2.19974	0.00187891	0.00324463	2.14694	0.976
BRCA	ENSR00000325900	15.3613	4.38843e-06	1.16234e-05	2.79261	0.181796
BRCA	ENSR00000326458	1.72165	0.0140534	0.0217315	1.80968	1.05113
BRCA	ENSR00000328872	-2.43021	2.20497e-19	4.25958e-18	1.32239	3.21369
BRCA	ENSR00000328875	-3.02249	2.30323e-19	4.25958e-18	1.00785	3.04622
BRCA	ENSR00000329061	2.03911	7.62656e-08	2.56619e-07	1.51451	0.742733
BRCA	ENSR00000329407	-1.81527	1.66016e-09	6.99766e-09	0.998043	1.81172
BRCA	ENSR00000329408	-1.78729	1.98108e-09	8.21781e-09	1.08712	1.94299
BRCA	ENSR00000329966	-1.8671	2.56005e-16	2.74943e-15	1.3172	2.45934
BRCA	ENSR00000329967	-1.98269	2.07683e-14	1.61212e-13	0.963009	1.90935
BRCA	ENSR00000332975	7.87249	0.000117222	0.000241212	1.54945	0.196818
BRCA	ENSR00000332976	6.80077	7.20251e-05	0.000154706	1.60192	0.23555
BRCA	ENSR00000332977	11.4246	0.00153493	0.00269817	1.30842	0.114526
BRCA	ENSR00000332978	9.14411	2.04961e-05	4.85466e-05	2.52515	0.27615
BRCA	ENSR00000333895	-2.54387	5.0744e-21	1.20555e-19	1.17153	2.98021
BRCA	ENSR00000333924	-2.0712	5.97909e-12	3.37238e-11	1.1411	2.36345
BRCA	ENSR00000333965	2.64578	5.078e-12	2.90595e-11	1.77338	0.670266
BRCA	ENSR00000333966	2.56784	3.22255e-12	1.89961e-11	1.67047	0.650533
BRCA	ENSR00000333971	3.15681	6.61328e-09	2.60543e-08	2.35557	0.746186
BRCA	ENSR00000333975	1.75331	0.000448546	0.000825493	0.984592	0.561563
BRCA	ENSR00000335037	6.76933	9.26332e-18	1.3449e-16	0.848306	0.125316
BRCA	ENSR00000335517	1.99293	6.53203e-06	1.68458e-05	1.39868	0.701819
BRCA	ENSR00000336877	-1.73327	1.98202e-16	2.1886e-15	1.06613	1.84789
BRCA	ENSR00000337993	3.04983	2.23857e-06	6.15802e-06	1.71909	0.563669
BRCA	ENSR00000338188	2.90954	3.36657e-17	4.32687e-16	2.96624	1.01949
BRCA	ENSR00000339530	2.70178	2.29391e-08	8.28767e-08	0.868993	0.321637
BRCA	ENSR00000339893	21.3134	3.18561e-05	7.23918e-05	1.66366	0.0780569
BRCA	ENSR00000339894	32.1247	1.84577e-05	4.42533e-05	1.83987	0.0572728
BRCA	ENSR00000341824	2.16029	2.78494e-11	1.4556e-10	4.09225	1.89431
BRCA	ENSR00000341825	2.54924	2.22532e-15	2.07697e-14	2.15885	0.846863
BRCA	ENSR00000342021	9.75404	4.0752e-33	3.54995e-31	29.9537	3.07091
BRCA	ENSR00000343138	2.23643	2.10179e-15	1.9853e-14	1.57648	0.704909
BRCA	ENSR00000343139	2.2846	2.61607e-15	2.38489e-14	1.50259	0.657703
CHOL	ENSR00000001294	12.6865	0.0111663	0.0179135	1.71416	0.135117
CHOL	ENSR00000001296	3.50033	0.00239042	0.00533958	1.5864	0.453214
CHOL	ENSR00000001943	11.1877	0.000551215	0.00188382	1.07356	0.0959586
CHOL	ENSR00000004535	11.5475	5.57667e-07	3.61687e-05	2.0389	0.176567
CHOL	ENSR00000006992	-2.66956	0.000966003	0.00282945	1.66883	4.45504
CHOL	ENSR00000009999	2.35538	0.00241402	0.00535167	1.811	0.768875
CHOL	ENSR00000010062	21.4267	0.00286877	0.00611466	2.13273	0.0995359
CHOL	ENSR00000010204	30.8273	0.00166526	0.0041425	1.86052	0.060353
CHOL	ENSR00000010205	26.1896	0.00142183	0.00370982	3.53808	0.135095
CHOL	ENSR00000010575	-4.5495	2.23695e-06	7.32758e-05	2.28567	10.3987
CHOL	ENSR00000011593	3.55898	1.31191e-06	5.57771e-05	9.41476	2.64535
CHOL	ENSR00000011925	12.2961	0.000531808	0.00185724	2.06095	0.16761
CHOL	ENSR00000011926	11.057	0.000274658	0.0012313	3.25969	0.294808
CHOL	ENSR00000012140	4.09813	4.79078e-05	0.000435003	3.87191	0.944801
CHOL	ENSR00000012237	9.46209	5.74378e-05	0.000482903	3.95796	0.418296
CHOL	ENSR00000012238	9.50173	5.237e-05	0.000452876	3.495	0.367828
CHOL	ENSR00000012243	4.78689	0.00114201	0.00315182	1.64693	0.34405
CHOL	ENSR00000012260	-86.7877	3.1111e-07	2.82488e-05	0.0724609	6.28871
CHOL	ENSR00000012442	2.33866	0.0024165	0.00535167	2.37581	1.01589
CHOL	ENSR00000012443	2.19481	0.00294815	0.00625449	2.32436	1.05903
CHOL	ENSR00000012444	2.05983	0.00611452	0.0112616	2.06359	1.00182
CHOL	ENSR00000012464	12.2457	0.000315202	0.00133118	1.85243	0.151271
CHOL	ENSR00000012471	3.43811	0.0075141	0.0133519	1.31958	0.383808
CHOL	ENSR00000012472	3.43458	0.00736641	0.0132038	1.35101	0.393356
CHOL	ENSR00000012514	3.75763	1.0524e-05	0.000189972	1.58576	0.422011
CHOL	ENSR00000012515	4.24146	1.85481e-06	7.01735e-05	1.35606	0.319715
CHOL	ENSR00000012544	3.9518	0.00638106	0.0116815	1.79821	0.455035
CHOL	ENSR00000012851	6.72152	0.0132315	0.020643	1.03819	0.154458
CHOL	ENSR00000012873	2.44571	0.000993547	0.00288224	2.74972	1.1243
CHOL	ENSR00000012874	2.56262	0.000808211	0.00250463	3.72517	1.45366
CHOL	ENSR00000012875	2.74356	0.00112322	0.0031094	3.66891	1.33728
CHOL	ENSR00000013027	1.90565	0.0289533	0.0396318	2.37778	1.24776
CHOL	ENSR00000013279	3.97594	0.000822152	0.00253916	5.63466	1.41719
CHOL	ENSR00000013280	3.98594	0.00087495	0.00263563	5.68674	1.4267
CHOL	ENSR00000013281	4.03034	0.000806115	0.00250463	5.77176	1.43208
CHOL	ENSR00000013287	14.0014	0.000406447	0.00155497	1.43424	0.102436
CHOL	ENSR00000013288	12.5261	0.00118525	0.00322217	1.92793	0.153912
CHOL	ENSR00000013332	11.9	0.00070026	0.00224677	3.0453	0.255907
CHOL	ENSR00000013333	12.0332	0.000171424	0.000964177	2.2365	0.185861
CHOL	ENSR00000013516	10.6632	0.00194828	0.00458301	2.06977	0.194105
CHOL	ENSR00000013524	15.9816	0.00289911	0.00616485	2.24968	0.140767
CHOL	ENSR00000013533	9.88247	0.000235301	0.00114868	5.23039	0.529259
CHOL	ENSR00000013534	11.2133	0.000903542	0.00269874	1.79699	0.160255
CHOL	ENSR00000014072	3.90744	0.000875576	0.00263563	2.08283	0.533043
CHOL	ENSR00000014073	3.7464	0.00790048	0.0139055	1.96484	0.524462
CHOL	ENSR00000014087	6.38589	8.49176e-05	0.000621816	3.97506	0.622475
CHOL	ENSR00000015443	6.62267	0.0102977	0.0168421	1.6024	0.241957
CHOL	ENSR00000015444	7.57868	0.00836036	0.0143501	1.90232	0.251009
CHOL	ENSR00000015445	7.54743	0.009623	0.0160619	2.52353	0.334356
CHOL	ENSR00000016312	334.2	0.020169	0.0287948	2.32656	0.0069616
CHOL	ENSR00000016313	262.593	0.0200537	0.0286752	2.38622	0.00908713
CHOL	ENSR00000017505	6.33503	0.00164736	0.00413205	3.34343	0.527769
CHOL	ENSR00000017506	6.32648	0.00137274	0.00362593	3.55899	0.562555
CHOL	ENSR00000017507	6.0016	0.000428178	0.00160655	3.13224	0.521901
CHOL	ENSR00000018883	32.1544	0.0369961	0.0488973	10.4276	0.324298
CHOL	ENSR00000018884	32.4174	0.0340533	0.0454712	9.61829	0.296701
CHOL	ENSR00000018885	28.6023	0.0311403	0.0422021	6.4076	0.224024
CHOL	ENSR00000020649	11.951	0.000377732	0.00151761	1.90966	0.159791
CHOL	ENSR00000020877	9.08204	0.000689765	0.00222095	3.32658	0.366281
CHOL	ENSR00000021066	15.7123	0.00123132	0.00331763	1.85085	0.117796
CHOL	ENSR00000021214	23.4987	0.00315572	0.0065271	2.35192	0.100087
CHOL	ENSR00000021708	3.94777	9.23837e-05	0.000655347	1.46651	0.371479
CHOL	ENSR00000022209	-11.0435	2.23988e-06	7.32758e-05	0.843079	9.31053
CHOL	ENSR00000022210	-10.6857	4.02915e-06	0.000105742	1.0938	11.688
CHOL	ENSR00000022211	-11.3973	6.89807e-06	0.00014913	1.12842	12.8609
CHOL	ENSR00000022212	-29.5289	1.35143e-06	5.57771e-05	0.862953	25.482
CHOL	ENSR00000022815	6.17364	0.00382977	0.00767645	1.96636	0.318508
CHOL	ENSR00000023185	18.628	0.00101614	0.00291411	1.32623	0.0711954
CHOL	ENSR00000023992	33.7744	0.021442	0.0303734	1.32829	0.0393281
CHOL	ENSR00000023993	43.9446	0.00843729	0.0143735	2.68554	0.061112
CHOL	ENSR00000023994	25.1142	0.00722135	0.0129841	1.22093	0.0486152
CHOL	ENSR00000025090	34.7535	0.00750191	0.0133519	1.38336	0.0398048
CHOL	ENSR00000025461	4.4661	0.00427203	0.00834193	3.79792	0.850389
CHOL	ENSR00000025462	4.61689	0.00363523	0.00735143	5.04492	1.09271
CHOL	ENSR00000026082	3.89437	0.000230928	0.00113342	2.06343	0.529849
CHOL	ENSR00000026468	5.30281	0.00126649	0.00338795	2.97981	0.56193
CHOL	ENSR00000026590	32.1948	0.00586722	0.0109169	0.915894	0.0284485
CHOL	ENSR00000026599	48.1163	0.00610847	0.0112616	2.07715	0.0431692
CHOL	ENSR00000026600	39.5431	0.0107849	0.0173938	1.26661	0.0320312
CHOL	ENSR00000027227	4.30935	0.0103928	0.0168512	2.10586	0.488673
CHOL	ENSR00000027444	28.2712	0.00143952	0.0037239	2.07925	0.0735466
CHOL	ENSR00000027476	14.0307	0.000945634	0.002806	1.42471	0.101542
CHOL	ENSR00000027547	4.05365	0.000185244	0.00101239	1.63513	0.403373
CHOL	ENSR00000027558	12.584	0.028543	0.0393278	2.54674	0.20238
CHOL	ENSR00000027722	15.2916	0.000172023	0.000964177	1.63006	0.106598
CHOL	ENSR00000027724	20.3034	0.011749	0.0185856	5.17329	0.254799
CHOL	ENSR00000027726	14.9525	0.0321055	0.0431878	1.94403	0.130014
CHOL	ENSR00000027731	3.21354	0.000434244	0.00162261	1.80635	0.562105
CHOL	ENSR00000027894	3.09163	0.00187164	0.00445217	1.36355	0.441047
CHOL	ENSR00000027895	2.51115	0.000276063	0.0012313	1.33771	0.532709
CHOL	ENSR00000027896	2.56955	0.00011965	0.000776014	1.36664	0.53186
CHOL	ENSR00000028320	36.7532	0.00169762	0.00417733	0.737165	0.0200572
CHOL	ENSR00000029554	-240.349	5.72292e-05	0.000482903	0.0308187	7.40724
CHOL	ENSR00000031041	7.12703	5.86798e-05	0.000488819	5.22058	0.732503
CHOL	ENSR00000031042	5.70461	0.000105456	0.000714585	5.36175	0.939898
CHOL	ENSR00000031043	5.72472	0.000274871	0.0012313	4.112	0.718289
CHOL	ENSR00000031044	7.5146	0.00185869	0.00445217	2.44228	0.325004
CHOL	ENSR00000031396	-7.66414	3.82588e-07	3.15809e-05	0.770287	5.90359
CHOL	ENSR00000031397	-8.01461	2.75392e-07	2.77839e-05	0.633011	5.07334
CHOL	ENSR00000032981	5.68163	0.000992167	0.00288224	1.5536	0.273443
CHOL	ENSR00000033682	-2.42565	0.0257051	0.035908	0.500912	1.21504
CHOL	ENSR00000034445	6.099	0.00924574	0.0155205	1.34766	0.220964
CHOL	ENSR00000035403	18.1134	0.000239786	0.00115891	1.98236	0.109441
CHOL	ENSR00000035554	3.62758	0.0129291	0.0202757	1.58911	0.438065
CHOL	ENSR00000035643	7.28722	4.42327e-05	0.000409829	3.46805	0.475908
CHOL	ENSR00000037509	3.33214	0.00101548	0.00291411	2.32776	0.698577
CHOL	ENSR00000038577	61.0815	0.0113016	0.0180032	6.31066	0.103315
CHOL	ENSR00000038585	56.1006	0.021106	0.029991	1.96473	0.0350215
CHOL	ENSR00000038731	46.8494	2.25961e-06	7.32758e-05	52.4875	1.12035
CHOL	ENSR00000039713	1.82341	0.0110509	0.0177912	1.23602	0.677862
CHOL	ENSR00000039714	1.85722	0.014617	0.0222688	1.15899	0.624044
CHOL	ENSR00000040875	1.86055	0.00792017	0.0139101	1.33207	0.715956
CHOL	ENSR00000040994	9.97061	0.00908989	0.0153128	2.60959	0.261729
CHOL	ENSR00000041252	2.64993	0.00666934	0.0121602	3.34796	1.26342
CHOL	ENSR00000043025	2.60897	0.0112426	0.0179551	0.907181	0.347716
CHOL	ENSR00000043973	3.00672	0.0013458	0.00357305	1.18981	0.395715
CHOL	ENSR00000044026	4.76667	0.00846545	0.0143944	1.49979	0.314642
CHOL	ENSR00000045237	-3.90509	0.00317035	0.00654244	3.33142	13.0095
CHOL	ENSR00000045241	-3.92203	0.0159688	0.0240061	0.888234	3.48368
CHOL	ENSR00000045532	12.9739	0.0131536	0.0205922	1.04263	0.0803635
CHOL	ENSR00000045533	15.2986	0.00778796	0.0137823	1.08039	0.0706206
CHOL	ENSR00000045534	17.9123	0.00842887	0.0143735	1.07164	0.0598271
CHOL	ENSR00000045535	15.4947	0.00805764	0.0139925	1.03835	0.0670134
CHOL	ENSR00000046375	17.7529	0.00376523	0.00756379	1.73237	0.0975825
CHOL	ENSR00000046376	16.1386	0.00259876	0.00561827	2.08025	0.128899
CHOL	ENSR00000047079	9.2581	0.000370856	0.00149661	1.19185	0.128736
CHOL	ENSR00000047484	8.63542	5.93017e-05	0.000489508	10.9552	1.26864
CHOL	ENSR00000049945	35.4922	0.00264422	0.00567959	2.47111	0.0696242
CHOL	ENSR00000049946	36.977	0.00258665	0.00561827	2.47721	0.0669931
CHOL	ENSR00000050509	41.6898	0.00303887	0.00635783	1.12302	0.0269376
CHOL	ENSR00000051218	29.8799	0.000368634	0.00149428	1.26959	0.0424898
CHOL	ENSR00000052041	46.5035	0.00395279	0.00783653	1.42659	0.0306771
CHOL	ENSR00000053382	1.55644	0.0229333	0.0321847	2.77244	1.78127
CHOL	ENSR00000053727	16.8878	0.00373194	0.00751354	15.3617	0.909631
CHOL	ENSR00000057216	18.0074	0.000959902	0.00282196	1.45801	0.0809672
CHOL	ENSR00000058077	79.025	0.000843077	0.00259496	6.77656	0.085752
CHOL	ENSR00000058080	50.6301	0.00337546	0.00691856	4.30151	0.0849596
CHOL	ENSR00000058317	18.6888	4.41716e-06	0.00010807	2.73654	0.146427
CHOL	ENSR00000058381	11.0773	0.00978512	0.0162429	2.91985	0.263589
CHOL	ENSR00000058382	9.37163	0.00633057	0.0116124	3.23403	0.345087
CHOL	ENSR00000058383	7.63418	0.00186485	0.00445217	11.7619	1.54069
CHOL	ENSR00000060908	3.5665	0.0259175	0.0360937	5.42352	1.52068
CHOL	ENSR00000060909	3.54748	0.0301927	0.041102	4.88324	1.37654
CHOL	ENSR00000061665	3.61004	0.0193871	0.0279355	2.61101	0.723263
CHOL	ENSR00000061666	3.28008	0.0320827	0.0431878	2.15881	0.658157
CHOL	ENSR00000065199	3.35557	0.0160047	0.0240202	2.07074	0.617105
CHOL	ENSR00000065722	5.82402	0.00236048	0.00530108	1.35883	0.233315
CHOL	ENSR00000065907	13.4129	0.00577586	0.010769	2.30545	0.171883
CHOL	ENSR00000066197	10.4729	0.017312	0.0254358	3.72956	0.356114
CHOL	ENSR00000066198	11.5562	0.0206903	0.0294926	3.33308	0.288424
CHOL	ENSR00000066199	11.5227	0.00904448	0.0152647	2.88119	0.250044
CHOL	ENSR00000066223	16.6178	0.00391049	0.00776964	1.99994	0.120349
CHOL	ENSR00000066296	3.69542	0.00446511	0.00868163	1.46757	0.397131
CHOL	ENSR00000068090	9.18052	0.000191853	0.00103078	0.990482	0.10789
CHOL	ENSR00000068091	8.28234	0.000213413	0.0010933	1.21094	0.146207
CHOL	ENSR00000068584	20.0379	0.0102458	0.0168203	1.11927	0.055858
CHOL	ENSR00000072734	45.9351	0.000860027	0.00261209	5.80802	0.12644
CHOL	ENSR00000075512	2.85542	0.000268487	0.0012313	1.69149	0.59238
CHOL	ENSR00000075569	52.5799	0.00027125	0.0012313	5.48115	0.104244
CHOL	ENSR00000076776	-29.1914	0.0372124	0.0491118	0.126521	3.69333
CHOL	ENSR00000080385	4.40896	0.000130526	0.000819289	2.327	0.52779
CHOL	ENSR00000080392	5.87162	0.000102101	0.000699639	2.24668	0.382634
CHOL	ENSR00000080396	21.4002	2.09338e-05	0.000256864	4.32157	0.201941
CHOL	ENSR00000080397	25.3356	0.000241772	0.00115891	1.96215	0.0774464
CHOL	ENSR00000080478	-3.27024	0.00790223	0.0139055	0.795509	2.60151
CHOL	ENSR00000082518	6.33134	0.00040003	0.00155216	1.94755	0.307604
CHOL	ENSR00000082519	9.9174	0.0015467	0.00393391	2.76046	0.278345
CHOL	ENSR00000083753	-2.14503	3.1513e-05	0.000353256	1.19778	2.56926
CHOL	ENSR00000083754	-2.29083	0.00152833	0.0038981	0.68243	1.56333
CHOL	ENSR00000084403	5.47429	0.00184049	0.00444458	1.9298	0.35252
CHOL	ENSR00000084886	5.14299	0.00604752	0.0112294	1.45972	0.283827
CHOL	ENSR00000084977	-37.6386	4.2934e-07	3.24868e-05	0.25888	9.74389
CHOL	ENSR00000085043	3.51993	0.00249464	0.00546009	1.44086	0.409342
CHOL	ENSR00000085210	2.65556	0.00805956	0.0139925	2.01568	0.759041
CHOL	ENSR00000085211	2.75581	0.00747024	0.0133261	3.59865	1.30584
CHOL	ENSR00000086501	7.80082	0.00246948	0.00542928	1.36232	0.174638
CHOL	ENSR00000087140	13.6082	0.00161211	0.00408882	1.31174	0.0963929
CHOL	ENSR00000087174	-1.67057	0.00721381	0.0129841	1.05367	1.76022
CHOL	ENSR00000087861	8.50281	0.000290278	0.00126111	2.03653	0.239513
CHOL	ENSR00000087862	8.27079	0.000217555	0.00109382	1.95921	0.236883
CHOL	ENSR00000088030	4.0476	0.00017057	0.000964177	1.52458	0.376661
CHOL	ENSR00000089386	-4.5156	0.0012206	0.00329852	0.889907	4.01846
CHOL	ENSR00000089387	-6.19319	0.00025136	0.00117647	0.822091	5.09136
CHOL	ENSR00000089388	-15.8184	1.25078e-05	0.000204797	0.58031	9.17956
CHOL	ENSR00000090018	9.52575	0.000622427	0.00205514	2.74856	0.28854
CHOL	ENSR00000090600	9.37693	0.000125602	0.000808838	2.51367	0.26807
CHOL	ENSR00000090601	10.0099	0.000130009	0.000819289	2.44208	0.243967
CHOL	ENSR00000090777	4.16392	0.0194133	0.0279355	1.74343	0.418698
CHOL	ENSR00000090995	5.07559	0.000543491	0.00187011	3.19051	0.628598
CHOL	ENSR00000090996	5.06748	0.000539404	0.00187011	3.04142	0.600183
CHOL	ENSR00000091521	3.69211	0.00019488	0.0010348	1.76912	0.479162
CHOL	ENSR00000091626	13.2934	0.000520702	0.00183968	1.96012	0.14745
CHOL	ENSR00000091916	51.332	0.0272773	0.0376983	2.88617	0.0562255
CHOL	ENSR00000091917	45.3939	0.0170401	0.0251094	4.41687	0.0973011
CHOL	ENSR00000091918	47.2649	0.0178896	0.0261996	4.32429	0.0914904
CHOL	ENSR00000092353	39.9949	0.000748204	0.00236416	2.2174	0.0554422
CHOL	ENSR00000092461	5.06241	2.39631e-05	0.000286297	3.34403	0.66056
CHOL	ENSR00000092462	5.25508	1.99411e-05	0.00025352	3.29913	0.627799
CHOL	ENSR00000092878	-4.81084	1.63286e-06	6.44623e-05	0.533929	2.56865
CHOL	ENSR00000092918	6.36567	0.000846846	0.00259776	1.08027	0.169702
CHOL	ENSR00000092919	6.5183	0.000803731	0.00250463	1.02102	0.156638
CHOL	ENSR00000093166	8.39924	0.0137837	0.0213212	1.08951	0.129715
CHOL	ENSR00000093687	20.6436	0.00056934	0.00192896	1.81203	0.087777
CHOL	ENSR00000093696	4.75844	0.00563356	0.0105469	1.02945	0.216342
CHOL	ENSR00000093770	6.02129	0.00539351	0.010224	1.5209	0.252588
CHOL	ENSR00000094486	-10.3334	4.75402e-06	0.000110683	0.574845	5.94013
CHOL	ENSR00000094548	3.35158	0.00021553	0.0010933	1.14086	0.340394
CHOL	ENSR00000094946	7.27441	7.50335e-05	0.000574376	0.915055	0.125791
CHOL	ENSR00000094947	6.37927	2.61782e-05	0.000304741	1.12971	0.177091
CHOL	ENSR00000095057	8.90121	0.000389519	0.00153775	1.68722	0.189549
CHOL	ENSR00000095058	8.08419	0.000297629	0.00128079	2.38199	0.294648
CHOL	ENSR00000095059	8.13159	0.000165421	0.000950648	5.81254	0.71481
CHOL	ENSR00000096036	5.06747	0.00309501	0.00643082	0.93157	0.183833
CHOL	ENSR00000097102	15.31	0.00679357	0.0123619	3.00659	0.196381
CHOL	ENSR00000097103	15.3449	0.0073726	0.0132038	2.5694	0.167443
CHOL	ENSR00000099563	13.14	0.000704621	0.0022523	1.22429	0.0931726
CHOL	ENSR00000100961	8.79085	0.00351258	0.00716723	1.66362	0.189245
CHOL	ENSR00000100962	8.92016	0.00354944	0.00721005	1.77061	0.198495
CHOL	ENSR00000101971	-111.316	3.6363e-09	3.30176e-06	0.217935	24.2597
CHOL	ENSR00000109507	4.96446	3.92869e-06	0.000105742	1.6832	0.33905
CHOL	ENSR00000110161	9.31743	0.000543452	0.00187011	1.64424	0.17647
CHOL	ENSR00000111305	10.424	0.000296511	0.00128079	1.06256	0.101934
CHOL	ENSR00000112435	6.78133	0.00250154	0.00546009	0.920719	0.135773
CHOL	ENSR00000114467	21.121	0.000137082	0.0008345	1.43204	0.0678019
CHOL	ENSR00000114581	8.2906	0.00218365	0.00501962	3.28427	0.396144
CHOL	ENSR00000115682	2.17693	0.000960338	0.00282196	5.4681	2.51184
CHOL	ENSR00000115683	2.92537	0.000287942	0.00125698	2.47422	0.84578
CHOL	ENSR00000115684	5.06959	0.00143547	0.0037239	1.97429	0.389438
CHOL	ENSR00000115685	5.73591	0.00239617	0.00533958	1.91587	0.334014
CHOL	ENSR00000115686	5.77582	0.00428582	0.00835092	2.10262	0.364038
CHOL	ENSR00000115687	5.8104	0.00554724	0.0104504	2.67586	0.46053
CHOL	ENSR00000115688	6.77349	0.00503925	0.00963293	5.04503	0.744819
CHOL	ENSR00000115689	5.58401	0.000683581	0.00221676	12.6757	2.27
CHOL	ENSR00000115690	5.19419	0.000249607	0.00117647	13.9085	2.67771
CHOL	ENSR00000115691	4.84484	0.000212773	0.0010933	5.39564	1.11369
CHOL	ENSR00000116070	15.6232	0.0221751	0.0312171	2.62248	0.167858
CHOL	ENSR00000116071	10.6441	0.0188018	0.0272513	1.62166	0.152353
CHOL	ENSR00000116072	9.15502	0.0123261	0.0194307	1.14225	0.124767
CHOL	ENSR00000116073	8.87587	0.00931154	0.0155994	1.44559	0.162868
CHOL	ENSR00000116376	179.013	9.53992e-05	0.000671492	2.17797	0.0121665
CHOL	ENSR00000116671	4.29698	0.000403424	0.00155216	1.57037	0.365459
CHOL	ENSR00000117718	2.69914	0.00264589	0.00567959	1.65193	0.612019
CHOL	ENSR00000118615	8.90716	8.71277e-05	0.000627873	2.97756	0.334288
CHOL	ENSR00000118616	8.56084	0.000101063	0.000699639	2.75176	0.321436
CHOL	ENSR00000118617	10.8349	0.000362682	0.0014834	5.26869	0.48627
CHOL	ENSR00000118618	12.7591	0.000481967	0.00174259	1.6028	0.12562
CHOL	ENSR00000118679	1.89953	0.000403212	0.00155216	10.1543	5.34568
CHOL	ENSR00000118753	-3.62572	5.71374e-05	0.000482903	1.07136	3.88446
CHOL	ENSR00000118775	2.08942	0.0143078	0.0219081	1.82802	0.874892
CHOL	ENSR00000119492	17.1217	1.62011e-05	0.000233501	1.38568	0.0809312
CHOL	ENSR00000119748	4.67086	1.1618e-06	5.55216e-05	13.2655	2.84006
CHOL	ENSR00000119858	28.714	0.00126239	0.00338795	1.46442	0.051
CHOL	ENSR00000119906	-4.51871	0.000130978	0.000819289	1.8552	8.38309
CHOL	ENSR00000119907	-4.61248	7.6633e-05	0.000579857	2.34725	10.8267
CHOL	ENSR00000119908	-5.09442	7.37883e-05	0.000574376	2.69627	13.736
CHOL	ENSR00000121246	8.60157	0.000424104	0.00160453	1.84465	0.214455
CHOL	ENSR00000121287	-11.884	7.27456e-06	0.000153612	0.387326	4.60299
CHOL	ENSR00000121344	-5.17461	0.00010684	0.000718598	0.650524	3.3662
CHOL	ENSR00000121581	6.69917	0.0101864	0.0167568	1.89236	0.282476
CHOL	ENSR00000121597	51.2019	0.0259833	0.0361299	2.53004	0.049413
CHOL	ENSR00000121631	18.8317	0.0082872	0.0142785	1.7514	0.0930024
CHOL	ENSR00000121635	87.1446	0.0194715	0.0279749	2.4457	0.0280648
CHOL	ENSR00000121652	6.30783	0.0181633	0.02643	1.53492	0.243336
CHOL	ENSR00000121731	87.4987	0.00169724	0.00417733	1.99042	0.0227479
CHOL	ENSR00000122223	6.80263	0.00350208	0.00716191	1.58614	0.233166
CHOL	ENSR00000122224	7.03226	0.00308426	0.00642319	1.80314	0.25641
CHOL	ENSR00000122225	7.8327	0.00658524	0.012031	1.34605	0.17185
CHOL	ENSR00000122255	1869.3	0.0327708	0.0438877	3.18249	0.0017025
CHOL	ENSR00000122256	2021.19	0.0332249	0.0444304	3.44108	0.0017025
CHOL	ENSR00000123167	5.41942	0.00224946	0.00514485	7.24927	1.33765
CHOL	ENSR00000123235	26.4952	0.000596566	0.00198418	0.782708	0.0295415
CHOL	ENSR00000124269	645.91	0.021924	0.0309596	12.1973	0.0188839
CHOL	ENSR00000124270	880.01	0.0220782	0.0311288	13.7253	0.0155967
CHOL	ENSR00000126014	8.01418	0.000581685	0.00196346	6.80773	0.849461
CHOL	ENSR00000126015	7.53867	1.24579e-05	0.000204797	5.13916	0.681706
CHOL	ENSR00000128364	2.33415	0.0296338	0.0404016	1.474	0.631496
CHOL	ENSR00000128786	7.71155	4.52274e-06	0.00010807	1.19357	0.154777
CHOL	ENSR00000128820	9.60836	0.0040677	0.00802928	3.18773	0.331766
CHOL	ENSR00000129352	2.8739	5.46911e-07	3.61687e-05	3.90732	1.35959
CHOL	ENSR00000130451	24.0189	1.13222e-05	0.000193973	5.12158	0.213232
CHOL	ENSR00000130992	6.65814	0.000899768	0.00269633	1.36309	0.204725
CHOL	ENSR00000133326	7.25239	0.00422078	0.00827747	3.03102	0.417934
CHOL	ENSR00000133396	8.50704	4.51224e-05	0.00041385	1.59373	0.187342
CHOL	ENSR00000133397	8.44936	9.78867e-06	0.000185169	3.33676	0.394912
CHOL	ENSR00000133401	23.6173	0.000227716	0.00112987	1.65646	0.0701374
CHOL	ENSR00000134111	10.0162	0.000478936	0.0017395	1.57562	0.157308
CHOL	ENSR00000134542	17.6978	0.00401909	0.00795061	2.51148	0.141909
CHOL	ENSR00000135034	124.02	0.0162278	0.0242038	7.9268	0.0639155
CHOL	ENSR00000135035	124.786	0.0167944	0.0248765	5.65144	0.045289
CHOL	ENSR00000135910	2.59514	0.000749865	0.00236416	3.2522	1.25319
CHOL	ENSR00000136022	6.90518	0.000492404	0.00176721	3.53139	0.511412
CHOL	ENSR00000136023	6.45206	0.00117714	0.00320974	2.25719	0.349841
CHOL	ENSR00000136363	144.141	0.0288579	0.0395816	1.75846	0.0121996
CHOL	ENSR00000136364	45.7809	0.0321841	0.0432296	3.26829	0.0713898
CHOL	ENSR00000136365	108.881	0.0228205	0.0320758	9.20393	0.0845319
CHOL	ENSR00000136905	8.04401	0.000386295	0.00153169	3.50727	0.43601
CHOL	ENSR00000136906	6.58212	0.00369884	0.00746344	2.49847	0.379584
CHOL	ENSR00000136907	5.93637	0.0103471	0.0168427	1.76521	0.297355
CHOL	ENSR00000137722	7.4341	0.00207789	0.00483776	1.70268	0.229037
CHOL	ENSR00000137753	5.70165	0.00839592	0.0143735	2.09821	0.368001
CHOL	ENSR00000137914	2.05898	0.02909	0.0397199	0.122331	0.0594134
CHOL	ENSR00000138033	38.6267	0.00058831	0.00197116	1.05353	0.0272746
CHOL	ENSR00000138034	31.4088	0.00049752	0.00177156	1.09312	0.034803
CHOL	ENSR00000138035	35.7212	0.000466499	0.0017149	1.1308	0.0316563
CHOL	ENSR00000139277	23.5699	0.0042621	0.0083405	1.17599	0.0498937
CHOL	ENSR00000139290	88.0076	0.00185156	0.00445217	0.919506	0.010448
CHOL	ENSR00000139292	58.7982	0.0315935	0.0427525	1.58855	0.027017
CHOL	ENSR00000139303	42.7032	0.02657	0.036833	2.96977	0.0695444
CHOL	ENSR00000140144	17.3671	0.00472924	0.00909778	2.18665	0.125907
CHOL	ENSR00000140186	11.2602	0.00059091	0.0019726	2.17373	0.193045
CHOL	ENSR00000140187	12.4241	0.000341424	0.00141559	3.15476	0.253922
CHOL	ENSR00000140188	11.8274	0.0018555	0.00445217	1.80175	0.152337
CHOL	ENSR00000140270	-2.12447	0.0170622	0.0251094	5.33859	11.3416
CHOL	ENSR00000140824	4.94876	0.00571445	0.0106764	2.15619	0.435703
CHOL	ENSR00000140825	4.86835	0.00447624	0.00868468	3.29447	0.676712
CHOL	ENSR00000141748	5.6937	0.000854818	0.00261209	2.44168	0.428838
CHOL	ENSR00000142545	19.2527	0.000278397	0.0012313	1.43778	0.0746794
CHOL	ENSR00000142546	31.5157	0.000483627	0.00174259	1.74209	0.055277
CHOL	ENSR00000142648	6.78654	0.00217668	0.00501962	1.32797	0.195678
CHOL	ENSR00000142710	5.63775	0.000218666	0.00109382	3.90032	0.691822
CHOL	ENSR00000143204	10.6716	0.00520722	0.00989153	1.2299	0.115249
CHOL	ENSR00000143205	9.62861	0.00231018	0.00521801	1.43733	0.149277
CHOL	ENSR00000143206	9.6699	0.00307798	0.00642319	1.35359	0.13998
CHOL	ENSR00000143262	-2.71693	0.00822862	0.0142403	0.905478	2.46012
CHOL	ENSR00000144301	9.68865	8.31244e-05	0.000613634	2.46666	0.254593
CHOL	ENSR00000144311	3.39347	0.00162257	0.00410388	2.99303	0.881997
CHOL	ENSR00000144312	3.06802	0.00450714	0.00870742	2.35828	0.768664
CHOL	ENSR00000144935	8.96648	0.0164298	0.0244561	1.70321	0.189953
CHOL	ENSR00000145379	20.4449	0.000115672	0.000761087	1.79407	0.0877512
CHOL	ENSR00000146066	9.19549	0.0001416	0.000845875	1.40089	0.152346
CHOL	ENSR00000146688	324.974	0.0167008	0.0247784	4.17585	0.0128498
CHOL	ENSR00000148472	31.4731	0.00209642	0.004856	2.17655	0.0691561
CHOL	ENSR00000148474	17.4461	0.000543732	0.00187011	1.91652	0.109854
CHOL	ENSR00000148475	17.3388	0.000199874	0.00104905	3.4545	0.199235
CHOL	ENSR00000148476	19.4077	0.000974678	0.00284568	1.18733	0.0611782
CHOL	ENSR00000155785	2.72635	0.0150168	0.0228014	2.54054	0.931849
CHOL	ENSR00000155786	2.88399	0.017762	0.0260548	2.74962	0.953409
CHOL	ENSR00000157842	4.04022	0.019386	0.0279355	3.45907	0.856159
CHOL	ENSR00000158163	4.50783	0.0028446	0.0060774	1.35008	0.299496
CHOL	ENSR00000160397	3.61024	0.00174968	0.00427073	1.23641	0.342473
CHOL	ENSR00000160481	6.83896	0.0260379	0.0361504	0.362398	0.0529902
CHOL	ENSR00000160482	6.81687	0.0161685	0.0241862	0.36627	0.05373
CHOL	ENSR00000161965	6.12076	0.000496174	0.00177156	1.72177	0.2813
CHOL	ENSR00000163599	-12.5667	1.15265e-07	1.30825e-05	0.623278	7.83257
CHOL	ENSR00000164112	5.61714	3.6133e-05	0.000372827	1.70755	0.303989
CHOL	ENSR00000164702	16.4383	0.00239928	0.00533958	3.25689	0.198128
CHOL	ENSR00000164703	16.1125	0.00245897	0.00541929	3.12494	0.193945
CHOL	ENSR00000164707	8.0656	1.88899e-05	0.00024858	6.40766	0.794442
CHOL	ENSR00000164866	101.453	0.0116878	0.018521	5.47554	0.0539714
CHOL	ENSR00000164867	65.2306	0.00970896	0.016146	6.51238	0.0998363
CHOL	ENSR00000164868	42.0956	0.0135168	0.0209799	3.59839	0.0854813
CHOL	ENSR00000164869	54.4469	0.0116328	0.0184661	4.20408	0.0772144
CHOL	ENSR00000164870	41.6736	0.0149284	0.0227052	1.93346	0.0463954
CHOL	ENSR00000165208	13.3494	0.009677	0.0161224	3.20151	0.239825
CHOL	ENSR00000165726	4.10963	0.00719067	0.0129841	2.14949	0.523037
CHOL	ENSR00000165933	44.6931	0.00165522	0.00413624	3.83759	0.0858653
CHOL	ENSR00000166220	11.085	0.00145444	0.00373061	2.11121	0.190456
CHOL	ENSR00000166645	-6.00867	1.06859e-05	0.000189972	0.814459	4.89382
CHOL	ENSR00000169468	3.16191	0.0211784	0.0300469	1.58432	0.501063
CHOL	ENSR00000169560	4.27867	0.000191281	0.00103078	2.95601	0.690872
CHOL	ENSR00000169561	4.12261	0.000445396	0.00165069	2.56505	0.622191
CHOL	ENSR00000170061	-3.71373	0.00824935	0.0142403	0.307688	1.14267
CHOL	ENSR00000170423	1.51417	0.0348993	0.0463752	1.15816	0.764879
CHOL	ENSR00000171635	10.2258	0.0140763	0.0215901	1.19708	0.117064
CHOL	ENSR00000172804	3.27531	0.00108009	0.00301761	1.18054	0.360435
CHOL	ENSR00000175995	4.37742	0.00477677	0.00916978	5.40789	1.23541
CHOL	ENSR00000177339	188.384	0.0158812	0.023914	1.44046	0.00764643
CHOL	ENSR00000177340	186.532	0.0161393	0.0241823	1.42631	0.00764643
CHOL	ENSR00000177388	2.57906	0.0078019	0.0137823	2.85276	1.10612
CHOL	ENSR00000177500	6.64025	0.0113251	0.0180092	1.83567	0.276445
CHOL	ENSR00000177507	4.31879	0.000584796	0.00196665	0.845294	0.195725
CHOL	ENSR00000177509	19.691	0.0001862	0.00101239	1.01758	0.0516776
CHOL	ENSR00000177510	21.8212	0.000193678	0.00103447	1.30146	0.059642
CHOL	ENSR00000177511	30.7449	0.000929192	0.00276625	2.08266	0.0677398
CHOL	ENSR00000177512	31.8185	0.00170531	0.00418493	1.73677	0.0545836
CHOL	ENSR00000177604	2.30889	0.0369781	0.0488973	1.13848	0.493086
CHOL	ENSR00000178852	Inf	0.019966	0.0285948	0.0479316	0
CHOL	ENSR00000179201	4.33986	0.000530566	0.00185724	1.32216	0.304656
CHOL	ENSR00000179202	4.21041	0.000319255	0.00133212	1.9745	0.468958
CHOL	ENSR00000179288	3.37077	0.000565208	0.00192213	2.19867	0.652276
CHOL	ENSR00000180174	6.83118	3.45112e-05	0.000360186	1.5857	0.232127
CHOL	ENSR00000186034	4.28823	0.00303721	0.00635783	1.65309	0.385494
CHOL	ENSR00000186035	4.28823	0.00303721	0.00635783	1.65309	0.385494
CHOL	ENSR00000186567	99.2188	0.0151705	0.0229964	1.64531	0.0165827
CHOL	ENSR00000186568	89.6716	0.010313	0.0168421	2.40583	0.0268293
CHOL	ENSR00000186836	9.79171	0.000212656	0.0010933	3.3436	0.341473
CHOL	ENSR00000186875	5.95586	4.39134e-05	0.000409829	1.00814	0.169268
CHOL	ENSR00000187000	5.84277	0.0135428	0.0209844	2.25306	0.385615
CHOL	ENSR00000189125	2.94817	0.00163886	0.00412211	1.04341	0.353916
CHOL	ENSR00000189170	2.6416	0.0133805	0.0208396	3.73729	1.41478
CHOL	ENSR00000189515	4.15264	0.000277664	0.0012313	5.3555	1.28966
CHOL	ENSR00000191293	5.81288	2.37721e-05	0.000286297	2.01953	0.347423
CHOL	ENSR00000191318	5.90127	0.000228979	0.00112996	2.042	0.346027
CHOL	ENSR00000191319	8.1496	1.23333e-06	5.57771e-05	1.51189	0.185517
CHOL	ENSR00000191818	12.4253	6.54696e-05	0.00052146	6.76751	0.544656
CHOL	ENSR00000191819	11.4374	0.000317003	0.00133212	2.49014	0.217719
CHOL	ENSR00000191916	10.7427	0.00140204	0.00367934	1.99089	0.185324
CHOL	ENSR00000192329	3.91976	0.0349346	0.0463752	0.963539	0.245816
CHOL	ENSR00000192350	12.5014	0.000407581	0.00155497	1.52695	0.122143
CHOL	ENSR00000192873	12.941	8.0538e-06	0.000162508	5.88616	0.454847
CHOL	ENSR00000195168	9.01058	0.0320037	0.0431788	0.0712329	0.00790548
CHOL	ENSR00000195227	9.28921	0.00620097	0.0113977	1.69072	0.182008
CHOL	ENSR00000195824	20.4427	4.08309e-05	0.000390258	2.73528	0.133802
CHOL	ENSR00000196588	53.3787	0.0132102	0.020643	1.71626	0.0321526
CHOL	ENSR00000197050	11.8862	2.91934e-05	0.000334358	7.73838	0.651037
CHOL	ENSR00000197051	11.3516	1.76497e-05	0.000239192	6.39836	0.563653
CHOL	ENSR00000197243	60.1267	0.00117321	0.00320867	0.803929	0.0133706
CHOL	ENSR00000197722	26.9058	0.0162336	0.0242038	1.81515	0.0674632
CHOL	ENSR00000199718	3.77493	0.00249948	0.00546009	2.4079	0.637865
CHOL	ENSR00000201430	2.18583	0.00230528	0.00521801	4.15496	1.90086
CHOL	ENSR00000204282	-3.69313	1.27776e-05	0.000204797	0.877249	3.23979
CHOL	ENSR00000204283	-3.8938	2.42846e-05	0.000286369	1.34575	5.24008
CHOL	ENSR00000204284	-3.9303	3.38852e-05	0.000360186	1.27951	5.02886
CHOL	ENSR00000204285	-3.83559	0.00010248	0.000699639	0.952875	3.65483
CHOL	ENSR00000205037	3.03459	0.00609499	0.0112616	3.05189	1.0057
CHOL	ENSR00000205038	3.10489	0.00500153	0.009581	3.82734	1.23268
CHOL	ENSR00000205309	6.66422	6.33998e-05	0.000509443	4.33061	0.64983
CHOL	ENSR00000206273	3.27812	0.0347434	0.0463245	1.51106	0.460954
CHOL	ENSR00000208921	8.64675	0.0269983	0.0373696	1.49843	0.173294
CHOL	ENSR00000209329	14.3178	0.0019151	0.0045284	3.609	0.252063
CHOL	ENSR00000209742	9.63316	0.000214435	0.0010933	1.34268	0.139381
CHOL	ENSR00000209780	116.139	0.00776686	0.013774	1.79718	0.0154744
CHOL	ENSR00000210351	2.58861	0.000665068	0.00218008	1.77982	0.687558
CHOL	ENSR00000210424	45.1132	0.0102626	0.0168203	1.97636	0.043809
CHOL	ENSR00000210889	4.92698	0.0210874	0.029991	2.21096	0.448746
CHOL	ENSR00000210890	4.7878	0.0196292	0.0281569	2.40224	0.501743
CHOL	ENSR00000210904	3.04313	0.0188178	0.0272513	1.95952	0.643915
CHOL	ENSR00000211619	3.67482	0.00025823	0.00120242	2.05301	0.558668
CHOL	ENSR00000211706	6.30388	0.000181079	0.000996482	3.70024	0.586978
CHOL	ENSR00000211831	5.44719	0.00561784	0.0105393	2.23394	0.410108
CHOL	ENSR00000211832	5.69228	0.0112516	0.0179551	1.75882	0.308983
CHOL	ENSR00000212835	15.9512	5.20674e-05	0.000452876	2.2821	0.143067
CHOL	ENSR00000212882	4.99823	1.69563e-05	0.000234644	5.16899	1.03416
CHOL	ENSR00000213403	2.11428	0.00172135	0.0042129	1.32399	0.626212
CHOL	ENSR00000213404	7.61692	3.22789e-05	0.000357429	2.33706	0.306825
CHOL	ENSR00000213408	6.93063	0.0018303	0.00443177	1.57162	0.226764
CHOL	ENSR00000213692	8.10524	3.51744e-06	0.000102336	4.58855	0.566121
CHOL	ENSR00000213712	5.08905	5.02965e-05	0.000449021	1.55026	0.304627
CHOL	ENSR00000213745	9.71992	0.00126862	0.00338795	1.7151	0.176452
CHOL	ENSR00000213749	6.49272	2.94589e-05	0.000334358	1.34979	0.207893
CHOL	ENSR00000215522	6.58884	3.31465e-05	0.000360186	2.19212	0.332702
CHOL	ENSR00000215523	5.40961	3.76174e-05	0.000382783	1.68538	0.311553
CHOL	ENSR00000216088	11.7909	3.94404e-05	0.000385074	3.36048	0.285007
CHOL	ENSR00000216129	4.47347	1.46872e-05	0.00022648	3.68761	0.824328
CHOL	ENSR00000216147	11.5591	0.000361223	0.0014834	1.47727	0.127801
CHOL	ENSR00000216251	193.564	0.00143747	0.0037239	1.87868	0.00970575
CHOL	ENSR00000216272	8.41988	0.00245472	0.00541929	2.3754	0.282118
CHOL	ENSR00000216620	11.8227	0.00606187	0.011233	2.20867	0.186816
CHOL	ENSR00000216845	3.40747	0.000706944	0.0022523	4.84904	1.42306
CHOL	ENSR00000217187	-58.4763	1.01681e-08	4.61629e-06	0.146503	8.56698
CHOL	ENSR00000218547	11.6957	3.95331e-08	1.07429e-05	16.5192	1.41241
CHOL	ENSR00000218550	12.6307	0.00985527	0.0163295	14.5563	1.15246
CHOL	ENSR00000218551	12.3745	0.00804333	0.0139925	18.1216	1.46444
CHOL	ENSR00000218572	4.28729	3.60654e-06	0.000102336	1.82994	0.42683
CHOL	ENSR00000220405	10.4708	0.00144412	0.00372517	2.47651	0.236517
CHOL	ENSR00000220407	8.29478	0.00856018	0.0145283	1.40398	0.169261
CHOL	ENSR00000220408	8.70438	0.0074564	0.0133261	1.56143	0.179385
CHOL	ENSR00000221593	-4.60867	0.00223931	0.00513458	1.57198	7.24473
CHOL	ENSR00000225893	3.69788	8.0389e-05	0.00060325	1.302	0.352093
CHOL	ENSR00000226752	7.81948	0.000442342	0.00164609	2.27312	0.2907
CHOL	ENSR00000226753	7.55478	0.000513961	0.00182295	2.3683	0.313484
CHOL	ENSR00000226792	6.72998	0.000149812	0.000866429	1.17192	0.174135
CHOL	ENSR00000226793	6.85081	0.010369	0.0168427	1.40828	0.205564
CHOL	ENSR00000227636	2.37323	0.0288475	0.0395816	3.42755	1.44426
CHOL	ENSR00000227970	6.23971	7.44526e-05	0.000574376	1.58478	0.253984
CHOL	ENSR00000228046	8.72371	0.00230432	0.00521801	3.00423	0.344375
CHOL	ENSR00000229378	-14.7599	4.19241e-06	0.000105742	0.911572	13.4547
CHOL	ENSR00000229931	3.70005	0.00254014	0.00553105	1.50763	0.407464
CHOL	ENSR00000230605	20.3132	0.000807328	0.00250463	2.53897	0.124991
CHOL	ENSR00000232146	19.9704	0.00145372	0.00373061	1.90467	0.0953746
CHOL	ENSR00000232283	15.356	1.08794e-05	0.000189972	2.59346	0.168889
CHOL	ENSR00000232284	15.6671	5.1547e-05	0.000452876	2.37426	0.151545
CHOL	ENSR00000232320	7.02042	0.000551867	0.00188382	7.36701	1.04937
CHOL	ENSR00000232788	-9.98221	8.632e-05	0.000627028	0.412277	4.11544
CHOL	ENSR00000232789	-9.43672	8.27394e-05	0.000613634	0.481563	4.54437
CHOL	ENSR00000234908	3.5256	0.00230378	0.00521801	1.69952	0.482052
CHOL	ENSR00000234909	3.44363	0.00181219	0.00441145	2.75126	0.798943
CHOL	ENSR00000234910	3.08047	0.00194648	0.00458301	5.87613	1.90754
CHOL	ENSR00000235396	5.36602	0.00146679	0.00375168	2.53045	0.47157
CHOL	ENSR00000235397	5.48654	7.29562e-05	0.000574376	1.89052	0.344573
CHOL	ENSR00000236790	9.86332	0.000398396	0.00155216	1.10391	0.111921
CHOL	ENSR00000236792	9.21959	0.000306183	0.00130523	0.96668	0.104851
CHOL	ENSR00000236796	17.6565	1.55519e-05	0.000227761	8.56326	0.484992
CHOL	ENSR00000237389	41.2616	0.00182002	0.00441865	1.2532	0.0303721
CHOL	ENSR00000237390	40.4677	0.00166977	0.0041425	1.28315	0.031708
CHOL	ENSR00000237391	40.0346	0.00163644	0.00412211	1.35594	0.0338692
CHOL	ENSR00000238218	-3.2289	0.00165814	0.00413624	0.501523	1.61937
CHOL	ENSR00000238219	-2.85009	0.00259707	0.00561827	0.667577	1.90265
CHOL	ENSR00000238324	1.96765	0.00887992	0.0150148	2.18802	1.112
CHOL	ENSR00000238462	10.3729	6.43713e-07	3.65307e-05	7.37894	0.711365
CHOL	ENSR00000239035	-60.5605	5.99878e-08	1.08938e-05	0.0950474	5.75612
CHOL	ENSR00000239036	-52.4703	9.85164e-08	1.2779e-05	0.11532	6.05089
CHOL	ENSR00000239940	6.42012	5.04407e-05	0.000449021	1.47911	0.230386
CHOL	ENSR00000239995	3.45618	0.0358384	0.0475056	2.94483	0.852046
CHOL	ENSR00000240118	4.66008	1.48617e-05	0.00022648	6.84552	1.46897
CHOL	ENSR00000240269	8.48015	0.00517056	0.0098425	2.34062	0.276011
CHOL	ENSR00000241399	2.54519	1.54011e-05	0.000227761	1.91703	0.753197
CHOL	ENSR00000243144	12.6538	1.49657e-05	0.00022648	3.36144	0.265647
CHOL	ENSR00000243305	7.98721	0.00197731	0.00463927	2.64509	0.331165
CHOL	ENSR00000243306	6.71171	0.00302067	0.00635783	3.00275	0.44739
CHOL	ENSR00000243859	7.00896	2.91251e-06	9.11917e-05	3.74441	0.534233
CHOL	ENSR00000243860	7.4174	4.16954e-06	0.000105742	3.39811	0.458127
CHOL	ENSR00000243861	7.56478	9.55669e-06	0.000184627	2.64173	0.349215
CHOL	ENSR00000243869	1.96738	0.00449866	0.00870742	1.35251	0.687466
CHOL	ENSR00000243982	8.90507	0.00100596	0.00290896	1.52425	0.171166
CHOL	ENSR00000243983	8.7305	0.00103654	0.00291411	1.70602	0.19541
CHOL	ENSR00000246721	5.69811	0.000177405	0.00098222	1.31665	0.231068
CHOL	ENSR00000246727	7.28839	0.000626704	0.00206177	2.20225	0.302158
CHOL	ENSR00000246820	4.76464	0.00139071	0.00366019	2.47776	0.52003
CHOL	ENSR00000247300	2.46107	0.00924735	0.0155205	2.95403	1.2003
CHOL	ENSR00000247402	2.61603	0.0289818	0.0396318	1.27759	0.488368
CHOL	ENSR00000247823	7.72904	0.00112178	0.0031094	1.17593	0.152145
CHOL	ENSR00000248296	2.58355	0.0111265	0.0178811	1.78667	0.691558
CHOL	ENSR00000248297	2.38888	0.0214916	0.0303963	1.45146	0.607591
CHOL	ENSR00000249254	-23.5034	0.000385245	0.00153169	0.153059	3.5974
CHOL	ENSR00000250208	12.7605	0.0105122	0.0170144	1.8037	0.141351
CHOL	ENSR00000250209	11.1903	0.0139134	0.0214126	1.50984	0.134925
CHOL	ENSR00000251119	11.0173	9.27129e-08	1.2779e-05	2.37506	0.215576
CHOL	ENSR00000251120	11.6437	6.05556e-07	3.65307e-05	2.03149	0.174471
CHOL	ENSR00000252493	5.77296	9.13816e-05	0.000653342	2.27255	0.393654
CHOL	ENSR00000253250	2.91204	0.0127651	0.0200532	1.43873	0.494062
CHOL	ENSR00000253778	12.2159	0.000529129	0.00185724	2.19826	0.179951
CHOL	ENSR00000253851	4.67591	0.000145106	0.000855562	1.88898	0.403982
CHOL	ENSR00000253852	4.80629	0.000261713	0.00121242	0.915859	0.190554
CHOL	ENSR00000254121	2.18595	0.00227787	0.00519674	2.76093	1.26304
CHOL	ENSR00000254912	9.08084	0.00236447	0.00530108	2.62928	0.289541
CHOL	ENSR00000256748	10.4973	0.0183349	0.026637	3.93394	0.374757
CHOL	ENSR00000256952	8.99673	0.00068942	0.00222095	3.39422	0.377273
CHOL	ENSR00000257400	-17.279	3.22976e-06	9.77541e-05	0.81529	14.0874
CHOL	ENSR00000257991	-18.4129	2.01762e-06	7.32758e-05	0.373729	6.88142
CHOL	ENSR00000258044	16.469	0.00326865	0.00671477	1.06561	0.0647041
CHOL	ENSR00000258722	4.1515	6.05898e-05	0.000495635	4.63433	1.1163
CHOL	ENSR00000259488	2.90156	0.000136256	0.0008345	1.53743	0.529864
CHOL	ENSR00000259718	24.6312	0.00217933	0.00501962	1.18493	0.0481068
CHOL	ENSR00000260018	30.7759	0.00420201	0.0082585	2.09538	0.0680851
CHOL	ENSR00000260651	5.85814	0.000365135	0.00148674	3.907	0.666936
CHOL	ENSR00000260901	-45.993	0.000956143	0.00282196	0.375375	17.2646
CHOL	ENSR00000260944	6.2024	1.70556e-05	0.000234644	7.67073	1.23674
CHOL	ENSR00000261220	7.26263	0.00103088	0.00291411	2.68	0.369012
CHOL	ENSR00000262001	12.1468	0.00842909	0.0143735	1.70931	0.140722
CHOL	ENSR00000262334	7.74324	0.000243962	0.00115978	1.49165	0.192639
CHOL	ENSR00000262508	11.6177	0.0101045	0.016712	3.08593	0.265624
CHOL	ENSR00000262509	13.1017	0.0101503	0.0167568	3.8043	0.290367
CHOL	ENSR00000263062	3.3748	0.00103663	0.00291411	2.42099	0.717373
CHOL	ENSR00000263612	2.16813	0.000352771	0.00145598	4.03103	1.85922
CHOL	ENSR00000263789	1.99072	0.0158683	0.023914	1.65242	0.830058
CHOL	ENSR00000264041	3.32655	1.9432e-05	0.000252061	2.47757	0.744788
CHOL	ENSR00000264070	51.469	0.00134385	0.00357305	2.56078	0.0497538
CHOL	ENSR00000264109	-88.487	4.73253e-08	1.07429e-05	0.153149	13.5517
CHOL	ENSR00000264543	34.6318	0.0107699	0.0173938	2.10003	0.0606389
CHOL	ENSR00000264544	42.8757	0.0125109	0.0196878	2.60437	0.0607423
CHOL	ENSR00000264768	34.4872	0.00805425	0.0139925	2.25432	0.0653667
CHOL	ENSR00000264769	30.8886	0.00956142	0.0159885	1.88195	0.0609271
CHOL	ENSR00000265309	4.92487	0.000118467	0.000773868	1.25992	0.255829
CHOL	ENSR00000265724	7.32904	0.00681722	0.0123801	1.89502	0.258563
CHOL	ENSR00000265969	-4.41416	0.00387551	0.00771702	1.727	7.62327
CHOL	ENSR00000265970	-4.3415	0.00352516	0.00717677	1.93113	8.384
CHOL	ENSR00000266089	15.0893	0.00870077	0.0147394	1.07614	0.0713178
CHOL	ENSR00000266090	15.7679	0.00797038	0.0139443	1.03796	0.0658272
CHOL	ENSR00000266160	10.9691	0.00276669	0.00592489	1.03502	0.094357
CHOL	ENSR00000267435	11.3131	0.000380933	0.00152373	2.79338	0.246917
CHOL	ENSR00000267479	-3.03102	0.00357791	0.00725165	1.47599	4.47375
CHOL	ENSR00000267613	35.4929	0.00264437	0.00567959	2.47116	0.0696242
CHOL	ENSR00000267754	40.0848	0.00299133	0.00631861	1.12235	0.0279994
CHOL	ENSR00000268133	28.799	0.000399299	0.00155216	1.50256	0.0521739
CHOL	ENSR00000271728	8.43434	0.00024247	0.00115891	2.65376	0.314638
CHOL	ENSR00000273807	3.18948	0.00115187	0.00315982	2.0959	0.657129
CHOL	ENSR00000277229	3.42534	3.87123e-05	0.000385074	1.03174	0.301207
CHOL	ENSR00000277845	18.1966	0.0373134	0.0491735	1.42323	0.0782142
CHOL	ENSR00000278754	4.36984	0.000127848	0.000817505	2.28877	0.523765
CHOL	ENSR00000278764	5.76181	0.000131736	0.000819289	1.95031	0.33849
CHOL	ENSR00000279451	5.95412	0.000413833	0.00157222	1.78904	0.300472
CHOL	ENSR00000281945	38.5604	0.00554744	0.0104504	1.15636	0.0299883
CHOL	ENSR00000282063	9.27822	0.000678141	0.002207	2.66293	0.287009
CHOL	ENSR00000282329	5.16921	0.000617692	0.00204695	3.34868	0.647813
CHOL	ENSR00000282517	3.66799	0.000279348	0.0012313	1.7256	0.470447
CHOL	ENSR00000282764	5.24135	2.01029e-05	0.00025352	3.29959	0.629531
CHOL	ENSR00000283279	21.7576	0.000672865	0.0021977	1.9004	0.0873443
CHOL	ENSR00000283458	3.41381	0.00039253	0.00154293	1.69104	0.495352
CHOL	ENSR00000283527	6.33238	9.98249e-07	5.33182e-05	1.63935	0.258884
CHOL	ENSR00000283576	10.9488	0.00103181	0.00291411	1.31712	0.120298
CHOL	ENSR00000283871	4.95269	0.00313324	0.00649538	0.925241	0.186816
CHOL	ENSR00000284134	15.3945	0.0068805	0.01247	2.89412	0.187997
CHOL	ENSR00000284191	10.2474	0.0157318	0.0237679	2.25536	0.220092
CHOL	ENSR00000286548	4.4253	0.0138244	0.0213479	1.18185	0.267066
CHOL	ENSR00000287548	7.55177	0.00105606	0.00295957	1.788	0.236765
CHOL	ENSR00000288096	3.05839	0.000270378	0.0012313	1.29602	0.42376
CHOL	ENSR00000288373	10.1243	0.00111476	0.0031049	1.47439	0.145628
CHOL	ENSR00000289662	8.80529	0.000302096	0.00129388	0.959386	0.108956
CHOL	ENSR00000290504	2.21838	0.00510371	0.00973565	1.46753	0.661532
CHOL	ENSR00000290783	4.34863	0.000475335	0.00173335	1.47621	0.339466
CHOL	ENSR00000291223	169.943	0.0379712	0.0498955	4.4181	0.0259975
CHOL	ENSR00000291413	13.408	0.000454105	0.00167613	1.62471	0.121175
CHOL	ENSR00000291926	29.8913	0.000110597	0.000733009	1.5011	0.0502186
CHOL	ENSR00000292247	3.89283	0.000474476	0.00173335	2.2308	0.573054
CHOL	ENSR00000292392	14.1035	0.00204505	0.00478583	2.89376	0.205181
CHOL	ENSR00000292478	3.53662	7.98808e-06	0.000162508	3.75574	1.06196
CHOL	ENSR00000292706	8.51443	0.000736649	0.00233873	1.70745	0.200537
CHOL	ENSR00000292860	6.69995	0.010187	0.0167568	1.89265	0.282487
CHOL	ENSR00000292865	52.3585	0.0258141	0.0360049	2.58719	0.049413
CHOL	ENSR00000292894	87.2388	0.0194016	0.0279355	2.44834	0.0280648
CHOL	ENSR00000292901	6.30783	0.0181633	0.02643	1.53492	0.243336
CHOL	ENSR00000294629	3.0232	0.0103506	0.0168427	3.27979	1.08488
CHOL	ENSR00000294630	2.76298	0.00323028	0.00665101	1.6717	0.605033
CHOL	ENSR00000295578	8.21731	0.00415585	0.0081855	2.65464	0.323054
CHOL	ENSR00000296389	7.30225	2.05508e-05	0.000255619	1.79323	0.245572
CHOL	ENSR00000297238	8.91175	0.000427764	0.00160655	1.79668	0.201608
CHOL	ENSR00000297555	67.5657	0.000271721	0.0012313	3.6796	0.0544596
CHOL	ENSR00000297917	2.51716	0.0007957	0.00249998	3.04342	1.20907
CHOL	ENSR00000297977	2.96781	0.000133886	0.000826994	3.34138	1.12587
CHOL	ENSR00000298225	135.468	0.0288014	0.0395816	1.80282	0.0133081
CHOL	ENSR00000298226	51.7864	0.0303346	0.0412333	3.93638	0.076012
CHOL	ENSR00000298227	119.041	0.0234957	0.032923	9.67514	0.0812758
CHOL	ENSR00000299344	35.5699	4.24808e-05	0.000401798	1.80029	0.0506127
CHOL	ENSR00000299617	-2.12466	0.0170582	0.0251094	5.33809	11.3416
CHOL	ENSR00000299618	-2.12542	0.0170281	0.0251094	5.33603	11.3413
CHOL	ENSR00000301245	11.6541	0.000876608	0.00263563	1.54839	0.132862
CHOL	ENSR00000301859	9.27306	0.000147868	0.000862427	1.49816	0.161561
CHOL	ENSR00000302853	-1.73935	0.000860149	0.00261209	1.59918	2.78153
CHOL	ENSR00000304730	8.49971	0.0134965	0.0209799	5.05219	0.594395
CHOL	ENSR00000304731	8.38031	0.0145081	0.0221774	3.61359	0.4312
CHOL	ENSR00000304732	7.88604	0.0156647	0.023706	2.12972	0.270062
CHOL	ENSR00000305256	2.87991	0.0180148	0.0263404	2.74582	0.95344
CHOL	ENSR00000306140	-2.02141	0.00824494	0.0142403	1.24016	2.50687
CHOL	ENSR00000307817	4.5417	0.000311823	0.00132306	2.43635	0.53644
CHOL	ENSR00000308331	10.137	3.79411e-05	0.000382783	2.07058	0.204261
CHOL	ENSR00000309103	10.011	0.000175085	0.000975321	2.98036	0.297709
CHOL	ENSR00000309925	2.27042	0.000167192	0.000954781	5.19059	2.28618
CHOL	ENSR00000310568	4.37478	3.44816e-05	0.000360186	2.73825	0.625916
CHOL	ENSR00000310601	-1.72031	0.0118106	0.0186504	6.08266	10.4641
CHOL	ENSR00000313236	1.76388	0.00831072	0.0142919	1.65919	0.940649
CHOL	ENSR00000313237	1.63863	0.0112128	0.0179551	1.00286	0.61201
CHOL	ENSR00000313273	2.85765	0.00014817	0.000862427	1.70415	0.596346
CHOL	ENSR00000313680	9.9877	6.06391e-06	0.000134293	2.01459	0.201707
CHOL	ENSR00000313719	4.45011	0.00103352	0.00291411	7.31758	1.64436
CHOL	ENSR00000314177	4.56326	6.16581e-05	0.000499871	1.98833	0.435726
CHOL	ENSR00000314379	4.21033	0.000319825	0.00133212	1.97432	0.468923
CHOL	ENSR00000317237	9.22051	0.000139155	0.000836772	2.85444	0.309575
CHOL	ENSR00000317983	2.6566	0.0139062	0.0214126	3.71781	1.39946
CHOL	ENSR00000318131	4.1775	0.000250299	0.00117647	5.50475	1.31772
CHOL	ENSR00000318780	5.69817	1.8791e-05	0.00024858	1.98698	0.348705
CHOL	ENSR00000318784	5.94191	0.000242504	0.00115891	2.0313	0.34186
CHOL	ENSR00000319047	12.5728	7.52762e-05	0.000574376	6.5844	0.523704
CHOL	ENSR00000319210	3.95104	0.034913	0.0463752	0.998138	0.252627
CHOL	ENSR00000320151	7.28614	0.00720442	0.0129841	2.46556	0.33839
CHOL	ENSR00000320173	11.1781	8.47849e-06	0.000167358	10.6448	0.952295
CHOL	ENSR00000320537	46.0669	0.0140338	0.0215612	2.14046	0.0464642
CHOL	ENSR00000320538	25.9408	0.0166367	0.0247237	1.18488	0.0456763
CHOL	ENSR00000320951	-115.251	1.13786e-06	5.55216e-05	0.0590964	6.81089
CHOL	ENSR00000321632	21.1092	0.00554731	0.0104504	1.91138	0.0905476
CHOL	ENSR00000324962	7.8246	0.0309861	0.0420559	1.63916	0.209488
CHOL	ENSR00000325110	14.7864	0.00168415	0.00416677	3.95719	0.267622
CHOL	ENSR00000325271	9.82516	0.000213002	0.0010933	0.859117	0.0874405
CHOL	ENSR00000325272	9.30441	0.000198828	0.00104905	0.879327	0.0945065
CHOL	ENSR00000325273	9.19041	0.000144402	0.000855562	0.921478	0.100265
CHOL	ENSR00000325274	9.62699	0.000219245	0.00109382	1.58611	0.164757
CHOL	ENSR00000325686	4.85696	0.018051	0.026351	2.38903	0.491877
CHOL	ENSR00000325922	3.69879	0.000285015	0.00125021	2.29601	0.620747
CHOL	ENSR00000326525	4.99603	1.67523e-05	0.000234644	5.17079	1.03498
CHOL	ENSR00000326566	9.02918	3.99698e-05	0.000386091	2.09742	0.232294
CHOL	ENSR00000326714	5.90254	0.000137858	0.0008345	5.10544	0.864955
CHOL	ENSR00000326716	6.89925	0.00187305	0.00445217	1.54371	0.223751
CHOL	ENSR00000326719	5.15465	5.36652e-06	0.00012182	4.11648	0.798597
CHOL	ENSR00000326779	9.854	0.00141975	0.00370982	1.68295	0.170789
CHOL	ENSR00000327410	5.33746	3.92061e-05	0.000385074	1.65593	0.310247
CHOL	ENSR00000328996	6.28139	3.42373e-05	0.000360186	1.34265	0.213751
CHOL	ENSR00000328997	6.63974	1.28562e-05	0.000204797	2.4456	0.368327
CHOL	ENSR00000329454	-1.70323	0.0324603	0.0435361	1.00605	1.71354
CHOL	ENSR00000329961	28.2944	0.00795714	0.0139443	1.94218	0.0686416
CHOL	ENSR00000329963	39.3029	0.00383989	0.00767979	1.97141	0.0501594
CHOL	ENSR00000333081	-11.7638	1.0205e-05	0.000189104	0.304193	3.57846
CHOL	ENSR00000333971	150.925	0.00115069	0.00315982	7.81318	0.0517687
CHOL	ENSR00000333986	7.38477	0.0378871	0.0498572	3.51389	0.47583
CHOL	ENSR00000335074	3.05968	0.00206447	0.00481888	5.62493	1.8384
CHOL	ENSR00000335236	10.9864	0.00464229	0.00894946	1.84218	0.167678
CHOL	ENSR00000335769	5.72479	0.0029923	0.00631861	1.84261	0.321865
CHOL	ENSR00000335770	5.28023	0.00188574	0.00447063	2.18077	0.413006
CHOL	ENSR00000335771	5.3815	0.0013737	0.00362593	2.61698	0.486292
CHOL	ENSR00000336877	-1.84966	0.0011909	0.00322788	1.51006	2.79311
CHOL	ENSR00000337480	8.3181	0.00557725	0.0104848	2.28741	0.274993
CHOL	ENSR00000338188	16.1728	9.67991e-05	0.000676105	2.55986	0.158282
CHOL	ENSR00000338196	3.67867	0.0273751	0.0377759	0.149819	0.0407263
CHOL	ENSR00000338303	6.51743	0.00236308	0.00530108	2.86229	0.439174
CHOL	ENSR00000339530	8.7305	0.00103654	0.00291411	1.70602	0.19541
CHOL	ENSR00000339888	7.08914	0.00101957	0.00291411	1.82212	0.25703
CHOL	ENSR00000341179	7.69785	0.00209502	0.004856	1.78974	0.232499
CHOL	ENSR00000341740	4.70636	0.000109002	0.000727751	12.0818	2.56711
CHOL	ENSR00000343137	3.2776	0.00385444	0.00769194	1.39445	0.425448
CHOL	ENSR00000343138	2.49412	0.0145908	0.0222663	1.54342	0.618823
CHOL	ENSR00000343139	2.36516	0.0242898	0.0339833	1.43266	0.605733
COAD	ENSR00000000137	3.40607	0.0354826	0.0463282	6.54503	1.92158
COAD	ENSR00000000423	19.7866	1.45638e-12	5.09731e-11	2.85836	0.144459
COAD	ENSR00000000424	18.7432	1.85637e-13	8.66305e-12	5.41083	0.288682
COAD	ENSR00000000425	16.0057	1.02916e-13	7.20415e-12	6.5352	0.408305
COAD	ENSR00000000426	15.9185	1.29201e-13	7.75207e-12	6.42564	0.403658
COAD	ENSR00000000427	15.4915	3.03219e-13	1.27352e-11	5.82679	0.376129
COAD	ENSR00000009091	-8.37073	7.63283e-12	1.88576e-10	0.290836	2.43451
COAD	ENSR00000010575	-1.91909	1.1705e-06	4.31236e-06	0.825823	1.58483
COAD	ENSR00000010969	17.3476	1.01008e-08	8.48466e-08	1.11556	0.0643065
COAD	ENSR00000011610	-1.51119	5.00263e-05	0.000108304	1.64224	2.48174
COAD	ENSR00000012544	1.73624	0.000385883	0.000689664	0.898234	0.517343
COAD	ENSR00000012874	1.9722	1.07443e-07	5.86815e-07	1.11177	0.563719
COAD	ENSR00000012875	1.98022	2.83143e-07	1.27871e-06	1.0686	0.539637
COAD	ENSR00000013533	2.16525	2.5748e-06	8.46298e-06	1.16027	0.535858
COAD	ENSR00000014087	2.66704	1.06309e-08	8.75482e-08	1.17876	0.441975
COAD	ENSR00000015443	2.22288	0.0055953	0.00836308	0.718635	0.32329
COAD	ENSR00000015444	2.30228	0.00416913	0.00639064	0.809009	0.351394
COAD	ENSR00000015445	2.10279	0.00938994	0.0132787	0.967917	0.460301
COAD	ENSR00000016276	246.862	0.0119052	0.0165569	1.90688	0.00772448
COAD	ENSR00000017573	-2.72931	1.26921e-09	1.48075e-08	0.963658	2.63013
COAD	ENSR00000019147	2.77561	0.00339845	0.00530614	0.492271	0.177356
COAD	ENSR00000021608	-2.40863	0.000123932	0.000239868	2.21103	5.32556
COAD	ENSR00000026507	34.3668	0.00114824	0.00196041	1.18321	0.0344289
COAD	ENSR00000027227	2.02896	3.72128e-06	1.14922e-05	1.36153	0.671046
COAD	ENSR00000035095	10.9764	0.00139911	0.0023135	14.1963	1.29335
COAD	ENSR00000035554	2.11963	6.62228e-05	0.000137321	0.950597	0.448473
COAD	ENSR00000035911	99.3388	8.19594e-07	3.15807e-06	2.51675	0.025335
COAD	ENSR00000035912	70.3405	2.06038e-08	1.46671e-07	4.99274	0.0709796
COAD	ENSR00000035913	62.2577	1.95275e-10	2.92912e-09	36.7432	0.590179
COAD	ENSR00000035914	61.8449	5.30074e-10	6.95722e-09	20.3398	0.328885
COAD	ENSR00000035915	61.0197	4.17204e-09	3.72821e-08	6.55098	0.107359
COAD	ENSR00000035916	39.3115	1.85081e-08	1.36375e-07	1.81105	0.0460691
COAD	ENSR00000039047	-2.78568	6.66032e-11	1.16556e-09	0.860819	2.39796
COAD	ENSR00000039212	1.9174	4.06119e-06	1.23601e-05	4.01705	2.09505
COAD	ENSR00000039213	1.92335	6.1036e-07	2.41841e-06	1.62048	0.84253
COAD	ENSR00000041223	2.27774	1.64259e-08	1.25434e-07	1.52312	0.668696
COAD	ENSR00000041224	2.01117	1.72115e-09	1.90232e-08	1.28251	0.637695
COAD	ENSR00000041607	2.64057	8.60832e-10	1.033e-08	1.58715	0.601063
COAD	ENSR00000042390	-2.26299	4.52399e-09	3.87972e-08	9.89073	22.3826
COAD	ENSR00000042868	6.363	3.11698e-05	7.19303e-05	4.40411	0.692144
COAD	ENSR00000043025	-1.5053	2.49237e-05	5.78341e-05	1.17681	1.77145
COAD	ENSR00000047079	1.72181	0.00464307	0.00704003	2.92323	1.69777
COAD	ENSR00000047484	2.04655	2.95932e-06	9.34522e-06	6.75973	3.30298
COAD	ENSR00000049005	2.38063	0.00043209	0.000759322	0.768694	0.322895
COAD	ENSR00000049006	3.01938	7.40368e-06	2.07303e-05	0.986589	0.326752
COAD	ENSR00000050878	4.31954	0.000938804	0.00161597	2.6871	0.622081
COAD	ENSR00000052582	-1.79969	3.25251e-06	1.01189e-05	1.42055	2.55654
COAD	ENSR00000052583	-2.49094	1.29921e-10	2.18267e-09	3.96762	9.88311
COAD	ENSR00000053727	2.02107	0.000113786	0.000224366	2.50281	1.23836
COAD	ENSR00000058381	1.94542	0.00566347	0.00843496	1.87595	0.964289
COAD	ENSR00000058382	1.53634	0.0195034	0.0261708	1.56626	1.01947
COAD	ENSR00000058548	12.1737	0.00144478	0.00237035	3.90406	0.320695
COAD	ENSR00000059269	413.833	4.16816e-11	8.07469e-10	1.24277	0.00300306
COAD	ENSR00000061967	41.4031	3.66577e-08	2.26415e-07	2.76595	0.0668055
COAD	ENSR00000061968	46.9236	4.52842e-11	8.2693e-10	8.69787	0.185362
COAD	ENSR00000065185	18.2611	0.000309112	0.000559599	0.700046	0.0383354
COAD	ENSR00000065199	1.5914	0.00220894	0.00354106	1.05062	0.66019
COAD	ENSR00000065658	62.2898	2.69005e-07	1.22807e-06	5.20453	0.0835535
COAD	ENSR00000065685	-1.89514	3.75285e-07	1.60836e-06	3.26344	6.18467
COAD	ENSR00000066197	2.38578	0.00515741	0.00779177	3.17551	1.33102
COAD	ENSR00000066198	2.72931	0.00123899	0.00210131	2.63267	0.964591
COAD	ENSR00000066199	4.25604	0.000261597	0.000484012	3.85531	0.905844
COAD	ENSR00000066222	12.4212	2.72556e-06	8.68539e-06	1.60096	0.12889
COAD	ENSR00000066223	5.07948	7.14109e-05	0.000144892	2.39522	0.471547
COAD	ENSR00000068614	3.99831	8.98911e-07	3.43221e-06	1.29797	0.324629
COAD	ENSR00000073844	-11.979	3.08476e-17	1.2956e-14	0.628441	7.52808
COAD	ENSR00000075512	2.99102	1.72619e-10	2.68519e-09	1.39971	0.467971
COAD	ENSR00000075569	-2.00157	1.7149e-08	1.28618e-07	2.37433	4.75238
COAD	ENSR00000077106	-2.06683	1.42551e-07	7.30142e-07	0.843489	1.74335
COAD	ENSR00000079000	4.65879	1.61702e-08	1.25434e-07	2.61623	0.561568
COAD	ENSR00000079001	4.6491	1.56895e-08	1.24332e-07	2.61815	0.563152
COAD	ENSR00000080396	2.53465	2.60456e-08	1.70924e-07	2.09999	0.828514
COAD	ENSR00000082155	2.11804	5.74017e-08	3.4441e-07	1.36662	0.645226
COAD	ENSR00000083001	4.13267	0.000107124	0.000212226	0.88092	0.21316
COAD	ENSR00000084403	1.66629	0.00873547	0.0124369	1.63996	0.984197
COAD	ENSR00000085043	2.00608	0.000585277	0.00101999	1.241	0.618619
COAD	ENSR00000085453	61.5504	0.00904861	0.0128392	0.286082	0.00464793
COAD	ENSR00000085790	204.352	4.35116e-05	9.61836e-05	1.35844	0.00664756
COAD	ENSR00000085791	433.36	1.31928e-05	3.37863e-05	2.41898	0.00558192
COAD	ENSR00000085792	422.196	8.02724e-06	2.17512e-05	2.86041	0.00677507
COAD	ENSR00000087861	1.7585	0.00404597	0.00622456	1.04049	0.591694
COAD	ENSR00000088030	1.94493	1.07583e-07	5.86815e-07	1.14545	0.588944
COAD	ENSR00000096250	7.96239	2.45625e-07	1.14625e-06	1.38764	0.174274
COAD	ENSR00000096251	8.38399	3.84076e-07	1.62941e-06	1.28559	0.153339
COAD	ENSR00000096252	8.61929	3.94104e-07	1.65524e-06	1.25455	0.145552
COAD	ENSR00000096253	13.3098	2.60049e-08	1.70924e-07	1.59019	0.119476
COAD	ENSR00000096254	14.435	2.86747e-08	1.85282e-07	1.63102	0.112991
COAD	ENSR00000096255	9.24727	6.44152e-06	1.87878e-05	0.716629	0.0774962
COAD	ENSR00000096258	12.3443	2.58674e-06	8.46298e-06	0.998604	0.0808957
COAD	ENSR00000096259	13.0315	1.43955e-06	5.12382e-06	1.11636	0.0856662
COAD	ENSR00000097137	23.3162	8.07696e-07	3.14104e-06	1.77925	0.0763097
COAD	ENSR00000106057	1.92615	3.67897e-05	8.21898e-05	1.53463	0.796737
COAD	ENSR00000111307	1.9458	0.000189329	0.000361447	0.91999	0.472809
COAD	ENSR00000115040	1.85237	0.0219372	0.0292496	14.4744	7.81399
COAD	ENSR00000115682	-1.53088	3.69703e-07	1.60078e-06	1.72972	2.648
COAD	ENSR00000117503	42.0811	3.59291e-05	8.06963e-05	1.02654	0.0243944
COAD	ENSR00000118617	2.54133	2.56723e-06	8.46298e-06	0.924519	0.363794
COAD	ENSR00000119748	-2.47549	8.1721e-14	6.86456e-12	3.66952	9.08387
COAD	ENSR00000123167	2.24578	6.8299e-06	1.95741e-05	2.98806	1.33052
COAD	ENSR00000126014	1.51473	0.00574293	0.00846326	2.38633	1.57542
COAD	ENSR00000126015	1.97086	0.000286929	0.000526246	2.72187	1.38106
COAD	ENSR00000126326	3.12413	0.00346463	0.00538943	0.519948	0.16643
COAD	ENSR00000130451	1.98164	1.5406e-06	5.3921e-06	1.2013	0.606213
COAD	ENSR00000130536	1.56037	0.000297751	0.000543719	1.3651	0.874858
COAD	ENSR00000131545	7.3894	1.15857e-05	3.06038e-05	1.63474	0.221228
COAD	ENSR00000133164	2.84897	1.02481e-06	3.80904e-06	1.1829	0.415202
COAD	ENSR00000133165	2.92515	7.15548e-07	2.80869e-06	1.3124	0.448659
COAD	ENSR00000133326	1.73981	0.0032735	0.0051301	1.95688	1.12477
COAD	ENSR00000134462	3.41977	0.00150217	0.00245491	1.8483	0.540473
COAD	ENSR00000134475	6.01835	1.72517e-06	5.89083e-06	1.09222	0.181481
COAD	ENSR00000135335	230.954	4.00323e-06	1.22727e-05	25.1383	0.108845
COAD	ENSR00000136905	2.62862	1.205e-05	3.16312e-05	2.02667	0.771002
COAD	ENSR00000136906	2.54558	1.21805e-05	3.17752e-05	1.54044	0.605143
COAD	ENSR00000136907	2.55097	2.04673e-05	4.80239e-05	1.19137	0.467026
COAD	ENSR00000139277	6.09314	4.71194e-06	1.42375e-05	1.1096	0.182106
COAD	ENSR00000140824	-1.77752	8.50054e-08	4.7603e-07	1.27391	2.26441
COAD	ENSR00000140825	-1.54343	7.81248e-06	2.13072e-05	2.38419	3.67984
COAD	ENSR00000141748	3.43093	2.53646e-09	2.67124e-08	1.7474	0.509307
COAD	ENSR00000142545	3.09083	3.09859e-07	1.38447e-06	1.1879	0.384331
COAD	ENSR00000142546	3.09272	7.62145e-06	2.11802e-05	1.08862	0.351994
COAD	ENSR00000148472	2.24025	3.4257e-08	2.14746e-07	1.92378	0.858734
COAD	ENSR00000148474	1.53479	0.000121885	0.000237652	2.453	1.59827
COAD	ENSR00000148475	1.50702	0.000394061	0.000701294	5.35302	3.55205
COAD	ENSR00000148786	1.90976	0.000344501	0.000618336	1.28772	0.674283
COAD	ENSR00000151247	1.62118	0.0355004	0.0463282	0.619849	0.382345
COAD	ENSR00000151513	-2.65166	3.55009e-13	1.35549e-11	1.09022	2.89089
COAD	ENSR00000160285	2.71154	0.0057053	0.00843742	1.80402	0.665312
COAD	ENSR00000164707	1.87803	5.25046e-06	1.56397e-05	3.14508	1.67467
COAD	ENSR00000165652	2.72073	3.51369e-09	3.27944e-08	2.09288	0.769234
COAD	ENSR00000166220	1.62666	0.00666894	0.00962527	1.44085	0.885771
COAD	ENSR00000169362	35.5279	1.4135e-05	3.47175e-05	0.96352	0.0271201
COAD	ENSR00000169363	36.1377	1.67108e-05	4.05696e-05	0.990848	0.0274187
COAD	ENSR00000169429	-4.42706	8.68762e-17	1.8244e-14	0.890311	3.94146
COAD	ENSR00000169560	1.80762	1.29846e-05	3.34572e-05	1.7921	0.991413
COAD	ENSR00000169561	1.84776	7.81262e-06	2.13072e-05	1.66159	0.899244
COAD	ENSR00000170061	-4.13652	2.18002e-11	4.819e-10	3.30413	13.6676
COAD	ENSR00000172481	-6.79512	3.15694e-15	3.31479e-13	0.95753	6.50653
COAD	ENSR00000172593	-1.91402	5.72767e-07	2.29107e-06	0.957761	1.83317
COAD	ENSR00000177511	3.37025	3.08709e-08	1.96451e-07	1.46354	0.434254
COAD	ENSR00000177512	3.18533	6.39673e-08	3.78398e-07	1.18189	0.371042
COAD	ENSR00000186566	4.34097	3.17887e-07	1.40348e-06	0.959454	0.221023
COAD	ENSR00000186567	4.28226	6.5908e-08	3.84463e-07	1.51518	0.353827
COAD	ENSR00000186568	4.53018	3.00796e-09	3.00796e-08	2.34795	0.518292
COAD	ENSR00000187665	36.7746	2.09503e-07	1.02315e-06	2.12064	0.0576659
COAD	ENSR00000187666	36.2329	5.00132e-07	2.01976e-06	1.55628	0.0429521
COAD	ENSR00000192016	2.45991	9.90349e-06	2.63257e-05	1.36615	0.555367
COAD	ENSR00000192017	2.34974	1.36652e-05	3.40649e-05	1.29667	0.551835
COAD	ENSR00000192873	3.21778	1.31864e-07	6.92285e-07	1.88881	0.586991
COAD	ENSR00000199772	1.76646	0.000315981	0.000569579	1.67784	0.949835
COAD	ENSR00000205038	1.57716	5.16281e-05	0.000111199	1.27618	0.809164
COAD	ENSR00000205309	2.31899	4.56226e-07	1.87858e-06	1.75703	0.757668
COAD	ENSR00000208287	2.61251	6.71562e-05	0.000138263	0.928992	0.355593
COAD	ENSR00000210777	24.9349	0.00161968	0.00261677	0.488513	0.0195916
COAD	ENSR00000210920	3.36179	0.000811215	0.00140789	2.35175	0.699553
COAD	ENSR00000211706	1.64066	0.000206748	0.000391146	1.4224	0.866966
COAD	ENSR00000211831	2.24793	1.28122e-05	3.32167e-05	1.16471	0.518127
COAD	ENSR00000211832	2.14042	7.48711e-05	0.000151182	0.902588	0.421688
COAD	ENSR00000212882	1.63914	1.22661e-06	4.43433e-06	2.31785	1.41406
COAD	ENSR00000213692	2.38176	1.16295e-07	6.26206e-07	1.8422	0.773463
COAD	ENSR00000216088	2.03077	2.68665e-06	8.67993e-06	1.1605	0.57146
COAD	ENSR00000216444	2.7209	0.0173422	0.0234958	0.116308	0.0427463
COAD	ENSR00000218047	4.5934	5.89104e-06	1.73024e-05	0.638072	0.138911
COAD	ENSR00000218048	4.77781	1.21183e-06	4.42582e-06	0.744764	0.15588
COAD	ENSR00000218049	4.80017	2.36638e-06	8.01517e-06	0.763739	0.159107
COAD	ENSR00000219496	32.3871	1.37882e-05	3.40649e-05	2.2242	0.0686756
COAD	ENSR00000220199	2.70582	2.22901e-08	1.56031e-07	1.03166	0.381276
COAD	ENSR00000220289	8.90869	2.72969e-06	8.68539e-06	1.94606	0.218445
COAD	ENSR00000223532	5.84395	1.93942e-07	9.69708e-07	7.52111	1.28699
COAD	ENSR00000223533	6.10333	2.06542e-07	1.02056e-06	6.51602	1.06762
COAD	ENSR00000227152	-1.59447	1.99915e-05	4.7171e-05	1.29656	2.06732
COAD	ENSR00000230496	19.4371	7.42461e-10	9.44951e-09	1.1138	0.0573027
COAD	ENSR00000230497	18.3365	3.0359e-10	4.25026e-09	1.26803	0.0691534
COAD	ENSR00000230605	4.99844	4.87973e-10	6.61125e-09	0.974506	0.194962
COAD	ENSR00000232284	2.17389	9.69786e-07	3.6367e-06	0.969451	0.445952
COAD	ENSR00000232320	1.91483	0.000218297	0.000409308	2.80745	1.46617
COAD	ENSR00000234015	8.64046	3.21798e-12	9.65395e-11	1.8353	0.212408
COAD	ENSR00000234777	12.3697	4.2296e-11	8.07469e-10	1.19693	0.0967629
COAD	ENSR00000234909	2.83487	2.56347e-08	1.70924e-07	0.920318	0.324642
COAD	ENSR00000234910	2.61134	3.28665e-09	3.13726e-08	1.8221	0.697765
COAD	ENSR00000235343	12.1276	8.25478e-06	2.22244e-05	2.60169	0.214527
COAD	ENSR00000236170	20.7814	5.0687e-06	1.52061e-05	3.27177	0.157438
COAD	ENSR00000238462	1.6262	0.000214801	0.000404558	3.34414	2.05642
COAD	ENSR00000239940	1.69806	0.000187722	0.000360014	0.926316	0.545515
COAD	ENSR00000239941	1.63614	0.00152038	0.00247504	0.818264	0.500118
COAD	ENSR00000239995	2.05089	1.64659e-05	4.02073e-05	1.10473	0.538656
COAD	ENSR00000240118	-1.73205	4.38365e-08	2.66831e-07	5.12417	8.87532
COAD	ENSR00000241399	18.3297	1.68182e-06	5.78986e-06	28.3523	1.5468
COAD	ENSR00000243144	3.33062	1.59357e-10	2.57423e-09	1.30524	0.391892
COAD	ENSR00000243305	2.2406	3.3672e-05	7.64445e-05	0.911487	0.406805
COAD	ENSR00000243306	2.19505	6.82799e-05	0.000139211	0.981295	0.447049
COAD	ENSR00000243859	2.09351	7.12874e-06	2.00944e-05	2.94204	1.40531
COAD	ENSR00000243860	2.07952	7.6652e-06	2.11802e-05	2.43756	1.17218
COAD	ENSR00000243861	2.00684	1.94033e-05	4.63033e-05	1.57525	0.78494
COAD	ENSR00000246727	2.7134	1.73703e-07	8.78977e-07	1.30858	0.482267
COAD	ENSR00000247025	-2.30056	4.06754e-09	3.71385e-08	0.986378	2.26923
COAD	ENSR00000247258	12.6102	0.0355183	0.0463282	0.364897	0.0289366
COAD	ENSR00000247261	3.18888	0.0193806	0.0260893	0.57875	0.18149
COAD	ENSR00000247262	4.80688	0.0143933	0.0198855	0.513521	0.10683
COAD	ENSR00000247300	1.96159	2.49844e-06	8.39475e-06	2.84036	1.44799
COAD	ENSR00000247402	2.19994	2.57058e-08	1.70924e-07	1.65551	0.752523
COAD	ENSR00000249912	20.6286	6.00309e-12	1.57581e-10	2.66156	0.129022
COAD	ENSR00000249913	18.7432	1.85637e-13	8.66305e-12	5.41083	0.288682
COAD	ENSR00000252733	-6.183	3.07552e-12	9.65395e-11	0.43407	2.68386
COAD	ENSR00000253442	16.5527	1.99937e-08	1.44782e-07	1.01029	0.061035
COAD	ENSR00000255504	442.263	0.00546424	0.00822574	5.2572	0.0118871
COAD	ENSR00000258386	171.277	6.54375e-05	0.000136735	4.72156	0.0275668
COAD	ENSR00000262001	9.43549	0.00250207	0.0039957	14.5426	1.54126
COAD	ENSR00000262415	63.0668	2.2571e-10	3.2689e-09	35.0428	0.555646
COAD	ENSR00000263611	-3.9668	3.69831e-11	7.76645e-10	0.917715	3.64039
COAD	ENSR00000263774	1.69437	1.87e-05	4.5138e-05	4.54698	2.68359
COAD	ENSR00000264543	2.23657	1.90432e-05	4.57037e-05	1.51977	0.679506
COAD	ENSR00000264544	2.38213	6.70269e-06	1.94147e-05	1.77263	0.744134
COAD	ENSR00000264768	2.2369	1.08507e-08	8.76403e-08	3.23111	1.44446
COAD	ENSR00000264769	2.09974	6.82109e-08	3.92446e-07	2.49299	1.18728
COAD	ENSR00000264972	-2.23994	4.52634e-09	3.87972e-08	7.46655	16.7246
COAD	ENSR00000265169	6.34611	3.20586e-05	7.35771e-05	4.40269	0.693762
COAD	ENSR00000265981	-12.0713	6.60079e-16	9.24111e-14	0.688064	8.30582
COAD	ENSR00000271728	2.26659	3.12309e-06	9.7888e-06	1.29421	0.570995
COAD	ENSR00000271903	3.27301	5.44467e-05	0.000116671	1.23857	0.378419
COAD	ENSR00000272944	2.42634	2.72642e-09	2.79291e-08	0.933307	0.384657
COAD	ENSR00000273807	1.57722	0.00279131	0.00440732	1.3738	0.871026
COAD	ENSR00000277333	15.7905	6.86792e-06	1.95741e-05	2.46502	0.156108
COAD	ENSR00000280562	214.645	0.00717015	0.010278	0.190303	0.000886592
COAD	ENSR00000280656	38.4994	0.00579358	0.00850806	0.138108	0.00358727
COAD	ENSR00000280657	55.3331	0.00666874	0.00962527	0.155283	0.00280633
COAD	ENSR00000280662	52.9824	0.00976237	0.013759	0.214452	0.00404761
COAD	ENSR00000280663	50.9616	0.0061604	0.00900867	0.135391	0.00265673
COAD	ENSR00000280664	65.0362	0.00617737	0.00900867	0.149355	0.00229649
COAD	ENSR00000280835	235.781	4.61744e-05	0.000100483	1.33947	0.00568098
COAD	ENSR00000280836	435.184	6.89755e-06	1.95741e-05	2.75992	0.00634196
COAD	ENSR00000284191	2.65388	0.000406301	0.000720027	1.45021	0.546451
COAD	ENSR00000287071	1.92539	3.25764e-05	7.43592e-05	1.48682	0.77222
COAD	ENSR00000287548	2.15345	0.028313	0.0375125	0.840178	0.390154
COAD	ENSR00000288220	1.93815	0.00124077	0.00210131	2.60624	1.3447
COAD	ENSR00000288221	1.88171	0.000199366	0.000378886	3.49434	1.85701
COAD	ENSR00000289713	5.32417	6.13839e-05	0.000128906	1.513	0.284175
COAD	ENSR00000297238	1.96112	2.2587e-05	5.27029e-05	0.982399	0.500937
COAD	ENSR00000303393	143.557	1.54135e-09	1.74964e-08	1.46599	0.0102119
COAD	ENSR00000307963	9.57068	1.0552e-11	2.46213e-10	1.1716	0.122416
COAD	ENSR00000310482	35.451	1.36722e-05	3.40649e-05	0.932402	0.0263012
COAD	ENSR00000310568	1.83795	9.34852e-06	2.50088e-05	1.44474	0.786061
COAD	ENSR00000313273	2.09809	8.04004e-08	4.56327e-07	1.04594	0.498519
COAD	ENSR00000317100	7.18034	2.42388e-07	1.14385e-06	1.14483	0.15944
COAD	ENSR00000317101	6.98755	9.52197e-07	3.60291e-06	0.993164	0.142133
COAD	ENSR00000317500	36.0217	2.35635e-07	1.12462e-06	2.036	0.0565215
COAD	ENSR00000317501	35.8602	4.74316e-07	1.9341e-06	1.39306	0.0388469
COAD	ENSR00000318663	306.617	1.21383e-07	6.4533e-07	2.67779	0.00873332
COAD	ENSR00000324722	2.5131	0.000117841	0.000231277	0.974454	0.38775
COAD	ENSR00000326525	1.6391	1.23528e-06	4.43433e-06	2.31735	1.41379
COAD	ENSR00000326719	2.01162	2.20896e-07	1.06639e-06	1.71578	0.852935
COAD	ENSR00000328912	32.3871	1.37882e-05	3.40649e-05	2.2242	0.0686756
COAD	ENSR00000329394	8.41995	1.61352e-06	5.60065e-06	2.29764	0.272881
COAD	ENSR00000329395	8.60822	1.53106e-06	5.3921e-06	2.23913	0.260115
COAD	ENSR00000329454	1.53942	3.87662e-05	8.61472e-05	1.22315	0.794551
COAD	ENSR00000332292	-1.61003	1.363e-05	3.40649e-05	1.47272	2.37112
COAD	ENSR00000333353	31.9082	2.54404e-09	2.67124e-08	0.754161	0.0236353
COAD	ENSR00000333355	19.2393	7.75979e-10	9.58562e-09	1.10374	0.0573691
COAD	ENSR00000333814	5.03609	3.79979e-12	1.06394e-10	1.13974	0.226315
COAD	ENSR00000333971	1.8384	0.00199664	0.00321298	1.18868	0.646587
COAD	ENSR00000334026	2.08003	0.0336751	0.0443371	1.05894	0.5091
COAD	ENSR00000335037	2.71188	1.39759e-07	7.24678e-07	1.07896	0.397864
COAD	ENSR00000335074	2.63744	3.15077e-09	3.07749e-08	1.76849	0.670534
COAD	ENSR00000335220	7.1077	0.00355505	0.00550968	0.670284	0.0943039
COAD	ENSR00000335221	19.3567	3.47766e-05	7.85279e-05	1.67002	0.0862763
COAD	ENSR00000335224	12.6311	2.59934e-06	8.46298e-06	2.13859	0.169311
COAD	ENSR00000335671	13.2552	4.59623e-05	0.000100483	1.40696	0.106144
COAD	ENSR00000335672	15.594	1.35534e-05	3.40649e-05	1.98257	0.127137
COAD	ENSR00000335673	10.978	1.98436e-05	4.70865e-05	2.25191	0.20513
COAD	ENSR00000336075	22.315	5.60226e-06	1.65701e-05	3.24744	0.145527
COAD	ENSR00000338303	2.03539	0.000183972	0.000354441	0.955813	0.469596
COAD	ENSR00000339525	75.3169	0.000283135	0.000521564	0.848543	0.0112663
COAD	ENSR00000339537	703.549	4.07758e-07	1.69563e-06	15.4796	0.0220022
COAD	ENSR00000341740	2.21345	6.78695e-05	0.00013905	5.53813	2.50203
COAD	ENSR00000341824	2.37069	2.6415e-07	1.21915e-06	2.59036	1.09266
COAD	ENSR00000341825	2.72068	3.20796e-07	1.40348e-06	1.47448	0.54195
COAD	ENSR00000342021	2.17488	0.00030024	0.000545891	3.72072	1.71077
HNSC	ENSR00000002677	20.5197	2.18915e-16	4.66289e-15	3.87344	0.188767
HNSC	ENSR00000002741	17.7641	1.63703e-13	1.3764e-12	8.91601	0.501913
HNSC	ENSR00000003113	16.5353	5.3161e-08	1.60235e-07	2.62318	0.158641
HNSC	ENSR00000003132	15.5943	4.76963e-21	8.23012e-19	2.42099	0.155249
HNSC	ENSR00000004187	3.3533	4.17963e-07	1.11857e-06	1.25141	0.373186
HNSC	ENSR00000005549	18.58	4.84076e-06	1.05572e-05	2.0214	0.108794
HNSC	ENSR00000005550	19.5438	2.4354e-06	5.57786e-06	2.33492	0.119471
HNSC	ENSR00000010575	1.59858	0.000259458	0.000451755	4.17658	2.61269
HNSC	ENSR00000011526	8.22312	8.70181e-18	2.64784e-16	1.12005	0.136208
HNSC	ENSR00000011940	1.85812	0.000109174	0.000201749	1.18476	0.637615
HNSC	ENSR00000012457	2.06066	2.92326e-06	6.57733e-06	2.46014	1.19386
HNSC	ENSR00000012458	1.58332	0.000508904	0.000851282	1.30106	0.821727
HNSC	ENSR00000012873	2.54228	4.35486e-13	3.23576e-12	1.23975	0.487652
HNSC	ENSR00000012874	2.55567	3.00059e-13	2.37187e-12	1.59394	0.623689
HNSC	ENSR00000012875	2.6025	7.60764e-13	5.46211e-12	1.59168	0.611594
HNSC	ENSR00000013279	1.53704	0.00109285	0.0017502	1.18171	0.768822
HNSC	ENSR00000013280	1.54576	0.000989508	0.00158868	1.18051	0.763709
HNSC	ENSR00000013281	1.54742	0.000955061	0.00153724	1.18808	0.767781
HNSC	ENSR00000013808	11.4039	2.43249e-19	1.28951e-17	7.50946	0.658498
HNSC	ENSR00000013809	10.3672	3.30505e-20	3.01704e-18	3.92839	0.378926
HNSC	ENSR00000013810	10.7193	1.17824e-19	6.84451e-18	3.40975	0.318096
HNSC	ENSR00000013811	3.74444	1.49269e-11	8.75071e-11	1.59035	0.424722
HNSC	ENSR00000018066	2.29683	2.08106e-06	4.87105e-06	1.66727	0.7259
HNSC	ENSR00000018067	1.89087	9.05003e-05	0.000169093	0.768323	0.406333
HNSC	ENSR00000018883	7.57511	5.39731e-07	1.39068e-06	1.71262	0.226085
HNSC	ENSR00000018884	7.37898	8.79465e-07	2.1698e-06	1.68025	0.227707
HNSC	ENSR00000020394	24.5679	1.26403e-08	4.22886e-08	3.94322	0.160503
HNSC	ENSR00000021608	64.5032	0.000150339	0.000272143	7.53643	0.116838
HNSC	ENSR00000022209	3.51605	0.000215455	0.000379273	1.77947	0.5061
HNSC	ENSR00000022210	3.60986	0.000193408	0.000342349	2.39053	0.662223
HNSC	ENSR00000022211	3.50813	0.000355627	0.000609237	2.39904	0.683853
HNSC	ENSR00000023843	2.19989	0.0374439	0.0485328	3.53612	1.6074
HNSC	ENSR00000026484	3.14896	2.01318e-08	6.30598e-08	0.913039	0.289949
HNSC	ENSR00000027724	3.28968	2.41478e-07	6.70888e-07	1.36635	0.415346
HNSC	ENSR00000027726	2.29799	2.51072e-06	5.70942e-06	1.44693	0.629649
HNSC	ENSR00000028167	11.2139	0.000161209	0.000287744	2.12749	0.189718
HNSC	ENSR00000028725	-12.4566	1.87105e-09	7.24607e-09	0.438219	5.45873
HNSC	ENSR00000028726	-12.8556	1.11893e-09	4.58332e-09	0.58552	7.52718
HNSC	ENSR00000029622	11.9705	7.22783e-11	3.72466e-10	1.85013	0.154558
HNSC	ENSR00000029623	10.2139	1.77718e-10	8.47476e-10	1.71538	0.167947
HNSC	ENSR00000029624	13.6396	7.73458e-13	5.49155e-12	2.52622	0.185212
HNSC	ENSR00000031026	17.0772	1.45791e-10	7.05763e-10	3.38823	0.198406
HNSC	ENSR00000032842	10.0765	2.03624e-13	1.68982e-12	1.57445	0.15625
HNSC	ENSR00000033973	2.69608	1.26186e-06	3.06588e-06	1.76112	0.653216
HNSC	ENSR00000037151	1.58408	0.00430644	0.00636994	1.38287	0.872982
HNSC	ENSR00000037509	-2.83879	1.65485e-11	9.52659e-11	1.09179	3.09937
HNSC	ENSR00000038731	-3.3223	1.56822e-08	5.13895e-08	26.12	86.7786
HNSC	ENSR00000039212	1.66224	0.0120907	0.0163339	5.63065	3.38738
HNSC	ENSR00000039213	1.66248	0.00503362	0.00731019	2.35813	1.41844
HNSC	ENSR00000040210	13.2262	2.11432e-17	5.99774e-16	5.60603	0.423857
HNSC	ENSR00000040211	13.2766	2.63821e-17	7.02423e-16	5.4752	0.412395
HNSC	ENSR00000040212	13.183	3.13192e-17	8.00519e-16	5.1956	0.394113
HNSC	ENSR00000041357	14.9217	2.05823e-07	5.81951e-07	3.67416	0.246229
HNSC	ENSR00000041555	4.61568	3.93018e-06	8.68992e-06	0.555082	0.12026
HNSC	ENSR00000041556	4.63873	2.07929e-06	4.87105e-06	0.755593	0.162888
HNSC	ENSR00000043419	19.7846	8.61715e-10	3.6226e-09	4.80018	0.242621
HNSC	ENSR00000047007	2.64968	0.000661003	0.00109709	1.04807	0.395546
HNSC	ENSR00000047008	2.74417	0.00050483	0.000846684	1.3201	0.481055
HNSC	ENSR00000047484	1.5492	2.73145e-05	5.57636e-05	3.51288	2.26755
HNSC	ENSR00000049060	-6.84201	1.18422e-07	3.43962e-07	0.676291	4.62719
HNSC	ENSR00000051396	13.1322	2.7439e-12	1.73599e-11	1.6865	0.128425
HNSC	ENSR00000052474	12.1358	4.9647e-16	9.06413e-15	1.41736	0.116792
HNSC	ENSR00000052549	10.9893	2.35936e-11	1.29968e-10	1.26427	0.115046
HNSC	ENSR00000053382	1.83821	5.99071e-06	1.28891e-05	1.06298	0.578269
HNSC	ENSR00000053727	2.24661	0.00161945	0.00255513	2.06771	0.920369
HNSC	ENSR00000054111	54.0536	2.39094e-07	6.67167e-07	6.53468	0.120893
HNSC	ENSR00000054112	55.7275	7.82579e-07	1.95339e-06	4.50503	0.0808403
HNSC	ENSR00000055223	157.463	0.0225291	0.029744	0.930643	0.00591024
HNSC	ENSR00000058532	6.7223	4.59133e-17	1.12841e-15	5.79656	0.862287
HNSC	ENSR00000060527	2.96728	0.00686929	0.0096472	1.11236	0.374876
HNSC	ENSR00000060693	13.2372	2.21777e-14	2.39938e-13	1.98363	0.149853
HNSC	ENSR00000060694	9.40727	3.24405e-18	1.38196e-16	6.60502	0.702119
HNSC	ENSR00000065658	14.5949	4.27777e-12	2.60333e-11	32.7568	2.2444
HNSC	ENSR00000065683	-2.02594	2.30083e-06	5.29184e-06	21.2685	43.0887
HNSC	ENSR00000065684	-2.02586	2.30224e-06	5.29184e-06	21.2695	43.0891
HNSC	ENSR00000065685	-1.98407	1.94375e-06	4.60022e-06	3.3598	6.66607
HNSC	ENSR00000066197	4.24898	0.000386518	0.000656875	2.36241	0.555995
HNSC	ENSR00000066198	4.76686	0.00021716	0.000381224	2.13664	0.448229
HNSC	ENSR00000066199	4.30263	0.000570337	0.000949077	1.90081	0.441778
HNSC	ENSR00000066375	25.8767	3.90157e-07	1.0564e-06	1.26691	0.0489597
HNSC	ENSR00000066766	40.4361	3.90823e-06	8.67139e-06	0.565615	0.0139879
HNSC	ENSR00000069985	1.55297	0.00885739	0.012198	0.78029	0.502452
HNSC	ENSR00000070335	-4.68925	4.32148e-08	1.32761e-07	0.878235	4.11826
HNSC	ENSR00000072734	1.66941	0.00230906	0.00352987	1.1565	0.69276
HNSC	ENSR00000075512	1.7167	3.12284e-05	6.33491e-05	1.74343	1.01557
HNSC	ENSR00000075569	-1.73291	0.00456018	0.0066681	3.76668	6.52733
HNSC	ENSR00000076704	5.9929	1.66595e-08	5.37649e-08	2.191	0.365599
HNSC	ENSR00000077106	-3.60608	1.14206e-10	5.61368e-10	1.64043	5.91551
HNSC	ENSR00000079000	1.56405	0.00223038	0.00341778	1.24506	0.796047
HNSC	ENSR00000079001	1.5649	0.00218701	0.00336747	1.24904	0.798156
HNSC	ENSR00000080840	15.4713	3.31075e-14	3.23761e-13	2.96668	0.191753
HNSC	ENSR00000080924	-6.41627	4.88615e-07	1.26921e-06	1.53228	9.83154
HNSC	ENSR00000085643	18.662	1.60519e-08	5.20807e-08	1.41687	0.0759225
HNSC	ENSR00000086315	7.23306	2.05303e-18	9.37063e-17	3.3686	0.465723
HNSC	ENSR00000089608	4.40495	5.44155e-05	0.00010505	1.46168	0.331826
HNSC	ENSR00000090018	1.71017	0.00180696	0.0028231	1.30204	0.761354
HNSC	ENSR00000091626	1.54827	0.0128583	0.0173344	1.03004	0.665282
HNSC	ENSR00000092010	6.51399	2.25294e-14	2.39938e-13	3.11336	0.477949
HNSC	ENSR00000092011	6.09177	1.98273e-14	2.26244e-13	2.92911	0.480831
HNSC	ENSR00000094262	2.18795	7.11151e-05	0.000135246	1.68524	0.770238
HNSC	ENSR00000094263	1.97113	0.000389976	0.000660994	1.97	0.999429
HNSC	ENSR00000094264	1.75068	0.00463734	0.00676544	1.51361	0.864584
HNSC	ENSR00000094394	-2.63713	0.00977364	0.0133734	0.935596	2.46729
HNSC	ENSR00000098608	26.3309	0.011286	0.0152791	5.07545	0.192757
HNSC	ENSR00000100122	-1.71769	6.86462e-05	0.00013094	0.915635	1.57278
HNSC	ENSR00000100911	20.6425	6.08498e-06	1.3048e-05	1.46946	0.0711863
HNSC	ENSR00000100912	17.5369	0.000139969	0.000254815	1.27764	0.0728545
HNSC	ENSR00000105344	7.05809	6.63775e-09	2.33051e-08	2.13733	0.302821
HNSC	ENSR00000109335	31.038	4.53932e-09	1.6575e-08	4.25117	0.136967
HNSC	ENSR00000112112	25.4364	4.7354e-08	1.44781e-07	1.35899	0.0534269
HNSC	ENSR00000112836	4.05751	4.76977e-07	1.25427e-06	2.64066	0.650807
HNSC	ENSR00000113727	44.5349	0.000795811	0.00129725	3.2638	0.0732863
HNSC	ENSR00000113728	40.7448	0.0003525	0.000605504	4.37962	0.107489
HNSC	ENSR00000114204	21.3388	9.33536e-11	4.66039e-10	1.11897	0.0524382
HNSC	ENSR00000116097	8.21765	0.0043012	0.00636994	2.39071	0.290923
HNSC	ENSR00000116102	6.98477	4.80647e-06	1.05183e-05	1.47239	0.2108
HNSC	ENSR00000116103	6.58613	3.14871e-06	7.05974e-06	1.00879	0.153169
HNSC	ENSR00000117372	12.4122	2.56709e-09	9.82256e-09	1.27405	0.102645
HNSC	ENSR00000117503	4.20168	1.84509e-07	5.26344e-07	1.2528	0.298167
HNSC	ENSR00000118753	-3.09184	9.13175e-15	1.10098e-13	0.785091	2.42738
HNSC	ENSR00000119748	-2.78923	1.18663e-10	5.78819e-10	3.6655	10.2239
HNSC	ENSR00000122011	-13.8074	2.2386e-09	8.61727e-09	0.810291	11.188
HNSC	ENSR00000123167	1.5548	0.0087542	0.0120819	1.34831	0.867192
HNSC	ENSR00000124269	11.2915	0.000134453	0.000246176	0.916997	0.0812115
HNSC	ENSR00000124270	12.2341	0.000107456	0.000199605	1.02469	0.0837567
HNSC	ENSR00000126054	64.6429	5.39519e-08	1.61856e-07	3.93856	0.060928
HNSC	ENSR00000127898	46.0287	6.52455e-07	1.66103e-06	4.1047	0.0891769
HNSC	ENSR00000127899	48.2467	2.29539e-06	5.29184e-06	2.07626	0.0430344
HNSC	ENSR00000127900	49.9151	2.49476e-06	5.6934e-06	1.99409	0.0399497
HNSC	ENSR00000132440	16.6191	0.000156829	0.000282293	1.07905	0.0649284
HNSC	ENSR00000132475	2.27354	0.00249308	0.00378404	1.01131	0.44482
HNSC	ENSR00000133854	15.2004	1.04863e-08	3.56424e-08	2.44258	0.160692
HNSC	ENSR00000133879	17.4017	1.89682e-07	5.38696e-07	2.83621	0.162985
HNSC	ENSR00000136292	11.6883	7.55385e-12	4.51113e-11	1.82244	0.15592
HNSC	ENSR00000136293	11.9165	7.06135e-12	4.25679e-11	1.89474	0.159002
HNSC	ENSR00000136365	2.19664	0.00144781	0.00228998	0.733415	0.333881
HNSC	ENSR00000136376	11.7219	1.81138e-10	8.57389e-10	1.61343	0.137642
HNSC	ENSR00000137004	12.4282	1.39333e-12	9.08509e-12	3.88427	0.312536
HNSC	ENSR00000137943	5.94916	1.36782e-09	5.46274e-09	1.264	0.212467
HNSC	ENSR00000137944	9.23463	8.19363e-13	5.75355e-12	3.15376	0.341514
HNSC	ENSR00000138035	20.7613	0.000157533	0.000282762	1.30649	0.0629288
HNSC	ENSR00000139708	2.90819	1.39966e-05	2.94205e-05	2.65664	0.913504
HNSC	ENSR00000140270	-2.55501	1.45441e-08	4.82854e-08	2.66503	6.80917
HNSC	ENSR00000140824	1.53315	5.11662e-06	1.11208e-05	2.82587	1.84319
HNSC	ENSR00000140825	1.52208	1.63658e-05	3.40643e-05	4.57022	3.00261
HNSC	ENSR00000141748	1.59116	0.00539211	0.00777778	1.82167	1.14487
HNSC	ENSR00000142604	-1.55555	0.0326079	0.0424367	0.931649	1.44923
HNSC	ENSR00000142605	-1.73376	0.00945677	0.0129954	1.45495	2.52253
HNSC	ENSR00000142606	-1.80342	0.00739416	0.0103163	0.747356	1.3478
HNSC	ENSR00000144769	12.2657	4.42756e-10	1.92464e-09	1.02077	0.0832217
HNSC	ENSR00000145127	11.872	2.13915e-15	3.25457e-14	4.34629	0.366097
HNSC	ENSR00000145128	12.2835	1.83006e-15	2.95842e-14	4.82639	0.392918
HNSC	ENSR00000145129	12.9127	3.92072e-15	5.44639e-14	3.72096	0.288161
HNSC	ENSR00000145621	16.7944	2.14518e-10	1.00792e-09	4.99678	0.297527
HNSC	ENSR00000146067	3.49657	1.42191e-09	5.64349e-09	1.45607	0.416428
HNSC	ENSR00000146558	2.191	2.90886e-06	6.56807e-06	3.27845	1.49632
HNSC	ENSR00000146819	13.8731	1.6495e-12	1.05403e-11	1.18494	0.085413
HNSC	ENSR00000146820	14.0024	1.03283e-12	6.94712e-12	1.10612	0.0789954
HNSC	ENSR00000148096	56.3791	3.79898e-07	1.033e-06	2.23793	0.0396943
HNSC	ENSR00000148474	2.39733	1.6457e-11	9.52659e-11	1.48198	0.618177
HNSC	ENSR00000148475	2.49043	7.52043e-11	3.84445e-10	3.50435	1.40713
HNSC	ENSR00000148476	2.37087	5.67684e-09	2.02654e-08	1.41535	0.596976
HNSC	ENSR00000151513	-1.92932	4.78303e-06	1.05029e-05	2.99113	5.77084
HNSC	ENSR00000152143	5.76843	4.17279e-11	2.20365e-10	3.18411	0.55199
HNSC	ENSR00000154577	1.74577	0.0231267	0.0304074	3.10134	1.77649
HNSC	ENSR00000157317	2.917	0.00373792	0.00558068	2.78747	0.955592
HNSC	ENSR00000157318	2.95953	0.00433942	0.00640389	4.07338	1.37636
HNSC	ENSR00000158153	1.68456	0.000430502	0.000725833	1.3498	0.801279
HNSC	ENSR00000162762	2.70582	9.02927e-07	2.21912e-06	1.56308	0.577672
HNSC	ENSR00000163136	18.2136	1.60469e-05	3.35098e-05	2.21104	0.121395
HNSC	ENSR00000163249	16.2738	6.83464e-09	2.38652e-08	2.42504	0.149016
HNSC	ENSR00000163375	18.6915	1.96613e-08	6.21958e-08	2.43367	0.130202
HNSC	ENSR00000163698	2.79716	0.0111637	0.0151457	3.38271	1.20934
HNSC	ENSR00000163985	-1.80111	0.000494718	0.000831908	2.03002	3.65628
HNSC	ENSR00000163986	-1.83018	0.000358221	0.000612041	2.48164	4.54186
HNSC	ENSR00000163987	-1.88981	0.00019665	0.000347126	2.57007	4.85695
HNSC	ENSR00000165480	18.9782	4.91152e-16	9.06413e-15	5.78066	0.304594
HNSC	ENSR00000165816	2.56565	6.61629e-07	1.6777e-06	1.90584	0.742828
HNSC	ENSR00000166220	1.85512	0.000248733	0.000434263	1.11872	0.603047
HNSC	ENSR00000167361	7.56625	1.6839e-09	6.6013e-09	1.85495	0.245161
HNSC	ENSR00000167362	7.68807	2.81247e-09	1.05716e-08	1.72208	0.223994
HNSC	ENSR00000169560	2.02446	8.63965e-05	0.000162375	1.59208	0.78642
HNSC	ENSR00000169561	1.99019	7.31726e-05	0.00013853	1.50303	0.75522
HNSC	ENSR00000170061	-2.24492	0.00206339	0.0031925	1.7205	3.86238
HNSC	ENSR00000177500	5.24053	2.65998e-06	6.02741e-06	1.01179	0.19307
HNSC	ENSR00000179202	1.71459	0.00421797	0.0062681	1.01356	0.591139
HNSC	ENSR00000182804	11.2408	2.43186e-20	2.64548e-18	6.66609	0.593026
HNSC	ENSR00000182805	10.5397	3.93116e-20	3.14002e-18	7.11367	0.67494
HNSC	ENSR00000186919	11.4251	3.92794e-13	2.98804e-12	1.39933	0.122478
HNSC	ENSR00000186920	13.6997	7.6051e-15	9.71932e-14	2.51809	0.183807
HNSC	ENSR00000187665	5.40403	0.000734257	0.00120305	1.90463	0.352447
HNSC	ENSR00000187666	5.17657	0.000718781	0.00118376	1.44453	0.279052
HNSC	ENSR00000188847	14.7578	3.01344e-11	1.63185e-10	2.62039	0.17756
HNSC	ENSR00000188848	14.8084	9.35094e-13	6.35665e-12	3.85337	0.260215
HNSC	ENSR00000189515	-1.62918	1.12669e-07	3.31775e-07	1.1011	1.7939
HNSC	ENSR00000192802	1.52393	0.00551919	0.00794315	1.23275	0.808933
HNSC	ENSR00000192873	1.96453	3.58378e-05	7.15637e-05	0.72923	0.371199
HNSC	ENSR00000195608	7.23057	3.2444e-21	8.23012e-19	4.34074	0.600332
HNSC	ENSR00000195824	2.12038	4.67081e-07	1.23844e-06	1.25518	0.59196
HNSC	ENSR00000199789	14.5687	4.30915e-15	5.85861e-14	2.01815	0.138526
HNSC	ENSR00000204782	6.62019	5.21374e-14	4.89938e-13	1.54301	0.233077
HNSC	ENSR00000204783	7.25569	1.85191e-15	2.95842e-14	3.45807	0.476601
HNSC	ENSR00000206456	9.21479	0.00435178	0.00640735	1.13213	0.12286
HNSC	ENSR00000207175	5.20984	5.14735e-06	1.11497e-05	1.40993	0.270629
HNSC	ENSR00000207995	19.1617	3.34401e-14	3.23761e-13	5.82372	0.303925
HNSC	ENSR00000207996	28.6549	4.2468e-10	1.87152e-09	4.44779	0.155219
HNSC	ENSR00000207997	27.8025	1.35872e-09	5.46053e-09	3.79818	0.136613
HNSC	ENSR00000212835	2.60738	0.0017114	0.00269356	1.76924	0.678552
HNSC	ENSR00000212882	1.77731	3.38635e-05	6.80464e-05	2.15017	1.20979
HNSC	ENSR00000213403	2.57037	0.000687956	0.00113887	0.995611	0.387342
HNSC	ENSR00000213692	1.88976	4.03575e-05	7.9349e-05	0.803581	0.425228
HNSC	ENSR00000215811	11.3359	9.78736e-14	8.80862e-13	2.14885	0.189562
HNSC	ENSR00000218547	1.90397	2.21037e-07	6.22213e-07	10.4931	5.51117
HNSC	ENSR00000218550	1.85929	3.24503e-05	6.54125e-05	1.84403	0.991795
HNSC	ENSR00000218551	1.88667	4.3898e-05	8.55208e-05	1.99623	1.05807
HNSC	ENSR00000219450	3.26749	1.71638e-06	4.13875e-06	1.84032	0.56322
HNSC	ENSR00000219466	3.43189	6.8259e-05	0.00013094	1.34521	0.391973
HNSC	ENSR00000220688	-3.1339	1.4793e-07	4.27727e-07	1.26867	3.97587
HNSC	ENSR00000221178	-3.101	4.84771e-07	1.26465e-06	1.71296	5.31189
HNSC	ENSR00000228046	1.94114	0.00325936	0.00490054	1.46565	0.755045
HNSC	ENSR00000228886	15.5976	4.73518e-10	2.03073e-09	2.09476	0.1343
HNSC	ENSR00000230179	1.89977	0.00447405	0.00655716	2.05509	1.08175
HNSC	ENSR00000230874	2.15153	0.024212	0.0317689	3.86504	1.79642
HNSC	ENSR00000230875	2.13836	0.0153023	0.0205424	3.77319	1.76452
HNSC	ENSR00000230876	2.14718	0.0110964	0.0150864	3.32099	1.54667
HNSC	ENSR00000230877	2.43054	0.00532755	0.00771951	1.71939	0.70741
HNSC	ENSR00000230878	2.46264	0.00535568	0.00774271	1.66827	0.677431
HNSC	ENSR00000230879	1.7251	0.0186329	0.0247021	1.06247	0.615892
HNSC	ENSR00000231302	25.577	4.64739e-10	2.00654e-09	2.27608	0.0889892
HNSC	ENSR00000231303	25.5758	3.12234e-11	1.67662e-10	3.49587	0.136687
HNSC	ENSR00000232019	2.33476	0.00192221	0.00298855	0.785734	0.336537
HNSC	ENSR00000232320	1.68062	0.0067995	0.00957021	1.63807	0.974686
HNSC	ENSR00000232852	1.54762	4.91934e-05	9.52564e-05	0.882194	0.570033
HNSC	ENSR00000232853	1.52478	0.00011508	0.000211921	0.809665	0.531004
HNSC	ENSR00000234479	15.693	2.55047e-15	3.70398e-14	3.81657	0.243202
HNSC	ENSR00000236298	15.5171	6.46099e-10	2.73415e-09	1.22042	0.0786502
HNSC	ENSR00000237312	13.6503	3.7853e-12	2.32578e-11	7.4033	0.542355
HNSC	ENSR00000239057	9.04201	2.20265e-06	5.13683e-06	0.734867	0.0812725
HNSC	ENSR00000239058	8.89133	2.03269e-06	4.79295e-06	0.865294	0.0973189
HNSC	ENSR00000239940	1.60245	1.14127e-05	2.41481e-05	1.25275	0.781776
HNSC	ENSR00000239941	1.65298	1.71543e-05	3.54744e-05	1.15064	0.696103
HNSC	ENSR00000240639	2.73982	1.85535e-06	4.44034e-06	4.47473	1.63322
HNSC	ENSR00000240640	1.72276	0.00691156	0.00968527	1.90149	1.10375
HNSC	ENSR00000241287	5.04208	3.72928e-06	8.30317e-06	0.996931	0.197722
HNSC	ENSR00000242410	2.32442	3.00659e-13	2.37187e-12	1.80818	0.777907
HNSC	ENSR00000242820	7.83097	0.000153159	0.000276465	1.16259	0.148461
HNSC	ENSR00000244886	19.8996	1.05581e-07	3.12343e-07	1.48664	0.0747073
HNSC	ENSR00000250663	17.62	2.72024e-13	2.20029e-12	6.26057	0.355311
HNSC	ENSR00000250746	16.3407	5.03135e-08	1.52371e-07	2.52692	0.15464
HNSC	ENSR00000250751	15.7693	5.15187e-21	8.23012e-19	2.41545	0.153175
HNSC	ENSR00000251352	18.1341	2.11518e-11	1.18562e-10	2.48501	0.137035
HNSC	ENSR00000251356	31.8921	2.62554e-10	1.20699e-09	2.42658	0.076087
HNSC	ENSR00000253623	8.46596	6.10817e-18	1.95156e-16	1.11796	0.132053
HNSC	ENSR00000253769	-2.00283	0.000239863	0.000419925	1.41974	2.8435
HNSC	ENSR00000254121	2.03874	1.80124e-08	5.72632e-08	3.46607	1.7001
HNSC	ENSR00000254407	26.6976	1.92944e-14	2.24166e-13	4.09994	0.15357
HNSC	ENSR00000254547	11.321	9.08902e-20	5.80788e-18	8.7927	0.77667
HNSC	ENSR00000254548	7.55728	6.44554e-20	4.57633e-18	4.40057	0.582295
HNSC	ENSR00000254583	13.6253	7.32754e-05	0.00013853	1.2648	0.0928268
HNSC	ENSR00000256788	26.8698	1.09268e-08	3.6943e-08	5.32351	0.198122
HNSC	ENSR00000256946	28.5857	3.01456e-10	1.36617e-09	1.56448	0.0547296
HNSC	ENSR00000257014	8.44751	2.62343e-19	1.28951e-17	3.59528	0.425602
HNSC	ENSR00000258819	3.17696	1.69209e-08	5.43341e-08	0.907855	0.285762
HNSC	ENSR00000258911	1.74642	7.98459e-07	1.98527e-06	0.986128	0.564656
HNSC	ENSR00000259815	-12.7741	9.15994e-10	3.82562e-09	0.663083	8.47029
HNSC	ENSR00000259816	-12.8549	1.11881e-09	4.58332e-09	0.585726	7.52945
HNSC	ENSR00000260148	11.333	1.13006e-10	5.59775e-10	1.83634	0.162034
HNSC	ENSR00000260646	14.7962	4.88789e-11	2.56013e-10	2.82415	0.19087
HNSC	ENSR00000260990	12.0948	5.80491e-18	1.95156e-16	1.30913	0.108239
HNSC	ENSR00000262508	-2.28276	5.76176e-06	1.24384e-05	1.6966	3.87292
HNSC	ENSR00000262509	-2.23877	6.82787e-06	1.45434e-05	1.98951	4.45406
HNSC	ENSR00000262894	2.2694	0.0154456	0.0206913	1.7566	0.774038
HNSC	ENSR00000263062	-2.85375	2.07326e-11	1.1724e-10	1.19861	3.42054
HNSC	ENSR00000263789	2.11506	3.8724e-10	1.74258e-09	2.29319	1.08422
HNSC	ENSR00000264041	1.60128	1.7505e-06	4.20515e-06	3.41042	2.12981
HNSC	ENSR00000264169	16.3946	1.74731e-11	9.96902e-11	5.12382	0.312532
HNSC	ENSR00000264246	13.2411	2.15881e-17	5.99774e-16	5.60105	0.423004
HNSC	ENSR00000264247	13.286	6.31004e-17	1.49338e-15	4.4353	0.333833
HNSC	ENSR00000264504	1.75913	2.91505e-05	5.93222e-05	1.35433	0.769884
HNSC	ENSR00000264586	16.3773	0.000178224	0.000317229	1.7869	0.109108
HNSC	ENSR00000264587	17.4766	0.000187302	0.000332461	1.7268	0.0988065
HNSC	ENSR00000264626	14.0905	7.57645e-07	1.89857e-06	2.25207	0.159829
HNSC	ENSR00000264832	49.05	3.24922e-07	8.91095e-07	4.33256	0.0883296
HNSC	ENSR00000265410	17.9812	1.186e-09	4.79653e-09	5.4107	0.300908
HNSC	ENSR00000266115	5.07365	2.78087e-07	7.69255e-07	1.11378	0.219522
HNSC	ENSR00000267218	20.9872	5.08965e-14	4.85416e-13	3.35792	0.159998
HNSC	ENSR00000267219	16.488	3.16048e-14	3.15554e-13	2.27059	0.137712
HNSC	ENSR00000268284	16.7148	4.3978e-09	1.62439e-08	1.19358	0.0714089
HNSC	ENSR00000268583	10.9875	2.52545e-11	1.37929e-10	1.26942	0.115533
HNSC	ENSR00000268584	11.069	2.13405e-11	1.18579e-10	1.28635	0.116213
HNSC	ENSR00000268606	12.2696	3.47285e-12	2.17564e-11	2.08784	0.170163
HNSC	ENSR00000269046	30.1818	5.03437e-09	1.81749e-08	1.25045	0.0414306
HNSC	ENSR00000269164	54.0321	2.37389e-07	6.65313e-07	6.54929	0.121211
HNSC	ENSR00000269663	12.6605	2.60763e-13	2.13625e-12	1.64947	0.130285
HNSC	ENSR00000271394	2.98067	0.00639414	0.00905955	1.12495	0.377416
HNSC	ENSR00000271434	9.81634	3.60266e-18	1.43881e-16	7.06812	0.720036
HNSC	ENSR00000272486	78.9269	0.0029064	0.00438017	2.6409	0.03346
HNSC	ENSR00000273268	-2.02586	2.30224e-06	5.29184e-06	21.2695	43.0891
HNSC	ENSR00000273758	42.4215	3.43834e-06	7.68217e-06	0.567799	0.0133847
HNSC	ENSR00000273807	1.8288	4.81508e-05	9.35209e-05	1.55575	0.850696
HNSC	ENSR00000273819	3.67245	6.78348e-07	1.7133e-06	4.37032	1.19003
HNSC	ENSR00000273820	3.87911	4.7352e-07	1.25033e-06	4.07039	1.04931
HNSC	ENSR00000274076	12.464	1.54622e-10	7.42884e-10	1.09872	0.0881519
HNSC	ENSR00000278894	16.2282	2.92858e-14	3.01833e-13	3.30202	0.203475
HNSC	ENSR00000278895	12.0512	1.22527e-16	2.69982e-15	3.12382	0.259213
HNSC	ENSR00000278918	-6.09693	6.99162e-07	1.75891e-06	1.77113	10.7985
HNSC	ENSR00000279668	7.73153	1.00855e-09	4.18484e-09	0.925247	0.119672
HNSC	ENSR00000280777	19.4956	2.81657e-08	8.69464e-08	2.19549	0.112615
HNSC	ENSR00000281612	59.6676	2.80828e-09	1.05716e-08	3.2314	0.0541567
HNSC	ENSR00000282063	1.71017	0.00178906	0.00280199	1.26143	0.737607
HNSC	ENSR00000282076	18.3822	6.29698e-13	4.57247e-12	3.5653	0.193954
HNSC	ENSR00000282159	16.5942	1.60562e-08	5.20807e-08	1.67847	0.101148
HNSC	ENSR00000282647	6.36196	2.20902e-14	2.39938e-13	3.03376	0.476859
HNSC	ENSR00000283435	5.53196	9.23653e-07	2.26136e-06	1.81445	0.327994
HNSC	ENSR00000284720	4.23831	5.21274e-07	1.34856e-06	1.25428	0.295937
HNSC	ENSR00000284906	-1.7177	6.86425e-05	0.00013094	0.91563	1.57278
HNSC	ENSR00000285161	20.2905	9.80115e-06	2.08071e-05	2.41092	0.11882
HNSC	ENSR00000285162	17.5369	0.000139969	0.000254815	1.27764	0.0728545
HNSC	ENSR00000286047	21.7944	1.58429e-09	6.24914e-09	15.1139	0.693477
HNSC	ENSR00000288311	29.1806	3.39974e-09	1.26304e-08	4.28592	0.146875
HNSC	ENSR00000289735	3.99774	1.89768e-06	4.52468e-06	1.8599	0.465239
HNSC	ENSR00000289736	4.06096	4.84881e-07	1.26465e-06	2.64306	0.650845
HNSC	ENSR00000289737	4.1045	4.50293e-07	1.19891e-06	2.6393	0.643025
HNSC	ENSR00000290158	11.5611	4.15284e-13	3.12196e-12	2.07768	0.179713
HNSC	ENSR00000290504	1.60528	3.59967e-07	9.82986e-07	2.30879	1.43825
HNSC	ENSR00000290661	7.80084	0.000119157	0.000218797	3.58445	0.459496
HNSC	ENSR00000290662	7.43788	0.000142507	0.000258699	3.61801	0.48643
HNSC	ENSR00000291002	12.4115	2.58409e-09	9.82876e-09	1.27388	0.102638
HNSC	ENSR00000291003	12.5471	6.01764e-10	2.56352e-09	1.16462	0.0928196
HNSC	ENSR00000292368	13.772	8.68562e-15	1.08826e-13	3.01943	0.219245
HNSC	ENSR00000293229	9.65265	3.24376e-16	6.47737e-15	2.87471	0.297815
HNSC	ENSR00000294641	64.8424	4.98264e-08	1.51615e-07	4.11979	0.0635354
HNSC	ENSR00000294779	2.43109	4.97232e-09	1.80529e-08	1.84838	0.760312
HNSC	ENSR00000295959	4.945	1.2373e-12	8.23577e-12	1.20765	0.244216
HNSC	ENSR00000297153	16.7672	1.15831e-08	3.89556e-08	1.95908	0.11684
HNSC	ENSR00000298166	47.5644	3.87348e-05	7.71075e-05	1.50879	0.0317211
HNSC	ENSR00000298227	2.10829	0.0024197	0.00368141	0.739702	0.350854
HNSC	ENSR00000298233	11.7483	2.54883e-10	1.18022e-09	1.89504	0.161303
HNSC	ENSR00000298296	13.7626	8.83082e-12	5.2249e-11	1.34115	0.0974493
HNSC	ENSR00000298347	13.2088	8.55166e-13	5.92522e-12	3.14966	0.238452
HNSC	ENSR00000298730	10.0612	3.74034e-13	2.87961e-12	2.47285	0.245781
HNSC	ENSR00000299273	2.834	2.18053e-05	4.48026e-05	1.76201	0.621742
HNSC	ENSR00000299617	-2.55486	1.45839e-08	4.82854e-08	2.66515	6.80909
HNSC	ENSR00000299618	-2.55323	1.50227e-08	4.94821e-08	2.66671	6.80873
HNSC	ENSR00000301581	12.2836	1.74435e-15	2.95842e-14	4.84565	0.394482
HNSC	ENSR00000301860	7.00854	6.16876e-13	4.53085e-12	2.49736	0.356331
HNSC	ENSR00000301957	2.44657	4.16632e-07	1.11857e-06	1.15491	0.472053
HNSC	ENSR00000301990	13.9488	1.4767e-12	9.53141e-12	1.18644	0.0850564
HNSC	ENSR00000302514	59.1522	7.06267e-08	2.09909e-07	3.95592	0.0668769
HNSC	ENSR00000302515	60.5058	6.9442e-08	2.07352e-07	3.9946	0.0660201
HNSC	ENSR00000302777	5.08887	0.00172597	0.00270981	1.41898	0.278841
HNSC	ENSR00000302778	5.972	0.00619742	0.00881994	9.75809	1.63397
HNSC	ENSR00000303942	5.88833	3.26192e-11	1.73697e-10	3.04271	0.516735
HNSC	ENSR00000304261	24.3507	1.87557e-05	3.8661e-05	1.80052	0.073941
HNSC	ENSR00000305840	2.90712	0.0036321	0.00543539	2.64209	0.908836
HNSC	ENSR00000306127	8.92812	6.45265e-09	2.29069e-08	3.38849	0.379529
HNSC	ENSR00000306128	8.65207	4.48362e-09	1.64657e-08	7.53229	0.870576
HNSC	ENSR00000306140	2.97487	9.8669e-09	3.37163e-08	1.85528	0.623652
HNSC	ENSR00000306266	-2.01884	1.69558e-05	3.51777e-05	3.07456	6.20704
HNSC	ENSR00000307761	77.0591	0.00254654	0.00385602	3.52383	0.0457289
HNSC	ENSR00000307782	2.67848	1.25947e-06	3.06588e-06	1.60524	0.599311
HNSC	ENSR00000307921	15.6384	7.99535e-09	2.77664e-08	2.02461	0.129464
HNSC	ENSR00000307922	15.0889	4.1837e-07	1.11857e-06	2.02129	0.133959
HNSC	ENSR00000307963	16.9249	8.36792e-09	2.89032e-08	3.12722	0.184771
HNSC	ENSR00000309024	15.4025	7.81049e-11	3.96104e-10	1.55119	0.10071
HNSC	ENSR00000310079	4.64883	2.34154e-08	7.26332e-08	1.49179	0.320895
HNSC	ENSR00000310566	1.80858	0.000878487	0.00142115	1.78699	0.988062
HNSC	ENSR00000310568	2.16313	4.22944e-05	8.29023e-05	1.25518	0.580261
HNSC	ENSR00000312589	9.75782	2.00649e-08	6.30598e-08	1.76608	0.180991
HNSC	ENSR00000312598	7.93261	5.41751e-09	1.94483e-08	2.22602	0.280617
HNSC	ENSR00000312599	7.88351	8.77026e-09	3.01301e-08	1.86471	0.236533
HNSC	ENSR00000313345	7.80113	1.76942e-08	5.65331e-08	5.95077	0.762809
HNSC	ENSR00000313384	19.7074	9.97385e-17	2.27617e-15	4.25625	0.215972
HNSC	ENSR00000313680	2.71428	2.57103e-05	5.26566e-05	1.41669	0.521938
HNSC	ENSR00000314177	2.60615	1.71849e-09	6.69583e-09	1.21642	0.466748
HNSC	ENSR00000314379	1.71458	0.0042174	0.0062681	1.01335	0.591017
HNSC	ENSR00000314722	41.1411	1.91646e-15	2.98687e-14	18.3858	0.446896
HNSC	ENSR00000315700	11.2168	2.48402e-20	2.64548e-18	6.71759	0.598888
HNSC	ENSR00000317258	13.8852	7.13962e-15	9.31064e-14	2.12332	0.15292
HNSC	ENSR00000317500	5.343	0.000726819	0.00119393	1.83707	0.343827
HNSC	ENSR00000317501	5.06552	0.000800296	0.00130124	1.32083	0.260749
HNSC	ENSR00000317885	14.5468	3.26709e-13	2.54594e-12	4.36506	0.30007
HNSC	ENSR00000317886	13.3203	1.50683e-13	1.30117e-12	4.82163	0.361976
HNSC	ENSR00000317887	12.5915	6.97669e-14	6.46102e-13	3.82066	0.303432
HNSC	ENSR00000318131	-1.62947	1.17387e-07	3.42514e-07	1.14614	1.8676
HNSC	ENSR00000318417	30.2876	5.77345e-07	1.48162e-06	2.48687	0.0821086
HNSC	ENSR00000318752	20.4359	2.90566e-16	5.98941e-15	7.64173	0.373937
HNSC	ENSR00000319650	68.6351	8.53896e-05	0.000160956	3.41169	0.0497077
HNSC	ENSR00000320261	7.32127	1.06191e-21	6.78562e-19	7.12488	0.973176
HNSC	ENSR00000320282	11.5458	3.90686e-16	7.56511e-15	1.85636	0.160781
HNSC	ENSR00000320403	22.9936	5.03806e-18	1.89372e-16	4.31223	0.187541
HNSC	ENSR00000320404	22.5427	5.45266e-18	1.93569e-16	4.32431	0.191828
HNSC	ENSR00000320976	22.4317	0.000425067	0.000718566	2.35798	0.105118
HNSC	ENSR00000321885	12.7143	4.69995e-15	6.25681e-14	3.6696	0.288619
HNSC	ENSR00000321886	14.4895	3.23938e-15	4.59991e-14	2.20631	0.15227
HNSC	ENSR00000322859	16.4027	3.01543e-14	3.05851e-13	1.82134	0.111039
HNSC	ENSR00000322897	21.3397	1.14165e-07	3.3464e-07	2.00974	0.0941784
HNSC	ENSR00000323635	7.26367	1.84402e-15	2.95842e-14	3.45913	0.476224
HNSC	ENSR00000323636	7.25569	1.85191e-15	2.95842e-14	3.45807	0.476601
HNSC	ENSR00000324469	6.17896	1.36497e-12	8.99194e-12	1.20706	0.19535
HNSC	ENSR00000324472	2.24576	9.07598e-11	4.56657e-10	1.67097	0.744055
HNSC	ENSR00000324642	18.8153	1.12768e-14	1.33442e-13	6.8867	0.366016
HNSC	ENSR00000325900	30.6157	6.75982e-06	1.44466e-05	1.57794	0.0515401
HNSC	ENSR00000325993	14.2201	2.05542e-08	6.4069e-08	1.86335	0.131037
HNSC	ENSR00000326274	19.5128	2.48184e-10	1.15759e-09	1.82687	0.0936244
HNSC	ENSR00000326525	1.77718	3.39916e-05	6.80897e-05	2.15042	1.21002
HNSC	ENSR00000326714	2.06842	3.14486e-07	8.66193e-07	2.52495	1.22072
HNSC	ENSR00000326719	4.67064	2.47427e-14	2.5919e-13	5.34796	1.14502
HNSC	ENSR00000326736	48.2175	6.80581e-11	3.5357e-10	4.30108	0.0892015
HNSC	ENSR00000327491	11.3708	9.38646e-14	8.5685e-13	2.15177	0.189237
HNSC	ENSR00000327504	16.7529	2.03042e-14	2.27621e-13	2.51702	0.150244
HNSC	ENSR00000328872	3.26251	1.45116e-06	3.51245e-06	1.97745	0.606114
HNSC	ENSR00000328875	3.44782	6.84685e-05	0.00013094	1.37689	0.399352
HNSC	ENSR00000329754	-3.14664	1.6708e-07	4.78763e-07	1.35046	4.24943
HNSC	ENSR00000329755	-3.12724	1.53863e-07	4.42877e-07	1.2767	3.99254
HNSC	ENSR00000329960	-3.07261	5.87711e-07	1.50219e-06	1.78502	5.48466
HNSC	ENSR00000329961	-3.02399	8.12045e-07	2.01123e-06	1.95291	5.90559
HNSC	ENSR00000332958	15.7208	4.28477e-10	1.87532e-09	2.14607	0.136512
HNSC	ENSR00000332994	2.13571	3.9414e-05	7.79739e-05	1.06039	0.496503
HNSC	ENSR00000333924	2.34118	0.00188305	0.0029348	0.783887	0.334825
HNSC	ENSR00000333971	2.25449	0.00774438	0.010758	6.59496	2.92526
HNSC	ENSR00000334980	24.2368	6.57619e-09	2.32165e-08	3.05315	0.125972
HNSC	ENSR00000335037	2.95452	8.73309e-05	0.000163649	1.53464	0.519422
HNSC	ENSR00000335975	20.6046	2.98857e-10	1.36407e-09	3.27029	0.158716
HNSC	ENSR00000336428	13.6582	3.73841e-12	2.31927e-11	7.40985	0.54252
HNSC	ENSR00000336429	16.7252	2.46527e-15	3.6635e-14	9.81744	0.586987
HNSC	ENSR00000337550	2.41166	1.17589e-05	2.47984e-05	5.42887	2.25109
HNSC	ENSR00000337551	2.73433	1.91586e-06	4.55105e-06	4.45621	1.62973
HNSC	ENSR00000337777	5.0023	4.05845e-06	8.94258e-06	0.980639	0.196038
HNSC	ENSR00000337904	18.7247	1.43356e-13	1.27229e-12	5.13703	0.274344
HNSC	ENSR00000337905	18.6902	1.46325e-13	1.28084e-12	5.14281	0.275161
HNSC	ENSR00000337906	18.6674	1.56495e-13	1.33334e-12	5.13683	0.275177
HNSC	ENSR00000337957	3.33464	1.1486e-09	4.67489e-09	1.27793	0.383229
HNSC	ENSR00000338188	1.99735	3.96789e-05	7.82555e-05	2.07027	1.03651
HNSC	ENSR00000339537	113.363	0.000109241	0.000201749	19.5682	0.172616
HNSC	ENSR00000340671	22.7841	3.3854e-09	1.26304e-08	2.92132	0.128218
HNSC	ENSR00000340749	14.7661	8.62356e-13	5.92522e-12	1.35596	0.0918293
HNSC	ENSR00000341436	7.17777	4.12913e-10	1.8323e-09	1.45595	0.202841
HNSC	ENSR00000341590	21.5983	8.91526e-15	1.09555e-13	2.55405	0.118252
HNSC	ENSR00000341825	1.61309	1.60164e-05	3.35098e-05	1.52005	0.942322
HNSC	ENSR00000342021	5.53977	4.02897e-10	1.80036e-09	10.3227	1.86338
KICH	ENSR00000000138	-64.588	2.11871e-17	7.65915e-15	0.0535462	3.45845
KICH	ENSR00000000408	-11.9593	5.55395e-08	5.99329e-07	0.410483	4.90908
KICH	ENSR00000001589	3.00467	0.0010735	0.00210907	1.62317	0.540217
KICH	ENSR00000001590	3.14489	0.000866727	0.00174553	2.30228	0.732071
KICH	ENSR00000002575	7.12778	9.57972e-08	9.11334e-07	2.97953	0.418017
KICH	ENSR00000002576	6.02066	6.00156e-07	3.52774e-06	2.02189	0.335825
KICH	ENSR00000002577	5.91889	5.4899e-07	3.30701e-06	1.5322	0.258866
KICH	ENSR00000004192	13.9315	1.08483e-05	3.64806e-05	1.84668	0.132554
KICH	ENSR00000004193	12.9596	5.08148e-06	1.95421e-05	3.27006	0.252327
[truncated: 6,764 more rows]
