# Supplementary material for: Transcriptional landscape and clinical utility of enhancer RNAs for eRNA-targeted therapy in cancer
Source: Nat Commun. 2019 Oct 8;10:4562. doi: 10.1038/s41467-019-12543-5 (PMC6783481; doi:10.1038/s41467-019-12543-5)
Supplement: Supplementary file 9 — Supplementary Data 7 [file 41467_2019_12543_MOESM9_ESM.xlsx]

## Sheet: Data S7
eRNA	Drug name	Correlation type	Database	FDR
NET1e	austocystin	Negative	CTRP	2.1935e-13
NET1e	PD 153035	Negative	CTRP	1.36302e-08
NET1e	afatinib	Negative	CTRP	6.67553e-10
NET1e	lapatinib	Negative	CTRP	7.45073e-09
NET1e	canertinib	Negative	CTRP	1.2001e-07
NET1e	ibrutinib	Negative	CTRP	1.51691e-05
NET1e	neratinib	Negative	CTRP	1.65579e-06
NET1e	erlotinib	Negative	CTRP	7.75045e-06
NET1e	BYL-719	Negative	CTRP	0.00135938
NET1e	WZ8040	Negative	CTRP	0.00243817
NET1e	saracatinib	Negative	CTRP	0.00151648
NET1e	vandetanib	Negative	CTRP	0.00281427
NET1e	gefitinib	Negative	CTRP	0.00487667
NET1e	MI-1	Negative	CTRP	0.0150524
NET1e	TG-101348	Positive	CTRP	0.0452797
NET1e	chlorambucil	Positive	CTRP	0.0469105
NET1e	GSK461364	Positive	CTRP	0.0463205
NET1e	CI-976	Positive	CTRP	0.0463205
NET1e	RG-108	Positive	CTRP	0.0341372
NET1e	tandutinib	Positive	CTRP	0.0315758
NET1e	BMS-195614	Positive	CTRP	0.0295601
NET1e	UNC0638	Positive	CTRP	0.0195819
NET1e	etoposide	Positive	CTRP	0.0169993
NET1e	CAY10618	Positive	CTRP	0.0161553
NET1e	vemurafenib	Positive	CTRP	0.0165494
NET1e	methotrexate	Positive	CTRP	0.0176284
NET1e	doxorubicin	Positive	CTRP	0.0122147
NET1e	manumycin A	Positive	CTRP	0.0128995
NET1e	bortezomib	Positive	CTRP	0.0120184
NET1e	IC-87114	Positive	CTRP	0.0094966
NET1e	SU11274	Positive	CTRP	0.0069747
NET1e	MST-312	Positive	CTRP	0.0062463
NET1e	ML239	Positive	CTRP	0.00624289
NET1e	imatinib	Positive	CTRP	0.00670754
NET1e	YM-155	Positive	CTRP	0.0080874
NET1e	NSC95397	Positive	CTRP	0.00992113
NET1e	DBeQ	Positive	CTRP	0.00524328
NET1e	MLN2238	Positive	CTRP	0.00468999
NET1e	NVP-BSK805	Positive	CTRP	0.00487667
NET1e	sunitinib	Positive	CTRP	0.00468999
NET1e	dacarbazine	Positive	CTRP	0.00399151
NET1e	lenvatinib	Positive	CTRP	0.00386381
NET1e	ouabain	Positive	CTRP	0.00270829
NET1e	CIL56	Positive	CTRP	0.0466368
NET1e	axitinib	Positive	CTRP	0.00155196
NET1e	KW-2449	Positive	CTRP	0.00145768
NET1e	pazopanib	Positive	CTRP	0.00135938
NET1e	nutlin-3	Positive	CTRP	0.00137068
NET1e	NSC48300	Positive	CTRP	0.00106493
NET1e	sorafenib	Positive	CTRP	0.000704548
NET1e	ML320	Positive	CTRP	0.000790223
NET1e	LY-2183240	Positive	CTRP	0.000534275
NET1e	fluvastatin	Positive	CTRP	0.000539035
NET1e	AT7867	Positive	CTRP	0.000557455
NET1e	erastin	Positive	CTRP	0.000287479
NET1e	CHIR-99021	Positive	CTRP	0.000351847
NET1e	STF-31	Positive	CTRP	0.000225594
NET1e	AZD4547	Positive	CTRP	0.000296015
NET1e	niclosamide	Positive	CTRP	6.0274e-05
NET1e	lovastatin	Positive	CTRP	2.18808e-05
NET1e	obatoclax	Positive	CTRP	1.93422e-05
NET1e	CIL70	Positive	CTRP	0.00352683
NET1e	QS-11	Positive	CTRP	0.0278365
NET1e	CCT036477	Positive	CTRP	3.12238e-06
NET1e	1S,3R-RSL-3	Positive	CTRP	1.22534e-06
NET1e	SID 26681509	Positive	CTRP	8.33264e-06
NET1e	ML162	Positive	CTRP	5.83889e-07
NET1e	dabrafenib	Positive	CTRP	0.000347267
NET1e	staurosporine	Positive	CTRP	0.00487667
NET1e	ML210	Positive	CTRP	1.63623e-09
NET1e	Afatinib	Negative	GDSC	1.58115e-09
NET1e	Lapatinib	Negative	GDSC	0.0413657
NET1e	Gefitinib	Negative	GDSC	0.000169474
NET1e	CP724714	Negative	GDSC	0.000159006
NET1e	CH5424802	Negative	GDSC	0.00033238
NET1e	Cetuximab	Negative	GDSC	0.00168817
NET1e	SGC0946	Negative	GDSC	0.00408923
NET1e	GSK690693	Negative	GDSC	0.0122147
NET1e	WZ3105	Negative	GDSC	0.0143437
NET1e	BMS-708163	Negative	GDSC	0.0169993
NET1e	AC220	Negative	GDSC	0.0176284
NET1e	GW-2580	Negative	GDSC	0.0211343
NET1e	KIN001-102	Negative	GDSC	0.0253243
NET1e	OSI-930	Negative	GDSC	0.0280105
NET1e	EKB-569	Negative	GDSC	0.0285148
NET1e	Foretinib	Positive	GDSC	0.0214908
NET1e	Axitinib	Positive	GDSC	0.0275323
NET1e	Dabrafenib	Positive	GDSC	0.0177827
NET1e	AP-24534	Positive	GDSC	0.0139075
NET1e	Midostaurin	Positive	GDSC	0.00742646
NET1e	PFI-1	Positive	GDSC	0.00670754
NET1e	DMOG	Positive	GDSC	0.00670754
NET1e	PD-0332991	Positive	GDSC	0.0112079
NET1e	Vinblastine	Positive	GDSC	0.00411432
NET1e	Cytarabine	Positive	GDSC	0.00404675
NET1e	Elesclomol	Positive	GDSC	0.0018289
NET1e	GSK429286A	Positive	GDSC	0.000405608
NET1e	YK 4-279	Positive	GDSC	0.000462242
NET1e	Talazoparib	Positive	GDSC	0.000158326
NET1e	BEZ235	Positive	GDSC	0.000424091
NET1e	Cisplatin	Positive	GDSC	0.00025028
NET1e	CHIR-99021	Positive	GDSC	6.2668e-05
NET1e	Bleomycin (50 uM)	Positive	GDSC	4.67411e-05
NET1e	FK866	Positive	GDSC	5.15079e-05
NET1e	Temsirolimus	Positive	GDSC	7.4507e-05
NET1e	HG-6-64-1	Positive	GDSC	8.33264e-06
NET1e	CEP-701	Positive	GDSC	2.11284e-05
NET1e	SN-38	Positive	GDSC	3.12238e-06
NET1e	Camptothecin	Positive	GDSC	1.51691e-05
NET1e	BX-795	Positive	GDSC	4.70554e-06
NET1e	GSK269962A	Positive	GDSC	4.587e-07
NET1e	Bortezomib	Positive	GDSC	0.00981093
NET1e	(5Z)-7-Oxozeaenol	Positive	GDSC	1.2001e-07
NET1e	AZD7762	Positive	GDSC	4.7727e-07
NET1e	TW 37	Positive	GDSC	2.27148e-08
NET1e	piperlongumine	Positive	GDSC	6.67553e-10
