# Supplementary material for: Transcriptional landscape and clinical utility of enhancer RNAs for eRNA-targeted therapy in cancer
Source: Nat Commun. 2019 Oct 8;10:4562. doi: 10.1038/s41467-019-12543-5 (PMC6783481; doi:10.1038/s41467-019-12543-5)
Supplement: Supplementary file 10 — Supplementary Data 8 [file 41467_2019_12543_MOESM10_ESM.xlsx]

## Sheet: Data S8
Cancer type	eRNA ID	Survival FDR (Cox model)	Subtype FDR	Stage FDR	Grade FDR	Smoking history FDR
ACC	ENSR00000006992	0.893551	NA	0.00843757	NA	NA
ACC	ENSR00000011593	0.00337194	NA	0.563856	NA	NA
ACC	ENSR00000011610	0.0224783	NA	0.344671	NA	NA
ACC	ENSR00000012140	0.0192719	NA	0.401743	NA	NA
ACC	ENSR00000012544	0.00237232	NA	0.00802524	NA	NA
ACC	ENSR00000012873	4.02608e-05	NA	0.107659	NA	NA
ACC	ENSR00000012874	6.69033e-06	NA	0.0387977	NA	NA
ACC	ENSR00000012875	1.70936e-05	NA	0.0481174	NA	NA
ACC	ENSR00000014087	9.47501e-05	NA	0.0782874	NA	NA
ACC	ENSR00000017506	0.0034856	NA	0.435367	NA	NA
ACC	ENSR00000017507	0.00209872	NA	0.729168	NA	NA
ACC	ENSR00000026468	6.67562e-05	NA	0.000282883	NA	NA
ACC	ENSR00000031041	0.000337252	NA	0.250856	NA	NA
ACC	ENSR00000031042	0.00292456	NA	0.173074	NA	NA
ACC	ENSR00000031043	0.0115204	NA	0.0756559	NA	NA
ACC	ENSR00000031396	0.00965691	NA	0.179223	NA	NA
ACC	ENSR00000031397	0.00696321	NA	0.147247	NA	NA
ACC	ENSR00000032981	0.0109338	NA	0.0926519	NA	NA
ACC	ENSR00000033973	0.480649	NA	0.0487739	NA	NA
ACC	ENSR00000039212	0.033271	NA	0.116447	NA	NA
ACC	ENSR00000039213	0.0272179	NA	0.0632163	NA	NA
ACC	ENSR00000041252	0.00975884	NA	0.050448	NA	NA
ACC	ENSR00000044718	0.0464001	NA	0.0567869	NA	NA
ACC	ENSR00000053382	0.0494592	NA	0.125339	NA	NA
ACC	ENSR00000053727	0.750678	NA	0.0278923	NA	NA
ACC	ENSR00000057216	0.0054581	NA	0.0575932	NA	NA
ACC	ENSR00000062683	0.03378	NA	0.0857686	NA	NA
ACC	ENSR00000062684	0.0238712	NA	0.128394	NA	NA
ACC	ENSR00000065683	0.00123832	NA	0.385557	NA	NA
ACC	ENSR00000065684	0.00123637	NA	0.385522	NA	NA
ACC	ENSR00000065685	0.000418708	NA	0.367556	NA	NA
ACC	ENSR00000065731	0.38511	NA	0.0317309	NA	NA
ACC	ENSR00000065732	0.406811	NA	0.0293987	NA	NA
ACC	ENSR00000072290	0.00627504	NA	0.321198	NA	NA
ACC	ENSR00000072291	0.00545074	NA	0.302951	NA	NA
ACC	ENSR00000072292	0.0172336	NA	0.472364	NA	NA
ACC	ENSR00000075512	0.00104054	NA	0.00116989	NA	NA
ACC	ENSR00000080396	0.161501	NA	0.0025333	NA	NA
ACC	ENSR00000082561	0.0617857	NA	0.0459278	NA	NA
ACC	ENSR00000084375	0.133376	NA	0.0300605	NA	NA
ACC	ENSR00000085043	0.119762	NA	0.00487496	NA	NA
ACC	ENSR00000089611	0.00384536	NA	0.33501	NA	NA
ACC	ENSR00000090018	0.0178464	NA	0.188439	NA	NA
ACC	ENSR00000092461	0.0315307	NA	0.112789	NA	NA
ACC	ENSR00000092462	0.0272855	NA	0.121439	NA	NA
ACC	ENSR00000095059	0.028622	NA	0.342006	NA	NA
ACC	ENSR00000100122	0.0139352	NA	0.182629	NA	NA
ACC	ENSR00000109507	9.57807e-07	NA	0.0144034	NA	NA
ACC	ENSR00000111305	0.036201	NA	0.0219352	NA	NA
ACC	ENSR00000114581	0.0139945	NA	0.595056	NA	NA
ACC	ENSR00000117252	0.00498603	NA	0.304625	NA	NA
ACC	ENSR00000118679	8.13423e-05	NA	0.00834163	NA	NA
ACC	ENSR00000122957	0.0055367	NA	0.179812	NA	NA
ACC	ENSR00000123167	0.893801	NA	0.0225636	NA	NA
ACC	ENSR00000128364	0.000102343	NA	0.209082	NA	NA
ACC	ENSR00000130037	0.00973398	NA	0.452569	NA	NA
ACC	ENSR00000133326	0.026106	NA	0.165909	NA	NA
ACC	ENSR00000135812	0.0392198	NA	0.497504	NA	NA
ACC	ENSR00000137765	0.0105879	NA	0.129417	NA	NA
ACC	ENSR00000140270	0.0179709	NA	0.185285	NA	NA
ACC	ENSR00000142648	0.0065195	NA	0.563096	NA	NA
ACC	ENSR00000154577	0.201323	NA	0.00194797	NA	NA
ACC	ENSR00000156405	0.0112277	NA	0.2782	NA	NA
ACC	ENSR00000158163	0.00204009	NA	0.0259663	NA	NA
ACC	ENSR00000163158	0.0210453	NA	0.673579	NA	NA
ACC	ENSR00000166220	3.02104e-06	NA	0.00376399	NA	NA
ACC	ENSR00000169560	0.0379831	NA	0.0406397	NA	NA
ACC	ENSR00000177388	0.908982	NA	0.0400835	NA	NA
ACC	ENSR00000187428	0.0253193	NA	0.0326952	NA	NA
ACC	ENSR00000187429	0.0175354	NA	0.00456546	NA	NA
ACC	ENSR00000190970	0.0254819	NA	0.63325	NA	NA
ACC	ENSR00000195824	0.0142892	NA	0.721502	NA	NA
ACC	ENSR00000199772	0.000720397	NA	0.223607	NA	NA
ACC	ENSR00000199891	0.000248337	NA	0.0941555	NA	NA
ACC	ENSR00000199892	6.93941e-05	NA	0.0648911	NA	NA
ACC	ENSR00000200931	0.0176773	NA	0.854778	NA	NA
ACC	ENSR00000205309	0.0196607	NA	0.575457	NA	NA
ACC	ENSR00000206373	0.0239076	NA	0.258512	NA	NA
ACC	ENSR00000206374	0.0197653	NA	0.301336	NA	NA
ACC	ENSR00000206375	0.0153467	NA	0.274728	NA	NA
ACC	ENSR00000206777	0.0019902	NA	0.170275	NA	NA
ACC	ENSR00000206778	0.00897892	NA	0.349301	NA	NA
ACC	ENSR00000211620	0.912814	NA	0.0261117	NA	NA
ACC	ENSR00000211706	0.0815516	NA	0.0180639	NA	NA
ACC	ENSR00000211831	0.0495429	NA	0.354448	NA	NA
ACC	ENSR00000211927	0.000669201	NA	0.170526	NA	NA
ACC	ENSR00000211928	0.000709151	NA	0.171933	NA	NA
ACC	ENSR00000212882	0.123783	NA	0.0095647	NA	NA
ACC	ENSR00000213403	0.204125	NA	0.00196356	NA	NA
ACC	ENSR00000213692	0.000212371	NA	0.00237881	NA	NA
ACC	ENSR00000218547	0.103923	NA	0.0222034	NA	NA
ACC	ENSR00000218551	0.657511	NA	0.0422085	NA	NA
ACC	ENSR00000223552	0.0299471	NA	0.151256	NA	NA
ACC	ENSR00000223718	0.0181392	NA	0.0185466	NA	NA
ACC	ENSR00000227099	0.0111048	NA	0.720832	NA	NA
ACC	ENSR00000230605	0.00548317	NA	0.101696	NA	NA
ACC	ENSR00000231637	0.00231159	NA	0.067466	NA	NA
ACC	ENSR00000231638	0.00243806	NA	0.0620758	NA	NA
ACC	ENSR00000234910	0.000667437	NA	0.188378	NA	NA
ACC	ENSR00000235108	0.0292966	NA	0.131924	NA	NA
ACC	ENSR00000236806	0.0101938	NA	0.434888	NA	NA
ACC	ENSR00000238462	3.95437e-05	NA	5.37015e-05	NA	NA
ACC	ENSR00000239850	0.000418007	NA	0.0108034	NA	NA
ACC	ENSR00000239851	0.000692579	NA	0.0152437	NA	NA
ACC	ENSR00000240118	0.00377559	NA	0.0293074	NA	NA
ACC	ENSR00000240268	0.834975	NA	0.0318317	NA	NA
ACC	ENSR00000240269	0.740352	NA	0.0239652	NA	NA
ACC	ENSR00000241399	0.0210699	NA	0.205591	NA	NA
ACC	ENSR00000241588	0.396923	NA	0.012229	NA	NA
ACC	ENSR00000241589	0.387633	NA	0.0129616	NA	NA
ACC	ENSR00000243144	0.000147201	NA	0.00932633	NA	NA
ACC	ENSR00000243306	0.00148222	NA	0.252315	NA	NA
ACC	ENSR00000243869	0.0457712	NA	0.00214742	NA	NA
ACC	ENSR00000246413	0.0431399	NA	0.502888	NA	NA
ACC	ENSR00000246820	0.00614871	NA	0.776527	NA	NA
ACC	ENSR00000248391	0.0328877	NA	0.00901567	NA	NA
ACC	ENSR00000248527	1.5186e-05	NA	0.0249707	NA	NA
ACC	ENSR00000251119	0.0257532	NA	0.0248003	NA	NA
ACC	ENSR00000254121	0.00556631	NA	0.329686	NA	NA
ACC	ENSR00000260651	0.0119276	NA	0.0760106	NA	NA
ACC	ENSR00000260823	0.00963116	NA	0.261246	NA	NA
ACC	ENSR00000260944	0.00875727	NA	0.226747	NA	NA
ACC	ENSR00000263789	0.0144711	NA	0.158025	NA	NA
ACC	ENSR00000264041	5.34422e-06	NA	0.0210692	NA	NA
ACC	ENSR00000265834	0.0391697	NA	0.222994	NA	NA
ACC	ENSR00000265836	0.0284668	NA	0.150849	NA	NA
ACC	ENSR00000265837	0.00279023	NA	0.0384327	NA	NA
ACC	ENSR00000268234	0.00207354	NA	0.0464277	NA	NA
ACC	ENSR00000273268	0.00123637	NA	0.385522	NA	NA
ACC	ENSR00000279461	0.0483775	NA	0.0272136	NA	NA
ACC	ENSR00000282063	0.0175226	NA	0.188701	NA	NA
ACC	ENSR00000282764	0.0271419	NA	0.12042	NA	NA
ACC	ENSR00000284906	0.0139353	NA	0.182629	NA	NA
ACC	ENSR00000288892	0.0696467	NA	0.0218707	NA	NA
ACC	ENSR00000288893	0.0702247	NA	0.0216425	NA	NA
ACC	ENSR00000290504	0.00516229	NA	0.00853254	NA	NA
ACC	ENSR00000295962	0.0144329	NA	0.328405	NA	NA
ACC	ENSR00000295963	0.00953133	NA	0.462078	NA	NA
ACC	ENSR00000297873	0.0358228	NA	0.43808	NA	NA
ACC	ENSR00000298756	0.000801604	NA	0.0172353	NA	NA
ACC	ENSR00000299617	0.017971	NA	0.185281	NA	NA
ACC	ENSR00000299618	0.0182626	NA	0.185594	NA	NA
ACC	ENSR00000304519	0.00696075	NA	0.0112476	NA	NA
ACC	ENSR00000310568	0.0162328	NA	0.0552265	NA	NA
ACC	ENSR00000310601	0.00232593	NA	0.188994	NA	NA
ACC	ENSR00000313273	0.000444452	NA	0.394128	NA	NA
ACC	ENSR00000314177	0.00126905	NA	0.00317508	NA	NA
ACC	ENSR00000318631	0.0417533	NA	0.68958	NA	NA
ACC	ENSR00000319283	0.040097	NA	0.449215	NA	NA
ACC	ENSR00000320151	0.197945	NA	0.030313	NA	NA
ACC	ENSR00000320173	0.0155798	NA	0.0256564	NA	NA
ACC	ENSR00000325922	0.476683	NA	0.0396255	NA	NA
ACC	ENSR00000326525	0.122558	NA	0.00947745	NA	NA
ACC	ENSR00000326714	0.0136645	NA	0.0154208	NA	NA
ACC	ENSR00000326719	0.0201246	NA	0.0111485	NA	NA
ACC	ENSR00000328094	0.0170821	NA	0.620649	NA	NA
ACC	ENSR00000333986	5.39887e-05	NA	0.0168443	NA	NA
ACC	ENSR00000335074	0.000684154	NA	0.191025	NA	NA
ACC	ENSR00000335769	0.191254	NA	0.0388445	NA	NA
ACC	ENSR00000336848	0.0053522	NA	0.0772122	NA	NA
ACC	ENSR00000337480	0.81081	NA	0.0285209	NA	NA
ACC	ENSR00000338188	3.58864e-05	NA	0.00510636	NA	NA
ACC	ENSR00000338303	0.00169416	NA	0.188156	NA	NA
ACC	ENSR00000341824	0.610065	NA	0.0277613	NA	NA
ACC	ENSR00000341825	0.480702	NA	0.0144834	NA	NA
ACC	ENSR00000342021	5.24351e-05	NA	0.0629352	NA	NA
ACC	ENSR00000343185	0.029853	NA	0.0488087	NA	NA
ACC	ENSR00000343186	0.0390191	NA	0.0709407	NA	NA
ACC	ENSR00000343276	1.54052e-05	NA	0.0248463	NA	NA
BLCA	ENSR00000004187	0.63642	0.0929578	0.026192	0.285527	0.593317
BLCA	ENSR00000004207	0.194554	0.00144353	0.0685717	0.173124	0.624009
BLCA	ENSR00000004535	0.725512	0.277276	0.0477529	0.545862	0.0464677
BLCA	ENSR00000006992	0.232342	0.00515717	0.182297	0.273469	0.0350493
BLCA	ENSR00000009091	0.704087	0.412757	0.000388178	0.574187	0.0301011
BLCA	ENSR00000009999	0.571312	0.319989	0.0367026	0.727109	0.426299
BLCA	ENSR00000010205	0.764698	0.016981	0.0788669	0.00333636	0.113093
BLCA	ENSR00000011593	0.327778	0.972085	0.13469	0.0141845	0.508407
BLCA	ENSR00000011610	0.144145	0.38722	0.02658	0.00443246	0.525657
BLCA	ENSR00000012237	0.573938	0.142678	0.0201916	0.269602	0.0405702
BLCA	ENSR00000012238	0.526465	0.121505	0.0119941	0.20758	0.0328464
BLCA	ENSR00000012442	0.0341019	0.0573536	0.0242434	0.0015566	0.582121
BLCA	ENSR00000012443	0.0372905	0.0632123	0.0340525	0.001561	0.57597
BLCA	ENSR00000012444	0.0591502	0.0801132	0.23111	0.00119982	0.307185
BLCA	ENSR00000012457	0.132832	0.0130711	0.20685	0.000262465	0.272189
BLCA	ENSR00000012458	0.12771	0.13011	0.228077	0.00716916	0.358836
BLCA	ENSR00000012514	0.731518	0.0490799	0.55603	0.0276603	0.535588
BLCA	ENSR00000012515	0.996961	0.0802968	0.668358	0.0365613	0.609847
BLCA	ENSR00000012544	0.727345	0.0323494	0.0212808	0.00751641	0.65566
BLCA	ENSR00000012873	0.152538	0.0207578	0.0889357	7.51559e-05	0.0176419
BLCA	ENSR00000012874	0.129792	0.011537	0.0394947	4.84108e-05	0.0567907
BLCA	ENSR00000012875	0.0646713	0.0048136	0.0190423	4.02376e-05	0.0527197
BLCA	ENSR00000013279	0.144159	0.0163824	0.0380322	0.265058	0.176139
BLCA	ENSR00000013280	0.157051	0.0138166	0.0359251	0.246325	0.19182
BLCA	ENSR00000013281	0.161182	0.0128416	0.0347018	0.246779	0.194135
BLCA	ENSR00000013685	0.0212005	0.638903	0.361598	0.941278	0.85733
BLCA	ENSR00000013692	0.399473	0.000458552	0.35712	1.46695e-06	0.192749
BLCA	ENSR00000014072	0.442491	0.562387	0.0672319	0.0148551	0.616448
BLCA	ENSR00000014087	0.0580778	0.00222823	0.00866401	0.00243378	0.265772
BLCA	ENSR00000014617	0.96236	0.970103	0.0468748	0.800988	0.712118
BLCA	ENSR00000016312	0.785311	0.00153689	0.0866635	0.0898152	0.173504
BLCA	ENSR00000016313	0.829865	0.00159908	0.0829519	0.0960765	0.181303
BLCA	ENSR00000017505	0.0545986	0.740902	0.361203	0.0190653	0.376006
BLCA	ENSR00000017506	0.061352	0.751544	0.290932	0.0136534	0.452476
BLCA	ENSR00000018883	0.704317	0.000990931	0.109522	0.000118565	0.353865
BLCA	ENSR00000018884	0.668035	0.000763024	0.108177	0.000100476	0.365993
BLCA	ENSR00000018885	0.69435	0.000663163	0.119969	6.7613e-05	0.37987
BLCA	ENSR00000020649	0.0482964	0.849114	1.07328e-05	0.194982	0.38381
BLCA	ENSR00000022210	0.968539	0.295935	0.39688	0.0431096	0.163822
BLCA	ENSR00000022369	0.369697	0.182938	0.356802	0.00943944	0.671545
BLCA	ENSR00000022370	0.358712	0.171358	0.344866	0.00821798	0.655036
BLCA	ENSR00000022371	0.315055	0.144635	0.335818	0.00629508	0.628327
BLCA	ENSR00000023559	0.011192	0.906175	0.241248	0.104287	0.844337
BLCA	ENSR00000023560	0.0105289	0.918774	0.22293	0.107128	0.844512
BLCA	ENSR00000023561	0.0105309	0.919249	0.223332	0.107063	0.844243
BLCA	ENSR00000023842	0.525077	0.703449	0.224374	0.00825525	0.254209
BLCA	ENSR00000023843	0.483018	0.653227	0.155133	0.0116131	0.272374
BLCA	ENSR00000026468	0.540463	0.0217541	0.239748	0.935596	0.399609
BLCA	ENSR00000027155	0.69854	0.0380195	0.113504	1.343e-05	0.178806
BLCA	ENSR00000027476	0.73863	0.0390064	0.245872	0.00346106	0.547009
BLCA	ENSR00000027558	0.79444	0.693141	0.858348	0.408733	0.0356248
BLCA	ENSR00000027726	0.905394	0.0297315	0.839256	0.0175927	0.156164
BLCA	ENSR00000027731	0.187575	0.00271269	0.024803	0.000122746	0.000299973
BLCA	ENSR00000028752	0.570989	0.0306633	0.107385	0.000513596	0.110883
BLCA	ENSR00000030867	0.990258	0.000252447	0.0700232	0.000187526	0.130877
BLCA	ENSR00000031041	0.423597	0.0769411	0.0202243	0.0154356	0.0536111
BLCA	ENSR00000031547	0.200969	0.00192251	0.00390187	6.1438e-06	0.0100999
BLCA	ENSR00000031548	0.199819	0.00177839	0.00366666	4.52095e-06	0.0100582
BLCA	ENSR00000031571	0.206066	0.00479107	0.00949043	4.8401e-05	0.0171996
BLCA	ENSR00000031572	0.218509	0.00550038	0.010897	4.89418e-05	0.0179079
BLCA	ENSR00000031585	0.418046	0.00308639	0.0320025	0.116137	0.149677
BLCA	ENSR00000031905	0.244232	0.822778	0.189814	0.49325	0.0055118
BLCA	ENSR00000032843	0.0854572	0.0075845	0.639596	0.409156	0.334834
BLCA	ENSR00000032844	0.0976665	0.0184389	0.617797	0.525502	0.273404
BLCA	ENSR00000032851	0.106663	0.00267299	0.13574	0.00206569	0.0164499
BLCA	ENSR00000032981	0.414188	0.0100569	0.322752	0.00085365	0.00951511
BLCA	ENSR00000033973	0.0162611	0.000490598	0.810251	0.00771955	0.726717
BLCA	ENSR00000034556	0.361064	0.00983328	3.51196e-05	2.03894e-05	0.139488
BLCA	ENSR00000035401	0.73937	0.120945	3.74439e-05	0.114265	0.299583
BLCA	ENSR00000035403	0.450504	0.429486	0.00166648	0.45861	0.101921
BLCA	ENSR00000035643	0.95529	0.0622899	0.0142553	0.120612	0.191204
BLCA	ENSR00000037509	0.0689904	0.0495487	0.0295198	4.64923e-05	0.252309
BLCA	ENSR00000038731	0.150715	0.00760532	0.117527	0.116276	0.755746
BLCA	ENSR00000040210	0.813606	0.0908246	0.307051	0.0216682	0.760564
BLCA	ENSR00000040211	0.805924	0.0750569	0.293867	0.0180969	0.752111
BLCA	ENSR00000040212	0.775903	0.0774809	0.30238	0.0182341	0.775604
BLCA	ENSR00000040994	0.0759829	0.0283639	0.427099	0.900648	0.392878
BLCA	ENSR00000043150	0.682887	0.26071	0.00728662	0.818504	0.759132
BLCA	ENSR00000043973	0.853144	0.865724	0.895217	0.597844	0.0233724
BLCA	ENSR00000047484	0.648133	0.916355	0.441218	0.0410323	0.150146
BLCA	ENSR00000048505	0.967676	0.00800307	0.230287	0.276612	0.17202
BLCA	ENSR00000049322	0.394381	0.0482244	0.0127914	0.140893	0.226407
BLCA	ENSR00000049323	0.402535	0.0581655	0.0111835	0.180573	0.227341
BLCA	ENSR00000051395	0.332974	0.0122393	0.926062	9.54777e-05	0.841495
BLCA	ENSR00000051396	0.513816	0.0540465	0.942702	0.00220466	0.894296
BLCA	ENSR00000051397	0.838239	0.227997	0.972093	0.0229015	0.933639
BLCA	ENSR00000060694	0.936559	0.0195085	0.288079	0.0624509	0.258102
BLCA	ENSR00000061968	0.631345	0.276145	0.0376405	0.021843	0.707002
BLCA	ENSR00000062792	0.257849	8.16473e-06	0.0113932	4.53696e-05	0.755092
BLCA	ENSR00000065658	0.13668	0.0283525	0.659633	0.00376302	0.102941
BLCA	ENSR00000065683	0.970405	0.234832	0.180717	0.000497369	0.682221
BLCA	ENSR00000065684	0.970226	0.23487	0.180729	0.000497469	0.682285
BLCA	ENSR00000065685	0.94586	0.279893	0.261117	0.000231829	0.90997
BLCA	ENSR00000066668	0.0393172	0.463737	0.000516871	0.0166248	0.088773
BLCA	ENSR00000066766	0.897208	0.025446	0.750642	0.303045	0.0978246
BLCA	ENSR00000072942	0.0125106	0.34349	0.467427	0.880435	0.0231617
BLCA	ENSR00000072943	0.0121072	0.341403	0.462643	0.887076	0.0233864
BLCA	ENSR00000075512	0.308942	0.791197	0.195137	0.048996	0.0619395
BLCA	ENSR00000075569	0.742369	0.723138	0.00637942	0.290667	0.534391
BLCA	ENSR00000077106	0.176283	0.00166555	0.00520105	0.0252458	0.335199
BLCA	ENSR00000080385	0.70423	0.000960286	0.00204536	0.0235168	0.271129
BLCA	ENSR00000080392	0.626443	8.62307e-05	0.00209186	0.0438895	0.31867
BLCA	ENSR00000080396	0.756062	0.103233	0.0348743	0.0612578	0.276937
BLCA	ENSR00000080397	0.528938	0.0404588	0.0214276	0.00290118	0.472713
BLCA	ENSR00000082211	0.788115	0.00705798	0.0723477	0.00446026	0.48223
BLCA	ENSR00000083753	0.504914	0.273422	0.864215	0.0136269	0.0683301
BLCA	ENSR00000084886	0.858689	0.00835303	0.0180784	1.22582e-05	0.212394
BLCA	ENSR00000085210	0.986429	0.0447301	0.0470737	0.198135	0.342911
BLCA	ENSR00000085211	0.918359	0.0532561	0.0175756	0.230878	0.332353
BLCA	ENSR00000089785	0.770015	0.0448523	0.000293999	0.0117411	0.100837
BLCA	ENSR00000090018	0.992171	0.352511	0.031698	0.00702545	0.15013
BLCA	ENSR00000090390	0.838633	0.00339072	0.0445989	0.0156051	0.50579
BLCA	ENSR00000091626	0.405714	0.966203	0.00951924	0.652011	0.356664
BLCA	ENSR00000092878	0.0379446	0.0049057	0.249387	0.0434357	0.0726901
BLCA	ENSR00000093514	0.0675385	0.00164433	0.0163754	0.0546618	0.028099
BLCA	ENSR00000093515	0.0554504	0.000785165	0.0196586	0.0381732	0.0291235
BLCA	ENSR00000093516	0.0642152	0.000698332	0.0333358	0.0177521	0.0288368
BLCA	ENSR00000094095	0.95508	0.0878564	0.407183	0.083832	0.0446171
BLCA	ENSR00000094486	0.128186	0.0559516	0.0167344	0.149852	0.121693
BLCA	ENSR00000094487	0.0928184	0.0304562	0.0321993	0.0886293	0.0958026
BLCA	ENSR00000095059	0.23389	0.000341675	0.00966772	0.000328753	0.185189
BLCA	ENSR00000102816	0.364408	6.12407e-05	0.000465075	1.91262e-07	0.00257318
BLCA	ENSR00000104452	0.821978	0.507576	0.0428488	0.905518	0.639275
BLCA	ENSR00000106260	0.606042	0.00205472	0.000424829	0.557223	0.100983
BLCA	ENSR00000107227	0.274228	3.87787e-07	0.000494049	0.00472392	0.256067
BLCA	ENSR00000108735	0.466451	0.911065	0.440114	0.0296148	0.0115681
BLCA	ENSR00000109507	0.337791	0.119576	0.456628	0.0110534	0.137175
BLCA	ENSR00000111203	0.155231	0.33716	0.0200151	0.251914	0.849752
BLCA	ENSR00000111305	0.655475	0.000777057	0.230268	0.0222447	0.42239
BLCA	ENSR00000113008	0.317645	0.0221838	0.592566	0.197214	0.0804467
BLCA	ENSR00000113746	0.273952	0.519888	0.674507	0.0067239	0.822763
BLCA	ENSR00000113747	0.278543	0.512901	0.659982	0.00651875	0.823759
BLCA	ENSR00000113748	0.254405	0.559834	0.670759	0.00752824	0.832929
BLCA	ENSR00000113854	0.281074	0.18302	0.00654522	0.300251	0.344244
BLCA	ENSR00000115040	0.00523354	0.209707	0.053585	0.525206	0.731346
BLCA	ENSR00000115682	0.943345	0.0401064	0.0199617	0.321516	0.421
BLCA	ENSR00000115683	0.405986	0.00280188	0.00901445	0.0359982	0.137372
BLCA	ENSR00000115689	0.979418	0.000518462	0.00268178	0.000480283	0.53845
BLCA	ENSR00000115690	0.832065	3.77241e-05	0.00256581	5.20684e-06	0.237905
BLCA	ENSR00000115691	0.545738	1.27031e-06	0.00172005	3.66969e-08	0.0958632
BLCA	ENSR00000116100	0.722395	0.475256	0.0376444	0.0994023	0.993993
BLCA	ENSR00000116102	0.56149	0.30404	0.0728513	0.0212924	0.977908
BLCA	ENSR00000116103	0.606687	0.239032	0.0812505	0.00698381	0.973327
BLCA	ENSR00000116671	0.00467243	0.0179455	0.0310976	0.0314496	0.299562
BLCA	ENSR00000116964	0.693064	0.335262	0.0355326	0.201665	0.748265
BLCA	ENSR00000118617	0.0241802	0.100483	0.518503	0.294141	0.0295822
BLCA	ENSR00000118753	0.654156	0.623519	0.02183	0.549572	0.558637
BLCA	ENSR00000122345	0.86239	0.248058	0.000234507	0.246067	0.866534
BLCA	ENSR00000122957	0.982624	0.699532	0.0242716	0.816397	0.309871
BLCA	ENSR00000123167	0.6426	0.957769	0.126821	0.0480777	0.0576582
BLCA	ENSR00000126014	0.386348	0.0864149	0.00266993	0.406692	0.759189
BLCA	ENSR00000126015	0.0700414	0.00269066	0.000103551	0.00373154	0.439304
BLCA	ENSR00000128364	0.0324815	0.891306	0.0663164	0.0137889	0.885444
BLCA	ENSR00000130451	0.0245647	0.937047	0.0475118	0.768985	0.109877
BLCA	ENSR00000132475	0.353953	0.229845	0.374433	0.0483186	0.866404
BLCA	ENSR00000133326	0.529415	0.280837	0.036037	0.0453564	0.420521
BLCA	ENSR00000135034	0.711679	0.0373594	0.88264	0.347064	0.932516
BLCA	ENSR00000135035	0.821783	0.046131	0.929604	0.538488	0.897385
BLCA	ENSR00000135910	0.48817	0.174827	0.973251	0.245048	0.0184608
BLCA	ENSR00000136365	0.3982	0.745831	0.635262	0.627984	0.0411031
BLCA	ENSR00000136906	0.269136	0.41168	0.621606	0.0110074	0.114906
BLCA	ENSR00000136907	0.134273	0.28557	0.772793	0.00826776	0.152953
BLCA	ENSR00000137463	0.562977	0.000995357	0.0256946	0.0191475	0.441699
BLCA	ENSR00000137474	0.676477	0.00420301	0.0078412	0.0127316	0.360349
BLCA	ENSR00000137722	0.770432	0.00901018	0.00600088	0.00314486	0.249105
BLCA	ENSR00000137753	0.43339	0.253834	0.00548407	0.515563	0.0727605
BLCA	ENSR00000138971	0.40301	0.0383317	0.00418252	0.00504785	0.110702
BLCA	ENSR00000138972	0.384663	0.0989439	0.00971572	0.0222121	0.129563
BLCA	ENSR00000138973	0.327266	0.00915102	0.00132944	0.0212462	0.106606
BLCA	ENSR00000138974	0.312235	0.0138664	0.0019727	0.0179475	0.120102
BLCA	ENSR00000138975	0.200467	0.00656738	0.00206236	0.00482716	0.12245
BLCA	ENSR00000140270	0.113177	0.0195098	0.0407057	2.15762e-07	0.555958
BLCA	ENSR00000141543	0.0874885	0.0175106	0.00537905	0.000473264	0.161072
BLCA	ENSR00000141760	0.424168	0.00689294	0.0195926	0.0171099	0.200911
BLCA	ENSR00000141761	0.310396	0.00689733	0.0133849	0.0262775	0.195114
BLCA	ENSR00000141762	0.142685	0.000688332	0.00828301	0.00372163	0.0559595
BLCA	ENSR00000142710	0.854963	0.0909372	0.0169587	4.87149e-06	0.000924677
BLCA	ENSR00000142795	0.873306	0.159355	2.7803e-06	0.780963	0.417071
BLCA	ENSR00000142796	0.810987	0.0921558	1.4725e-05	0.498248	0.377117
BLCA	ENSR00000142797	0.92414	0.0997111	1.13278e-05	0.508928	0.327915
BLCA	ENSR00000142859	0.0608602	0.02435	0.101628	0.00350819	0.0568297
BLCA	ENSR00000143789	0.320042	0.000527202	0.00313476	0.000428044	0.178867
BLCA	ENSR00000144301	0.411084	0.104358	0.000504343	0.261787	0.293074
BLCA	ENSR00000144853	0.111124	0.527507	0.0174533	0.0304628	0.229113
BLCA	ENSR00000145812	0.0853409	0.108108	0.925242	0.0102472	0.879449
BLCA	ENSR00000145813	0.0853193	0.135329	0.929971	0.00947126	0.910558
BLCA	ENSR00000147864	0.144754	0.00084872	0.102079	0.0775321	0.652304
BLCA	ENSR00000148472	0.673839	0.00045398	0.277701	0.0386124	0.19753
BLCA	ENSR00000148474	0.385144	0.00619326	0.139365	0.433322	0.875539
BLCA	ENSR00000148476	0.720488	0.294754	0.376776	0.0181656	0.896774
BLCA	ENSR00000148609	0.682596	0.904918	1.78205e-10	0.855852	0.904992
BLCA	ENSR00000148610	0.113713	0.033508	0.000621808	0.175478	0.947417
BLCA	ENSR00000148611	0.170334	0.0634864	5.73537e-05	0.404399	0.976952
BLCA	ENSR00000148614	0.246279	0.516436	1.4954e-14	0.698779	0.955278
BLCA	ENSR00000148637	0.178738	0.0242738	0.000806895	0.068407	0.734023
BLCA	ENSR00000148638	0.176691	0.0098612	0.000568537	0.19848	0.637692
BLCA	ENSR00000148645	0.0554429	0.0191723	0.0328058	0.0744184	0.919116
BLCA	ENSR00000148646	0.072431	0.0361261	0.0326639	0.0551369	0.805387
BLCA	ENSR00000148786	0.958668	0.974002	0.540606	0.042725	0.4148
BLCA	ENSR00000151513	0.255547	0.00016974	0.0775355	0.291341	0.0293887
BLCA	ENSR00000151820	0.440021	0.482907	0.0116888	0.23054	0.590854
BLCA	ENSR00000151821	0.450676	0.498371	0.011286	0.241361	0.633927
BLCA	ENSR00000154577	0.206005	9.83821e-06	6.85621e-07	1.29469e-05	0.375895
BLCA	ENSR00000156405	0.848069	0.357087	0.751875	0.00727667	0.869195
BLCA	ENSR00000160143	0.337745	0.741112	0.0925366	0.020683	0.913271
BLCA	ENSR00000160397	0.685913	0.34808	0.0325094	0.847252	0.778334
BLCA	ENSR00000161525	0.0700889	0.000247536	0.000595222	6.68138e-07	0.174494
BLCA	ENSR00000163984	0.0787499	0.0428202	0.709686	0.945691	0.357414
BLCA	ENSR00000163985	0.141357	0.0471314	0.765589	0.951394	0.444188
BLCA	ENSR00000164367	0.252961	0.0128665	0.0523972	0.011666	0.349043
BLCA	ENSR00000164478	0.205992	0.00472672	0.0178566	0.000190045	0.601834
BLCA	ENSR00000164479	0.208852	0.00475966	0.0186424	0.000162914	0.599433
BLCA	ENSR00000165726	0.393681	0.403352	0.0474779	0.594541	0.836313
BLCA	ENSR00000165933	0.23844	2.31103e-06	0.00130783	0.000544093	0.260154
BLCA	ENSR00000170421	0.0221588	0.529863	0.224914	0.465021	0.041218
BLCA	ENSR00000170422	0.0297434	0.401988	0.155105	0.326042	0.0426399
BLCA	ENSR00000170423	0.0288115	0.373026	0.131672	0.273678	0.0508183
BLCA	ENSR00000172804	0.458063	0.700405	0.326475	0.652007	0.0196307
BLCA	ENSR00000173220	0.441831	0.0268267	0.696679	0.303604	0.970139
BLCA	ENSR00000173221	0.425768	0.0249651	0.709088	0.297551	0.965168
BLCA	ENSR00000173659	0.818073	0.0063491	0.27458	0.135601	0.294364
BLCA	ENSR00000175995	0.882604	0.0407905	0.304131	0.00224583	0.401647
BLCA	ENSR00000177388	0.974653	0.116784	0.0180104	0.0172729	0.79422
BLCA	ENSR00000179610	0.941883	0.00747139	0.823537	0.00577359	0.157507
BLCA	ENSR00000181258	0.202473	0.000434721	0.000783566	3.16955e-05	0.362182
BLCA	ENSR00000182036	0.903695	0.00866729	0.0167063	0.655299	0.354756
BLCA	ENSR00000186034	0.545344	5.43592e-05	0.00265496	0.000155592	0.654563
BLCA	ENSR00000186035	0.54737	5.53357e-05	0.00256478	0.00015425	0.652483
BLCA	ENSR00000187665	0.482789	1.88199e-07	0.0184745	0.0376073	0.0111588
BLCA	ENSR00000187666	0.468929	1.34662e-07	0.02041	0.0366268	0.0102338
BLCA	ENSR00000188605	0.442867	0.0150281	0.00283006	0.460649	0.137223
BLCA	ENSR00000189515	0.70151	0.00306406	0.0353161	0.0301658	0.361209
BLCA	ENSR00000191818	0.244015	0.0810219	0.0396702	0.230022	0.10359
BLCA	ENSR00000192873	0.683546	0.353615	0.0120526	0.664129	0.154226
BLCA	ENSR00000195227	0.286264	0.174118	0.0384818	0.414719	0.0616753
BLCA	ENSR00000195824	0.989258	0.879961	0.664927	0.0424793	0.0431526
BLCA	ENSR00000196019	0.550554	0.292093	0.0191244	0.940494	0.984109
BLCA	ENSR00000197050	0.283751	0.00194136	0.0106465	0.0608708	0.267428
BLCA	ENSR00000197051	0.242442	0.00111525	0.00732186	0.0446042	0.242142
BLCA	ENSR00000197645	0.335371	0.00151001	0.000825974	0.000240854	0.0728346
BLCA	ENSR00000197646	0.381965	0.00479996	0.00146488	0.000343661	0.113974
BLCA	ENSR00000197649	0.263362	1.99529e-05	0.00233905	0.000389971	0.0833534
BLCA	ENSR00000197650	0.26755	2.58854e-05	0.00219001	0.000513441	0.0883034
BLCA	ENSR00000199772	0.504519	0.178623	0.0185056	0.86986	0.969813
BLCA	ENSR00000201430	0.108627	0.655666	0.297104	0.000364308	0.401965
BLCA	ENSR00000204526	0.540249	0.667659	0.893601	0.740386	0.0404093
BLCA	ENSR00000204527	0.353938	0.451825	0.919052	0.455409	0.0421195
BLCA	ENSR00000205309	0.354963	0.00187562	0.0582435	0.0197664	0.557707
BLCA	ENSR00000206389	0.319456	7.62601e-06	0.00129287	4.07603e-10	0.125815
BLCA	ENSR00000206390	0.31641	5.88876e-06	0.00105399	2.6556e-10	0.119052
BLCA	ENSR00000207175	0.229922	0.255361	0.00581202	0.520881	0.315811
BLCA	ENSR00000208864	0.696755	0.0645608	0.00213869	0.193946	0.55209
BLCA	ENSR00000208867	0.936102	0.0412492	0.0108596	0.0280558	0.361134
BLCA	ENSR00000208868	0.872108	0.00479747	0.013113	0.00208819	0.169063
BLCA	ENSR00000208876	0.954724	0.00737365	0.00473011	0.01163	0.34511
BLCA	ENSR00000208877	0.962106	0.00442055	0.00467722	0.00593849	0.288838
BLCA	ENSR00000208878	0.830859	0.00337916	0.00445127	0.00415462	0.252557
BLCA	ENSR00000208879	0.146649	0.000117845	0.00797584	9.96996e-05	0.107048
BLCA	ENSR00000208921	0.560335	0.00597165	0.0200382	0.388866	0.458993
BLCA	ENSR00000208925	0.199508	4.04412e-06	0.0192704	0.00215652	0.184601
BLCA	ENSR00000208926	0.376775	2.90291e-05	0.0216367	0.0174188	0.217239
BLCA	ENSR00000208927	0.620492	0.00423262	0.00667144	0.308969	0.60026
BLCA	ENSR00000208930	0.6144	0.000871815	0.0532369	0.171289	0.325376
BLCA	ENSR00000211619	0.251763	0.00205643	0.121784	0.222291	0.118007
BLCA	ENSR00000212043	0.489734	0.721131	0.929403	0.392314	0.00177901
BLCA	ENSR00000212613	0.00166423	0.279819	0.407057	0.0389956	0.710928
BLCA	ENSR00000212833	0.712547	0.122942	0.00129811	0.0244228	0.784058
BLCA	ENSR00000212882	0.508737	0.0205809	0.500705	0.178481	0.799485
BLCA	ENSR00000213403	0.0255358	0.912713	0.00266191	0.24246	0.0519335
BLCA	ENSR00000213404	0.101383	0.0420543	0.00180341	0.870864	0.266023
BLCA	ENSR00000213692	0.121658	0.0200286	0.00128661	0.666071	0.193447
BLCA	ENSR00000213712	0.334979	0.0414309	1.58238e-06	0.394654	0.0796504
BLCA	ENSR00000215522	0.137146	0.0276017	0.0010415	0.149138	0.245665
BLCA	ENSR00000216129	0.647848	0.457498	0.0191379	0.0474333	0.205275
BLCA	ENSR00000216845	0.174182	0.187597	0.0903477	0.0457242	0.0758516
BLCA	ENSR00000218547	0.670311	0.20529	0.108411	0.0367657	0.0343296
BLCA	ENSR00000219791	0.785295	0.0578962	0.00658297	0.122311	0.248677
BLCA	ENSR00000220199	0.326815	0.0632472	0.529698	0.000292736	0.147381
BLCA	ENSR00000220405	0.0576569	0.000165761	0.00139019	9.3847e-05	0.00207944
BLCA	ENSR00000220688	0.729075	0.00637061	0.0428131	0.00463255	0.215837
BLCA	ENSR00000221178	0.712885	0.00394225	0.0241029	0.00193567	0.214164
BLCA	ENSR00000223078	0.0177355	0.000344242	0.00440767	0.000125596	0.383921
BLCA	ENSR00000223079	0.0172517	0.000186853	0.00691527	8.05636e-05	0.215307
BLCA	ENSR00000227958	0.416626	0.260451	0.0115596	0.0475752	0.183977
BLCA	ENSR00000227959	0.530303	0.870471	0.0223896	0.407502	0.349814
BLCA	ENSR00000228046	0.772103	0.00120384	0.109827	0.00634689	0.506841
BLCA	ENSR00000228093	0.680699	0.29543	0.33993	0.0428813	0.203831
BLCA	ENSR00000228094	0.807561	0.27767	0.253958	0.0346637	0.198587
BLCA	ENSR00000230179	0.587415	0.228392	0.0249994	0.0175062	0.285861
BLCA	ENSR00000230223	0.394189	0.26457	0.0339425	0.422557	0.163606
BLCA	ENSR00000232283	0.564082	0.00048958	0.00178744	0.000856334	0.365215
BLCA	ENSR00000232284	0.548207	0.00138957	0.0372949	0.00353103	0.688774
BLCA	ENSR00000233736	0.504386	0.0535865	0.0111864	0.433931	0.337722
BLCA	ENSR00000233739	0.281787	0.00220014	0.0281173	0.0426798	0.0261966
BLCA	ENSR00000235397	0.681964	0.413428	0.149163	0.0168934	0.658232
BLCA	ENSR00000236796	0.823366	0.101774	0.0243528	0.272433	0.735118
BLCA	ENSR00000239995	0.249334	0.0490937	0.260782	0.000370105	0.0988521
BLCA	ENSR00000240639	0.300202	0.315278	0.770668	0.176699	0.00488022
BLCA	ENSR00000240640	0.338108	0.374276	0.797333	0.238478	0.00366387
BLCA	ENSR00000242410	0.0132636	0.000657329	0.085804	1.06556e-05	0.407953
BLCA	ENSR00000242659	0.33974	0.00295289	0.0572524	5.2749e-07	0.100658
BLCA	ENSR00000242660	0.342956	0.0036758	0.0418642	5.66347e-07	0.108743
BLCA	ENSR00000243859	0.565631	0.0807422	0.673553	0.651747	0.0255656
BLCA	ENSR00000243860	0.443199	0.0683191	0.633744	0.770812	0.0247612
BLCA	ENSR00000243861	0.313841	0.0394788	0.703585	0.947209	0.0191038
BLCA	ENSR00000243869	0.591984	0.89256	0.69443	0.0274152	0.526761
BLCA	ENSR00000243982	0.421668	0.00198057	0.165411	0.0016756	0.294059
BLCA	ENSR00000243983	0.365039	0.00275072	0.160274	0.00207426	0.298897
BLCA	ENSR00000247300	0.0591551	0.146764	0.492261	0.0220464	0.23377
BLCA	ENSR00000247402	0.258278	0.154973	0.296902	0.000795912	0.0458251
BLCA	ENSR00000250728	0.0829868	0.0141483	0.00738961	0.113154	0.380799
BLCA	ENSR00000251064	0.212218	0.0012631	0.071284	0.182786	0.593696
BLCA	ENSR00000251119	0.586106	0.449909	0.0731652	0.750569	0.0398166
BLCA	ENSR00000251120	0.729277	0.269982	0.0459993	0.53968	0.0461784
BLCA	ENSR00000251622	0.277037	0.000776137	0.0107344	0.000267497	0.0515331
BLCA	ENSR00000251623	0.263123	0.000877475	0.0111551	0.000261515	0.0469712
BLCA	ENSR00000251626	0.473196	0.00725154	0.000345667	0.00161439	0.0404763
BLCA	ENSR00000252733	0.619492	0.368366	0.00051575	0.593619	0.0307692
BLCA	ENSR00000252734	0.535849	0.249497	0.000537526	0.510999	0.0274029
BLCA	ENSR00000254121	0.0763256	0.177742	0.0313578	5.98415e-05	0.260666
BLCA	ENSR00000254910	0.996403	0.966859	0.0452656	0.802176	0.732243
BLCA	ENSR00000255416	1.20438e-05	0.770259	0.537572	0.241387	0.373488
BLCA	ENSR00000257014	0.296617	0.125362	0.329006	0.033295	0.125686
BLCA	ENSR00000257439	0.370802	0.185734	0.354552	0.00965644	0.673567
BLCA	ENSR00000258911	0.789786	0.721717	0.801278	0.032382	0.972378
BLCA	ENSR00000260012	0.311556	0.214513	0.00167782	0.00218382	0.729186
BLCA	ENSR00000260538	0.986604	0.000302979	0.0686495	0.000176489	0.129802
BLCA	ENSR00000260798	0.231317	0.00770819	0.0082057	6.42239e-05	0.0300826
BLCA	ENSR00000260944	0.746941	0.000555188	0.00549905	0.00410977	0.659651
BLCA	ENSR00000261220	0.725131	0.369804	0.0274977	0.0323837	0.11202
BLCA	ENSR00000262508	0.654614	0.00117113	0.3131	7.27376e-06	0.00552504
BLCA	ENSR00000262509	0.694725	0.00214103	0.333359	1.90921e-05	0.00527103
BLCA	ENSR00000263062	0.0653223	0.0367763	0.0295875	3.24337e-05	0.238618
BLCA	ENSR00000263612	0.74135	0.75184	0.00328022	0.306815	0.505821
BLCA	ENSR00000263774	0.0279298	0.0410099	0.0706898	0.10553	0.0946137
BLCA	ENSR00000263789	0.0944526	0.0952995	0.210641	0.0044312	0.374592
BLCA	ENSR00000264041	0.869961	0.564721	0.220787	0.0332275	0.754721
BLCA	ENSR00000264246	0.821227	0.0860908	0.307137	0.0194908	0.75556
BLCA	ENSR00000264543	0.185599	0.264926	0.0331378	0.00662905	0.0211729
BLCA	ENSR00000264544	0.148152	0.312652	0.0316356	0.00897085	0.0192194
BLCA	ENSR00000264768	0.356835	0.0357481	0.420337	0.0558957	0.0290721
BLCA	ENSR00000264769	0.43165	0.0252828	0.393371	0.0438778	0.0313176
BLCA	ENSR00000265309	0.257106	0.0590582	0.0656225	0.00872298	0.326629
BLCA	ENSR00000267049	0.957349	0.00776315	0.231375	0.276432	0.168129
BLCA	ENSR00000267050	0.966811	0.0108011	0.210599	0.336513	0.210326
BLCA	ENSR00000271434	0.915266	0.0158486	0.267873	0.0508783	0.260035
BLCA	ENSR00000272944	0.862318	0.00326215	0.139742	0.314998	0.28931
BLCA	ENSR00000273268	0.970226	0.23487	0.180729	0.000497469	0.682285
BLCA	ENSR00000273758	0.901832	0.0255338	0.750604	0.303962	0.0975408
BLCA	ENSR00000278754	0.727519	0.00106107	0.00196835	0.0231895	0.281443
BLCA	ENSR00000278764	0.73632	0.000295135	0.00369607	0.0837985	0.4012
BLCA	ENSR00000279381	0.788727	0.00702675	0.0724381	0.00451382	0.48554
BLCA	ENSR00000279923	0.106957	4.79594e-07	0.0367974	2.78874e-12	0.00277164
BLCA	ENSR00000280226	0.84046	0.0148158	0.0217317	4.32551e-06	0.208792
BLCA	ENSR00000280227	0.809877	0.00739649	0.0169871	6.69181e-06	0.204474
BLCA	ENSR00000280978	0.956931	0.0107645	0.0109141	0.00272047	0.522589
BLCA	ENSR00000282063	0.990426	0.344865	0.0312597	0.00629492	0.151691
BLCA	ENSR00000285897	0.459663	0.000116025	0.000633532	2.12185e-07	0.00461641
BLCA	ENSR00000288220	0.803804	0.135723	0.000416475	0.342709	0.557276
BLCA	ENSR00000288221	0.82128	0.239319	0.000373119	0.350647	0.44754
BLCA	ENSR00000289014	0.143402	0.35719	0.0192751	0.265036	0.849076
BLCA	ENSR00000289246	0.846017	0.000603775	0.105352	2.21149e-06	0.574612
BLCA	ENSR00000290026	0.282104	0.18027	0.00646034	0.298345	0.343851
BLCA	ENSR00000290783	0.00554302	0.0157641	0.0302884	0.0302345	0.300864
BLCA	ENSR00000292247	0.172972	0.0116373	0.432654	0.0065541	0.259754
BLCA	ENSR00000292478	0.64623	0.193174	0.0412765	0.809383	0.685061
BLCA	ENSR00000297917	0.592798	0.139642	0.943049	0.250579	0.0349885
BLCA	ENSR00000298227	0.423426	0.852043	0.681592	0.584608	0.0311268
BLCA	ENSR00000299617	0.113143	0.0195002	0.0407319	2.15665e-07	0.556039
BLCA	ENSR00000299618	0.114063	0.0197275	0.0408221	2.15786e-07	0.551915
BLCA	ENSR00000301799	0.0870815	0.134284	0.925183	0.00913796	0.904121
BLCA	ENSR00000303105	0.894167	0.00207134	0.0407305	0.0337716	0.68863
BLCA	ENSR00000303848	0.292116	0.810011	6.50317e-15	0.254882	0.259519
BLCA	ENSR00000304688	0.379407	0.00187802	0.0111982	0.00354118	0.271961
BLCA	ENSR00000304732	0.595092	0.0798496	0.0192678	0.0410333	0.126375
BLCA	ENSR00000307817	0.464803	0.589832	0.0217732	0.811694	0.610282
BLCA	ENSR00000308259	0.204634	0.00495846	0.0173434	0.000282316	0.614635
BLCA	ENSR00000310566	0.775808	0.210069	0.00228747	0.202911	0.845684
BLCA	ENSR00000310601	0.0121594	0.115549	0.494404	0.220615	0.314829
BLCA	ENSR00000313273	0.939134	0.000218281	0.15255	0.0695037	0.373941
BLCA	ENSR00000314177	0.406965	0.659475	0.386517	0.00921701	0.165071
BLCA	ENSR00000314764	0.910436	0.00116864	0.00177811	0.000109018	0.378729
BLCA	ENSR00000317499	0.806824	1.01979e-06	0.0233019	0.40441	0.0346232
BLCA	ENSR00000317500	0.479113	1.6774e-07	0.0192188	0.0365658	0.0104463
BLCA	ENSR00000317501	0.457775	1.25599e-07	0.0216181	0.0380457	0.00980745
BLCA	ENSR00000317503	0.864588	0.102152	0.70569	0.0106557	0.384435
BLCA	ENSR00000318131	0.705085	0.00370588	0.0368056	0.0363838	0.385192
BLCA	ENSR00000319047	0.237639	0.0701907	0.0468337	0.209353	0.118354
BLCA	ENSR00000320173	0.0654369	0.00690956	0.00446003	0.00878984	0.770172
BLCA	ENSR00000320261	0.398683	0.258088	0.764591	0.0367621	0.383834
BLCA	ENSR00000323536	0.35286	0.451435	0.920507	0.457993	0.0411801
BLCA	ENSR00000324031	0.357118	1.33308e-05	0.00165042	1.23085e-09	0.147229
BLCA	ENSR00000324472	0.0435447	0.00113027	0.280974	0.0156133	0.172255
BLCA	ENSR00000324951	0.561129	0.00851529	0.00464521	0.1468	0.326755
BLCA	ENSR00000324954	0.830013	0.0294996	0.00543842	0.0598498	0.612567
BLCA	ENSR00000324955	0.924782	0.00998013	0.00517414	0.0165145	0.408153
BLCA	ENSR00000324962	0.601071	0.00452646	0.0170487	0.326567	0.447847
BLCA	ENSR00000324963	0.714443	0.0105342	0.0284452	0.558388	0.421026
BLCA	ENSR00000324968	0.0489115	6.71525e-08	8.61012e-05	3.2254e-09	0.124462
BLCA	ENSR00000325922	0.362042	0.00872736	0.16512	0.367498	0.155824
BLCA	ENSR00000326458	0.704545	0.131894	0.00139079	0.0274891	0.763353
BLCA	ENSR00000326525	0.510192	0.0204568	0.498256	0.177018	0.798584
BLCA	ENSR00000326714	0.452922	0.132757	0.71431	0.0289741	0.37591
BLCA	ENSR00000326900	0.706023	0.00989089	0.916958	0.418208	0.951921
BLCA	ENSR00000328842	0.76768	0.480636	0.650777	0.0464522	0.358651
BLCA	ENSR00000328997	0.421988	0.240564	0.00738122	0.16433	0.213765
BLCA	ENSR00000329454	0.77714	0.819593	0.643835	0.0021822	0.579382
BLCA	ENSR00000329754	0.649777	0.00844539	0.0502785	0.00701279	0.198606
BLCA	ENSR00000329755	0.726627	0.00635395	0.0425315	0.00477901	0.210301
BLCA	ENSR00000329960	0.69956	0.0037185	0.0243356	0.00219524	0.215815
BLCA	ENSR00000329961	0.662632	0.00502057	0.0273936	0.00397905	0.214098
BLCA	ENSR00000329966	0.956493	0.0203046	0.0284441	3.00479e-06	0.241066
BLCA	ENSR00000332564	0.418838	0.257274	0.0115186	0.0463281	0.180672
BLCA	ENSR00000333273	0.387032	0.323101	0.0423928	0.432462	0.192475
BLCA	ENSR00000333965	0.703917	0.000846714	0.0204608	0.00118152	0.185923
BLCA	ENSR00000333966	0.804261	0.000658417	0.0116435	0.000736418	0.155847
BLCA	ENSR00000335037	0.757677	0.0422368	0.554469	0.000167932	0.233982
BLCA	ENSR00000335769	0.869533	0.0320395	0.232709	0.0463206	0.546225
BLCA	ENSR00000337550	0.313004	0.281466	0.719703	0.138344	0.00631399
BLCA	ENSR00000337551	0.298389	0.314205	0.772097	0.177928	0.00487917
BLCA	ENSR00000338082	0.342179	0.00366869	0.0419741	5.66954e-07	0.108748
BLCA	ENSR00000338188	0.11219	0.0826535	0.141405	0.0307678	0.0703576
BLCA	ENSR00000339530	0.365039	0.00275072	0.160274	0.00207426	0.298897
BLCA	ENSR00000339537	0.00912445	0.0762135	0.818706	0.183709	0.418746
BLCA	ENSR00000341740	0.213681	0.000117019	0.050889	0.00178925	0.476178
BLCA	ENSR00000341824	0.0418748	0.938485	0.393143	0.00175888	0.0523679
BLCA	ENSR00000342001	0.160681	0.102639	0.301955	0.000771265	0.0442631
BLCA	ENSR00000342021	0.369873	0.00252266	2.79973e-05	3.45891e-07	0.273835
BLCA	ENSR00000342694	0.0759937	0.935965	0.0483235	0.454923	0.959873
BRCA	ENSR00000003012	0.285475	5.01587e-17	0.0627907	NA	NA
BRCA	ENSR00000003943	0.952021	1.04335e-14	0.125702	NA	NA
BRCA	ENSR00000004187	0.274668	1.36163e-34	0.207086	NA	NA
BRCA	ENSR00000004535	0.254465	2.12753e-05	0.100807	NA	NA
BRCA	ENSR00000005852	0.701578	1.00841e-15	0.100235	NA	NA
BRCA	ENSR00000006992	0.108981	2.59888e-26	0.197108	NA	NA
BRCA	ENSR00000007157	0.0728591	7.27203e-25	0.17721	NA	NA
BRCA	ENSR00000008071	0.00689371	3.11828e-18	0.23768	NA	NA
BRCA	ENSR00000009999	0.476959	2.33076e-15	0.368337	NA	NA
BRCA	ENSR00000010062	0.325846	7.49e-06	0.321357	NA	NA
BRCA	ENSR00000010575	0.637103	9.88545e-12	0.122115	NA	NA
BRCA	ENSR00000011593	0.337838	5.52217e-18	0.163672	NA	NA
BRCA	ENSR00000011610	0.27277	1.75942e-12	0.42495	NA	NA
BRCA	ENSR00000011702	0.182197	1.69825e-05	0.780387	NA	NA
BRCA	ENSR00000012064	0.479457	1.16941e-14	0.163788	NA	NA
BRCA	ENSR00000012065	0.511499	4.09753e-14	0.260136	NA	NA
BRCA	ENSR00000012140	0.215683	8.51784e-21	0.114988	NA	NA
BRCA	ENSR00000012141	0.209988	1.69672e-15	0.627226	NA	NA
BRCA	ENSR00000012237	0.571065	3.53062e-12	0.00302585	NA	NA
BRCA	ENSR00000012238	0.421426	9.39863e-11	0.00192619	NA	NA
BRCA	ENSR00000012442	0.871217	1.3074e-08	0.278707	NA	NA
BRCA	ENSR00000012443	0.856063	4.34279e-08	0.341947	NA	NA
BRCA	ENSR00000012444	0.92713	5.12738e-09	0.684871	NA	NA
BRCA	ENSR00000012450	0.404229	0.00343513	0.151847	NA	NA
BRCA	ENSR00000012458	0.83956	0.0162269	0.141596	NA	NA
BRCA	ENSR00000012514	0.735362	8.37959e-14	0.236772	NA	NA
BRCA	ENSR00000012515	0.922653	3.32263e-12	0.36424	NA	NA
BRCA	ENSR00000012544	0.994312	8.02619e-21	0.404356	NA	NA
BRCA	ENSR00000012851	0.949222	4.31283e-18	0.577491	NA	NA
BRCA	ENSR00000012873	0.425516	3.47501e-11	0.467732	NA	NA
BRCA	ENSR00000012874	0.625807	4.70043e-11	0.337622	NA	NA
BRCA	ENSR00000012875	0.572253	1.47793e-11	0.324504	NA	NA
BRCA	ENSR00000012876	0.303366	2.50588e-12	0.624485	NA	NA
BRCA	ENSR00000013279	0.000736307	6.35994e-14	0.940138	NA	NA
BRCA	ENSR00000013280	0.000792932	7.07117e-14	0.936058	NA	NA
BRCA	ENSR00000013281	0.000750852	4.5164e-14	0.931589	NA	NA
BRCA	ENSR00000013288	0.0347871	6.98219e-10	0.391844	NA	NA
BRCA	ENSR00000013306	0.748583	7.13355e-15	0.835671	NA	NA
BRCA	ENSR00000013332	0.0297287	2.96444e-10	0.421814	NA	NA
BRCA	ENSR00000013333	0.0137088	1.91801e-08	0.535058	NA	NA
BRCA	ENSR00000013524	0.173219	5.39485e-08	0.750781	NA	NA
BRCA	ENSR00000013533	0.902269	0.000846428	0.7982	NA	NA
BRCA	ENSR00000013685	0.37157	6.22704e-25	0.248366	NA	NA
BRCA	ENSR00000013692	0.933338	3.71547e-07	0.329234	NA	NA
BRCA	ENSR00000014073	0.773408	0.00651882	0.49428	NA	NA
BRCA	ENSR00000014087	0.167746	1.06045e-07	0.0395199	NA	NA
BRCA	ENSR00000014617	0.00583902	2.7881e-09	0.589395	NA	NA
BRCA	ENSR00000017505	0.373464	2.1943e-10	0.541724	NA	NA
BRCA	ENSR00000017506	0.434609	1.55002e-11	0.616165	NA	NA
BRCA	ENSR00000017507	0.642281	1.27061e-11	0.480746	NA	NA
BRCA	ENSR00000020649	0.603453	2.62011e-05	0.740281	NA	NA
BRCA	ENSR00000020877	0.229945	0.000151946	0.534555	NA	NA
BRCA	ENSR00000021066	0.84813	5.9917e-08	0.952148	NA	NA
BRCA	ENSR00000021139	0.0822694	0.000188927	0.595866	NA	NA
BRCA	ENSR00000021140	0.0921988	0.000256738	0.59796	NA	NA
BRCA	ENSR00000021141	0.0697905	0.000408611	0.618653	NA	NA
BRCA	ENSR00000022209	0.543705	4.30428e-17	0.667326	NA	NA
BRCA	ENSR00000022210	0.483963	7.65477e-16	0.663692	NA	NA
BRCA	ENSR00000022211	0.406793	2.47502e-14	0.646356	NA	NA
BRCA	ENSR00000022369	0.518875	4.05273e-25	0.80232	NA	NA
BRCA	ENSR00000022370	0.472353	9.81364e-25	0.814675	NA	NA
BRCA	ENSR00000022371	0.402136	7.68674e-24	0.844881	NA	NA
BRCA	ENSR00000022815	0.205299	3.88694e-09	0.248072	NA	NA
BRCA	ENSR00000023097	0.00547481	0.000143766	0.0220691	NA	NA
BRCA	ENSR00000023840	0.142956	6.30359e-06	0.172297	NA	NA
BRCA	ENSR00000023841	0.0794157	5.09585e-07	0.107838	NA	NA
BRCA	ENSR00000023842	0.102113	2.64223e-09	0.0381783	NA	NA
BRCA	ENSR00000023843	0.0298926	1.07157e-15	0.0129679	NA	NA
BRCA	ENSR00000024898	0.630498	1.73504e-12	0.380636	NA	NA
BRCA	ENSR00000025101	0.000200068	2.60102e-43	0.00381324	NA	NA
BRCA	ENSR00000025107	0.0920199	8.42048e-09	0.768776	NA	NA
BRCA	ENSR00000025108	0.108116	6.2732e-11	0.769957	NA	NA
BRCA	ENSR00000025418	0.134482	7.17164e-27	0.472465	NA	NA
BRCA	ENSR00000025419	0.152056	1.21099e-26	0.472663	NA	NA
BRCA	ENSR00000025461	0.305278	1.27512e-17	0.0123066	NA	NA
BRCA	ENSR00000025462	0.27231	8.41936e-20	0.0123515	NA	NA
BRCA	ENSR00000025615	0.0144699	9.27068e-05	0.0179642	NA	NA
BRCA	ENSR00000026082	0.617376	3.5478e-06	0.096022	NA	NA
BRCA	ENSR00000027080	0.244554	4.16998e-71	0.0818034	NA	NA
BRCA	ENSR00000027227	0.466873	6.50498e-06	0.0894277	NA	NA
BRCA	ENSR00000027894	0.00978934	2.55e-08	0.30069	NA	NA
BRCA	ENSR00000027895	0.00984422	6.01466e-06	0.41356	NA	NA
BRCA	ENSR00000027896	0.0182671	1.27562e-05	0.264736	NA	NA
BRCA	ENSR00000031041	0.768093	0.00509147	0.410341	NA	NA
BRCA	ENSR00000031042	0.219259	9.39491e-05	0.216155	NA	NA
BRCA	ENSR00000031043	0.115865	4.5707e-06	0.279267	NA	NA
BRCA	ENSR00000031044	0.307953	2.65524e-07	0.287242	NA	NA
BRCA	ENSR00000031055	0.53111	0.000212874	0.155093	NA	NA
BRCA	ENSR00000032981	0.304418	4.04408e-31	0.00505662	NA	NA
BRCA	ENSR00000033973	0.146576	1.05955e-23	0.0238373	NA	NA
BRCA	ENSR00000035095	0.724129	0.0141595	0.104512	NA	NA
BRCA	ENSR00000035403	0.534241	6.59621e-25	0.118168	NA	NA
BRCA	ENSR00000035554	0.494003	0.000417576	0.577724	NA	NA
BRCA	ENSR00000035643	0.202174	4.25681e-06	0.0517565	NA	NA
BRCA	ENSR00000036930	0.0185198	0.00231321	0.278664	NA	NA
BRCA	ENSR00000037151	0.880053	0.0110485	0.64467	NA	NA
BRCA	ENSR00000037509	0.54476	6.46845e-68	0.0515518	NA	NA
BRCA	ENSR00000038731	0.259861	2.38384e-08	0.972927	NA	NA
BRCA	ENSR00000039212	0.117339	6.24349e-05	0.310997	NA	NA
BRCA	ENSR00000039213	0.476039	3.79451e-07	0.485721	NA	NA
BRCA	ENSR00000040875	0.3321	1.30044e-08	0.172507	NA	NA
BRCA	ENSR00000041252	0.0253381	2.48229e-15	0.820898	NA	NA
BRCA	ENSR00000041607	0.73624	5.33272e-12	0.726826	NA	NA
BRCA	ENSR00000041763	0.665498	6.65742e-59	0.35288	NA	NA
BRCA	ENSR00000041764	0.786902	9.3333e-58	0.391485	NA	NA
BRCA	ENSR00000042045	0.717552	2.14028e-21	0.355775	NA	NA
BRCA	ENSR00000042046	0.606534	1.8496e-18	0.374279	NA	NA
BRCA	ENSR00000042132	0.751468	0.000563897	0.227307	NA	NA
BRCA	ENSR00000043025	0.00395658	4.04037e-26	0.725307	NA	NA
BRCA	ENSR00000043065	0.4616	1.72386e-44	0.10301	NA	NA
BRCA	ENSR00000043150	0.637629	2.83812e-10	0.0464251	NA	NA
BRCA	ENSR00000043973	0.360298	0.00323336	0.0112188	NA	NA
BRCA	ENSR00000045056	0.799847	1.13759e-68	0.572349	NA	NA
BRCA	ENSR00000045124	0.134675	1.12896e-34	0.0495587	NA	NA
BRCA	ENSR00000047484	0.0829651	1.09329e-09	0.631503	NA	NA
BRCA	ENSR00000048341	0.285929	8.97693e-05	0.317599	NA	NA
BRCA	ENSR00000048839	0.413235	2.36791e-17	0.00329552	NA	NA
BRCA	ENSR00000048866	0.267652	1.00087e-150	0.0072869	NA	NA
BRCA	ENSR00000048941	0.0545788	7.73051e-14	0.0954475	NA	NA
BRCA	ENSR00000049006	0.21988	3.04534e-26	0.797617	NA	NA
BRCA	ENSR00000049060	0.500491	1.935e-29	0.0204524	NA	NA
BRCA	ENSR00000053382	0.0300897	2.04551e-15	0.201447	NA	NA
BRCA	ENSR00000053727	0.21259	2.02918e-10	0.0554384	NA	NA
BRCA	ENSR00000058317	0.440523	8.7274e-59	0.105507	NA	NA
BRCA	ENSR00000059950	0.468343	1.40376e-13	0.0546294	NA	NA
BRCA	ENSR00000059951	0.470593	1.05953e-13	0.0567409	NA	NA
BRCA	ENSR00000059952	0.451816	7.92514e-14	0.0572251	NA	NA
BRCA	ENSR00000060908	0.911906	6.36465e-29	0.0866796	NA	NA
BRCA	ENSR00000060909	0.861787	1.99499e-28	0.0916314	NA	NA
BRCA	ENSR00000061665	0.0920175	8.21311e-24	0.160494	NA	NA
BRCA	ENSR00000062625	0.430619	3.04368e-22	0.013537	NA	NA
BRCA	ENSR00000065199	0.509333	0.000151569	0.55293	NA	NA
BRCA	ENSR00000065907	0.116106	5.96087e-09	0.0643841	NA	NA
BRCA	ENSR00000066197	0.426571	2.40676e-05	0.710676	NA	NA
BRCA	ENSR00000066198	0.371845	5.63002e-05	0.643798	NA	NA
BRCA	ENSR00000066199	0.744037	2.17849e-05	0.752399	NA	NA
BRCA	ENSR00000066766	0.751126	7.53778e-07	0.0281813	NA	NA
BRCA	ENSR00000067777	0.312577	1.46878e-28	0.122757	NA	NA
BRCA	ENSR00000067825	0.295055	8.08926e-44	0.00110523	NA	NA
BRCA	ENSR00000068090	0.176375	6.87904e-35	0.169583	NA	NA
BRCA	ENSR00000068091	0.0932033	2.63909e-32	0.157736	NA	NA
BRCA	ENSR00000069278	0.0815589	1.53748e-21	0.136794	NA	NA
BRCA	ENSR00000070058	0.798932	1.75185e-19	0.081563	NA	NA
BRCA	ENSR00000070059	0.974033	5.85148e-23	0.1336	NA	NA
BRCA	ENSR00000070060	0.97933	3.36852e-23	0.142691	NA	NA
BRCA	ENSR00000070061	0.71854	1.14365e-24	0.16621	NA	NA
BRCA	ENSR00000070062	0.632098	4.22694e-24	0.372167	NA	NA
BRCA	ENSR00000072556	0.454256	3.78176e-26	0.0275021	NA	NA
BRCA	ENSR00000073564	0.576114	2.04216e-27	0.228556	NA	NA
BRCA	ENSR00000073731	0.901461	0.000340123	0.364726	NA	NA
BRCA	ENSR00000073756	0.509246	2.27065e-16	0.0695065	NA	NA
BRCA	ENSR00000074383	0.601624	8.7436e-29	0.662353	NA	NA
BRCA	ENSR00000074384	0.606757	2.62639e-28	0.723869	NA	NA
BRCA	ENSR00000074563	0.735154	3.47443e-28	0.743027	NA	NA
BRCA	ENSR00000074564	0.817734	9.19348e-24	0.747721	NA	NA
BRCA	ENSR00000074565	0.893333	1.15529e-22	0.768581	NA	NA
BRCA	ENSR00000075192	0.913552	1.4379e-39	0.926877	NA	NA
BRCA	ENSR00000075512	0.0100257	4.97279e-40	0.00631921	NA	NA
BRCA	ENSR00000075569	0.840932	8.26706e-07	0.345905	NA	NA
BRCA	ENSR00000079000	0.24253	4.69432e-58	0.266386	NA	NA
BRCA	ENSR00000079001	0.241923	5.25059e-58	0.264377	NA	NA
BRCA	ENSR00000080396	0.646996	7.08744e-24	0.269373	NA	NA
BRCA	ENSR00000082518	0.279273	3.49631e-30	0.279843	NA	NA
BRCA	ENSR00000082519	0.77989	2.21619e-28	0.180544	NA	NA
BRCA	ENSR00000083753	0.45339	3.76547e-26	0.905206	NA	NA
BRCA	ENSR00000083754	0.58803	7.21416e-19	0.721987	NA	NA
BRCA	ENSR00000085210	0.593911	5.55049e-17	0.108855	NA	NA
BRCA	ENSR00000085211	0.845801	7.75818e-25	0.0476805	NA	NA
BRCA	ENSR00000085229	0.620918	3.76233e-11	0.693004	NA	NA
BRCA	ENSR00000085256	0.0426834	4.98221e-12	0.0991151	NA	NA
BRCA	ENSR00000087174	0.106001	8.11155e-14	0.000908893	NA	NA
BRCA	ENSR00000087861	0.515062	0.00243325	0.843542	NA	NA
BRCA	ENSR00000087862	0.242477	0.00366006	0.670922	NA	NA
BRCA	ENSR00000088030	0.0262601	0.000506169	0.810881	NA	NA
BRCA	ENSR00000090600	0.833701	3.34846e-31	0.439745	NA	NA
BRCA	ENSR00000090601	0.847437	3.26249e-31	0.420576	NA	NA
BRCA	ENSR00000090865	0.715525	1.5842e-29	0.33102	NA	NA
BRCA	ENSR00000090995	0.624401	1.37561e-05	0.112654	NA	NA
BRCA	ENSR00000090996	0.635483	5.85125e-06	0.111443	NA	NA
BRCA	ENSR00000091521	0.212034	0.000150489	0.643476	NA	NA
BRCA	ENSR00000091626	0.674614	1.0172e-34	0.834085	NA	NA
BRCA	ENSR00000091645	0.188907	9.49415e-30	0.226781	NA	NA
BRCA	ENSR00000091648	0.0903418	3.83781e-20	0.108158	NA	NA
BRCA	ENSR00000091649	0.13044	1.39371e-19	0.24686	NA	NA
BRCA	ENSR00000091711	0.877476	3.0173e-11	0.168635	NA	NA
BRCA	ENSR00000091712	0.89024	9.2638e-12	0.219479	NA	NA
BRCA	ENSR00000092461	0.430796	8.84661e-29	0.0687052	NA	NA
BRCA	ENSR00000092462	0.45603	3.64752e-28	0.0686545	NA	NA
BRCA	ENSR00000093770	0.7405	2.90947e-22	0.201562	NA	NA
BRCA	ENSR00000093870	0.413611	1.17105e-11	0.416479	NA	NA
BRCA	ENSR00000094548	0.0650413	5.39678e-16	0.0524316	NA	NA
BRCA	ENSR00000094853	0.778962	3.17418e-35	0.0688646	NA	NA
BRCA	ENSR00000095056	0.771826	4.41261e-16	0.32707	NA	NA
BRCA	ENSR00000095057	0.822544	2.81092e-19	0.189077	NA	NA
BRCA	ENSR00000095058	0.846324	1.09451e-19	0.190249	NA	NA
BRCA	ENSR00000095059	0.17665	4.34696e-17	0.277162	NA	NA
BRCA	ENSR00000095346	0.641157	7.2219e-12	0.423263	NA	NA
BRCA	ENSR00000097102	0.403804	2.65483e-05	0.0644067	NA	NA
BRCA	ENSR00000097492	0.922619	1.79453e-79	0.699167	NA	NA
BRCA	ENSR00000100122	0.614392	1.65408e-12	0.163556	NA	NA
BRCA	ENSR00000100961	0.653524	4.39293e-24	0.49904	NA	NA
BRCA	ENSR00000100962	0.692591	5.44173e-24	0.421872	NA	NA
BRCA	ENSR00000101151	0.754813	5.49672e-20	0.0150544	NA	NA
BRCA	ENSR00000106260	0.0264799	1.60087e-47	0.0130467	NA	NA
BRCA	ENSR00000107667	0.211764	3.31937e-09	0.599725	NA	NA
BRCA	ENSR00000109507	0.00495192	3.58913e-16	0.302394	NA	NA
BRCA	ENSR00000111372	0.802169	0.0141872	0.71384	NA	NA
BRCA	ENSR00000113008	0.0247049	0.171249	0.995361	NA	NA
BRCA	ENSR00000113752	0.0251187	1.77892e-06	0.0490068	NA	NA
BRCA	ENSR00000113753	0.0465978	7.28512e-06	0.137452	NA	NA
BRCA	ENSR00000113763	0.612806	3.11598e-09	0.076236	NA	NA
BRCA	ENSR00000114581	0.229205	7.29304e-23	0.067485	NA	NA
BRCA	ENSR00000115545	0.00572672	5.24466e-107	0.0524563	NA	NA
BRCA	ENSR00000115682	0.434264	4.79156e-53	0.0295668	NA	NA
BRCA	ENSR00000115683	0.366128	5.47466e-44	0.129752	NA	NA
BRCA	ENSR00000115689	0.326189	9.52788e-44	0.834049	NA	NA
BRCA	ENSR00000115690	0.81362	3.00486e-44	0.959186	NA	NA
BRCA	ENSR00000116671	0.0672619	2.01312e-11	0.348221	NA	NA
BRCA	ENSR00000117718	0.452246	1.86736e-18	0.0665721	NA	NA
BRCA	ENSR00000118775	0.292522	3.27836e-05	0.00460975	NA	NA
BRCA	ENSR00000119272	0.521708	7.92182e-08	0.878012	NA	NA
BRCA	ENSR00000119748	0.518916	4.06065e-87	0.00191443	NA	NA
BRCA	ENSR00000119827	0.151225	0.00025643	0.163657	NA	NA
BRCA	ENSR00000119992	0.10652	6.37987e-15	0.476318	NA	NA
BRCA	ENSR00000120292	0.545772	2.9486e-13	0.0977806	NA	NA
BRCA	ENSR00000122295	0.371836	3.74333e-158	0.106609	NA	NA
BRCA	ENSR00000122296	0.363103	9.41968e-158	0.106728	NA	NA
BRCA	ENSR00000122345	0.702969	0.0081942	0.222262	NA	NA
BRCA	ENSR00000123167	0.483031	1.47269e-23	0.0578985	NA	NA
BRCA	ENSR00000123176	0.031627	3.25991e-60	0.0867291	NA	NA
BRCA	ENSR00000123177	0.0438005	6.25048e-65	0.0929757	NA	NA
BRCA	ENSR00000123178	0.0431306	1.03187e-72	0.175146	NA	NA
BRCA	ENSR00000123179	0.0250571	2.65615e-56	0.397833	NA	NA
BRCA	ENSR00000126014	0.84023	2.57429e-62	0.109	NA	NA
BRCA	ENSR00000126015	0.600338	2.58595e-52	0.176593	NA	NA
BRCA	ENSR00000128358	0.118661	5.42469e-09	0.0295694	NA	NA
BRCA	ENSR00000128359	0.146025	3.17748e-09	0.0348633	NA	NA
BRCA	ENSR00000129352	0.505297	2.83419e-21	0.023975	NA	NA
BRCA	ENSR00000129762	0.933117	6.67398e-08	0.0148907	NA	NA
BRCA	ENSR00000130112	0.876676	1.88634e-09	0.961363	NA	NA
BRCA	ENSR00000130451	0.754719	6.30584e-78	0.0254346	NA	NA
BRCA	ENSR00000130536	0.261782	2.25197e-08	0.691536	NA	NA
BRCA	ENSR00000132681	0.539584	5.08392e-77	0.113049	NA	NA
BRCA	ENSR00000133326	0.165133	1.01484e-11	0.0612632	NA	NA
BRCA	ENSR00000133367	0.373306	4.26626e-41	0.467562	NA	NA
BRCA	ENSR00000133396	0.87923	7.3722e-11	0.0392399	NA	NA
BRCA	ENSR00000133397	0.576891	6.61266e-18	0.312376	NA	NA
BRCA	ENSR00000133401	0.0549403	2.24994e-19	0.0506734	NA	NA
BRCA	ENSR00000135910	0.777847	2.41535e-07	0.684958	NA	NA
BRCA	ENSR00000136365	0.455697	4.76798e-67	0.00202568	NA	NA
BRCA	ENSR00000136905	0.976543	1.18422e-05	0.547347	NA	NA
BRCA	ENSR00000136906	0.619292	7.97124e-06	0.619644	NA	NA
BRCA	ENSR00000136907	0.269549	1.54657e-05	0.541147	NA	NA
BRCA	ENSR00000137722	0.434897	1.52145e-05	0.636438	NA	NA
BRCA	ENSR00000137753	0.853175	1.13304e-13	0.00159918	NA	NA
BRCA	ENSR00000138035	0.938687	1.49477e-06	0.368576	NA	NA
BRCA	ENSR00000139291	0.500425	2.1083e-12	0.659568	NA	NA
BRCA	ENSR00000139292	0.354592	7.95555e-11	0.591585	NA	NA
BRCA	ENSR00000139311	0.00246973	8.68308e-27	0.0209693	NA	NA
BRCA	ENSR00000139815	0.320994	0.0062886	0.0031739	NA	NA
BRCA	ENSR00000140270	0.506089	1.7536e-06	0.45751	NA	NA
BRCA	ENSR00000140824	0.951294	7.44929e-10	0.375205	NA	NA
BRCA	ENSR00000140825	0.841334	1.77073e-09	0.253078	NA	NA
BRCA	ENSR00000141543	0.0844508	1.23976e-07	0.44642	NA	NA
BRCA	ENSR00000141748	0.0129255	1.35833e-39	1.13357e-05	NA	NA
BRCA	ENSR00000141752	0.0105654	2.98599e-42	2.13166e-05	NA	NA
BRCA	ENSR00000141759	0.00935258	1.15541e-23	0.0394066	NA	NA
BRCA	ENSR00000141760	0.0310487	2.4007e-17	0.0478784	NA	NA
BRCA	ENSR00000141761	0.0138842	1.79378e-16	0.0278391	NA	NA
BRCA	ENSR00000141762	0.00293275	2.19701e-16	0.109048	NA	NA
BRCA	ENSR00000141767	0.00226948	1.71447e-25	0.0693062	NA	NA
BRCA	ENSR00000142648	0.646487	0.00277936	0.614653	NA	NA
BRCA	ENSR00000142710	0.898523	1.06395e-61	0.283491	NA	NA
BRCA	ENSR00000144311	0.220467	0.00289465	0.512154	NA	NA
BRCA	ENSR00000144312	0.153689	0.00250913	0.667878	NA	NA
BRCA	ENSR00000144337	0.879333	4.70419e-15	0.0301714	NA	NA
BRCA	ENSR00000144935	0.851794	1.62396e-15	0.260744	NA	NA
BRCA	ENSR00000145511	0.180554	2.41636e-09	0.00233427	NA	NA
BRCA	ENSR00000145512	0.201688	1.92885e-09	0.00309256	NA	NA
BRCA	ENSR00000146558	0.251651	3.90108e-22	0.448595	NA	NA
BRCA	ENSR00000147309	0.0963626	2.15345e-36	0.644823	NA	NA
BRCA	ENSR00000147395	0.831012	1.07403e-31	0.0525541	NA	NA
BRCA	ENSR00000147862	0.91533	1.19125e-22	0.0173046	NA	NA
BRCA	ENSR00000147864	0.66977	1.61935e-09	0.591966	NA	NA
BRCA	ENSR00000147920	4.58192e-05	5.91236e-27	0.517705	NA	NA
BRCA	ENSR00000147921	2.3617e-05	1.12735e-32	0.567227	NA	NA
BRCA	ENSR00000147922	2.46519e-05	1.47257e-34	0.559073	NA	NA
BRCA	ENSR00000148129	0.397877	3.27009e-23	0.491082	NA	NA
BRCA	ENSR00000148130	0.396047	5.61084e-24	0.322603	NA	NA
BRCA	ENSR00000148131	0.68854	2.29239e-25	0.223716	NA	NA
BRCA	ENSR00000148472	0.352605	9.95675e-11	0.945363	NA	NA
BRCA	ENSR00000148474	0.713199	6.50128e-18	0.672507	NA	NA
BRCA	ENSR00000148475	0.328211	8.71112e-15	0.560352	NA	NA
BRCA	ENSR00000148476	0.0633806	4.48111e-12	0.417603	NA	NA
BRCA	ENSR00000148786	0.57263	3.72788e-17	0.284804	NA	NA
BRCA	ENSR00000151245	0.641931	4.09241e-21	0.0998498	NA	NA
BRCA	ENSR00000151246	0.652903	1.02669e-21	0.0772906	NA	NA
BRCA	ENSR00000151247	0.43651	5.38262e-23	0.0196581	NA	NA
BRCA	ENSR00000151870	0.0479729	1.12036e-07	0.747582	NA	NA
BRCA	ENSR00000154577	0.0297888	2.17874e-22	0.212425	NA	NA
BRCA	ENSR00000155785	0.569754	3.15786e-48	0.152127	NA	NA
BRCA	ENSR00000155786	0.497194	5.02987e-45	0.227785	NA	NA
BRCA	ENSR00000155787	0.263207	1.83564e-28	0.182601	NA	NA
BRCA	ENSR00000156405	0.811028	1.22579e-18	0.00649549	NA	NA
BRCA	ENSR00000157318	0.385272	1.89516e-10	0.0168932	NA	NA
BRCA	ENSR00000157842	0.209631	5.64909e-12	0.038835	NA	NA
BRCA	ENSR00000158163	0.181302	2.48082e-08	0.0111999	NA	NA
BRCA	ENSR00000158215	0.563988	1.99921e-06	0.230448	NA	NA
BRCA	ENSR00000158324	0.273016	1.90268e-25	0.912338	NA	NA
BRCA	ENSR00000159934	0.43621	1.39502e-11	0.348213	NA	NA
BRCA	ENSR00000159954	0.0862259	5.14359e-30	0.325272	NA	NA
BRCA	ENSR00000159955	0.121386	1.01875e-29	0.329114	NA	NA
BRCA	ENSR00000159956	0.210373	4.5958e-28	0.0408405	NA	NA
BRCA	ENSR00000160397	0.0494163	8.89978e-15	0.170213	NA	NA
BRCA	ENSR00000162980	0.147408	1.59016e-07	0.0435333	NA	NA
BRCA	ENSR00000163599	0.0153516	4.03984e-06	0.893642	NA	NA
BRCA	ENSR00000163985	0.157623	2.38228e-15	0.87115	NA	NA
BRCA	ENSR00000163986	0.136896	1.90293e-16	0.856626	NA	NA
BRCA	ENSR00000163987	0.116581	2.18023e-16	0.850991	NA	NA
BRCA	ENSR00000164702	0.121287	6.01357e-08	0.170028	NA	NA
BRCA	ENSR00000164703	0.195644	1.62534e-09	0.246843	NA	NA
BRCA	ENSR00000164707	0.766666	5.46827e-27	0.0789275	NA	NA
BRCA	ENSR00000165208	0.884416	1.06496e-28	0.0103993	NA	NA
BRCA	ENSR00000165726	0.0315133	5.49058e-30	0.342334	NA	NA
BRCA	ENSR00000166220	0.319596	5.20559e-70	0.00284048	NA	NA
BRCA	ENSR00000167801	0.586595	6.15703e-60	0.0706286	NA	NA
BRCA	ENSR00000168733	0.178439	5.17815e-21	0.0417036	NA	NA
BRCA	ENSR00000169428	0.367599	0.00383439	0.0749321	NA	NA
BRCA	ENSR00000169429	0.36634	0.000788296	0.0571829	NA	NA
BRCA	ENSR00000169467	0.33399	2.25133e-64	0.277972	NA	NA
BRCA	ENSR00000169468	0.66938	9.85228e-80	0.412704	NA	NA
BRCA	ENSR00000169560	0.829314	5.93341e-08	0.0245899	NA	NA
BRCA	ENSR00000169561	0.557498	6.62869e-08	0.0254483	NA	NA
BRCA	ENSR00000170420	0.491142	1.28957e-08	0.677202	NA	NA
BRCA	ENSR00000170421	0.0396151	2.86975e-14	0.000957025	NA	NA
BRCA	ENSR00000171635	0.763794	1.56936e-39	0.0596905	NA	NA
BRCA	ENSR00000172593	0.339833	8.04548e-31	0.0907978	NA	NA
BRCA	ENSR00000172804	0.965454	6.33684e-33	0.00749874	NA	NA
BRCA	ENSR00000173220	0.836811	0.000452449	0.930664	NA	NA
BRCA	ENSR00000173221	0.830515	0.000486422	0.924972	NA	NA
BRCA	ENSR00000173659	0.326728	1.84537e-32	0.128822	NA	NA
BRCA	ENSR00000174118	0.755435	4.14845e-13	0.570039	NA	NA
BRCA	ENSR00000175179	0.203536	7.7928e-17	0.795228	NA	NA
BRCA	ENSR00000175995	0.575521	4.6303e-41	0.0204891	NA	NA
BRCA	ENSR00000177500	0.277822	5.35865e-22	0.00690078	NA	NA
BRCA	ENSR00000177511	0.719788	1.13732e-24	0.115933	NA	NA
BRCA	ENSR00000177512	0.588004	1.1802e-21	0.146288	NA	NA
BRCA	ENSR00000177604	0.496121	0.00166006	0.0951385	NA	NA
BRCA	ENSR00000179288	0.570381	9.77877e-39	0.158799	NA	NA
BRCA	ENSR00000179289	0.875373	1.82391e-27	0.40462	NA	NA
BRCA	ENSR00000186034	0.237698	0.003901	0.711858	NA	NA
BRCA	ENSR00000186035	0.240156	0.00386339	0.712856	NA	NA
BRCA	ENSR00000186836	0.0736221	2.26104e-42	0.0391384	NA	NA
BRCA	ENSR00000187000	0.242857	8.28339e-31	0.0113523	NA	NA
BRCA	ENSR00000189170	0.126707	0.0401758	0.555592	NA	NA
BRCA	ENSR00000189171	0.31729	0.000353985	0.0201691	NA	NA
BRCA	ENSR00000189515	0.121298	5.15483e-65	0.282441	NA	NA
BRCA	ENSR00000191293	0.0676979	1.35159e-33	0.209919	NA	NA
BRCA	ENSR00000191318	0.915151	7.51652e-33	0.026849	NA	NA
BRCA	ENSR00000191319	0.867362	2.9303e-20	0.356932	NA	NA
BRCA	ENSR00000191397	0.0655612	2.0068e-51	0.0144638	NA	NA
BRCA	ENSR00000191818	0.0655759	1.98379e-20	0.22935	NA	NA
BRCA	ENSR00000192359	0.663219	0.0230717	0.560106	NA	NA
BRCA	ENSR00000192873	0.397284	1.33949e-05	0.110161	NA	NA
BRCA	ENSR00000193487	0.559814	1.06058e-09	0.0862111	NA	NA
BRCA	ENSR00000195012	0.0224231	9.50412e-06	0.589911	NA	NA
BRCA	ENSR00000195227	0.101617	1.10894e-05	0.0946004	NA	NA
BRCA	ENSR00000195824	0.561987	2.90594e-11	0.361439	NA	NA
BRCA	ENSR00000196948	0.619046	0.0015504	0.687303	NA	NA
BRCA	ENSR00000197050	0.515433	0.000118105	0.548285	NA	NA
BRCA	ENSR00000197051	0.416086	0.000123266	0.596033	NA	NA
BRCA	ENSR00000198005	0.107431	1.24695e-44	0.00286386	NA	NA
BRCA	ENSR00000198506	0.791255	1.85597e-06	0.0328664	NA	NA
BRCA	ENSR00000198507	0.60704	1.00289e-06	0.0273715	NA	NA
BRCA	ENSR00000199772	0.0250504	3.51161e-23	0.0240725	NA	NA
BRCA	ENSR00000201430	0.358057	3.89926e-22	0.200676	NA	NA
BRCA	ENSR00000202880	0.00205164	1.07335e-48	0.0664485	NA	NA
BRCA	ENSR00000204282	0.01155	1.79069e-30	0.46291	NA	NA
BRCA	ENSR00000204283	0.0306151	5.45172e-32	0.5133	NA	NA
BRCA	ENSR00000204284	0.0379244	3.5815e-31	0.518126	NA	NA
BRCA	ENSR00000204285	0.131712	1.61378e-24	0.507296	NA	NA
BRCA	ENSR00000205309	0.197505	5.68189e-08	0.648291	NA	NA
BRCA	ENSR00000205343	0.689113	4.37225e-87	0.265273	NA	NA
BRCA	ENSR00000205344	0.687453	1.36136e-83	0.253376	NA	NA
BRCA	ENSR00000205365	0.648698	2.03973e-156	0.565181	NA	NA
BRCA	ENSR00000205366	0.735459	6.73347e-158	0.497351	NA	NA
BRCA	ENSR00000208876	0.70148	1.49525e-14	0.887077	NA	NA
BRCA	ENSR00000208877	0.681608	2.48687e-15	0.892944	NA	NA
BRCA	ENSR00000208878	0.661215	4.08091e-15	0.907246	NA	NA
BRCA	ENSR00000210351	0.653307	2.23438e-48	0.520708	NA	NA
BRCA	ENSR00000211195	0.405022	0.000291014	0.513052	NA	NA
BRCA	ENSR00000211263	0.819816	5.7359e-16	0.0895604	NA	NA
BRCA	ENSR00000211706	0.719701	2.83956e-15	0.992731	NA	NA
BRCA	ENSR00000211831	0.715611	2.60911e-23	0.344362	NA	NA
BRCA	ENSR00000211832	0.89544	3.19442e-22	0.374123	NA	NA
BRCA	ENSR00000212833	0.241219	0.0358609	0.361107	NA	NA
BRCA	ENSR00000212835	0.603782	6.66043e-06	0.307193	NA	NA
BRCA	ENSR00000213403	0.1807	0.0106676	0.0180954	NA	NA
BRCA	ENSR00000213404	0.48604	5.24377e-06	0.884538	NA	NA
BRCA	ENSR00000213408	0.313279	7.18395e-18	0.900337	NA	NA
BRCA	ENSR00000213692	0.191404	1.32734e-09	0.55978	NA	NA
BRCA	ENSR00000213745	0.409294	2.36827e-18	0.662478	NA	NA
BRCA	ENSR00000215522	0.19102	3.06072e-06	0.587009	NA	NA
BRCA	ENSR00000216088	0.0860102	0.000221432	0.878373	NA	NA
BRCA	ENSR00000216129	0.0393941	6.63617e-09	0.295239	NA	NA
BRCA	ENSR00000216272	0.419861	0.000373931	0.303128	NA	NA
BRCA	ENSR00000216273	0.51044	2.30401e-07	0.440806	NA	NA
BRCA	ENSR00000216522	0.00697676	5.97864e-05	0.108986	NA	NA
BRCA	ENSR00000216620	0.494636	2.68733e-14	0.0348503	NA	NA
BRCA	ENSR00000216845	0.362801	4.80513e-06	0.178433	NA	NA
BRCA	ENSR00000217906	0.870522	6.57412e-23	0.612859	NA	NA
BRCA	ENSR00000218547	0.501	0.00195785	0.198388	NA	NA
BRCA	ENSR00000218550	0.814767	1.19821e-09	0.339145	NA	NA
BRCA	ENSR00000218551	0.782228	1.54388e-07	0.252704	NA	NA
BRCA	ENSR00000218572	0.131061	1.94095e-20	0.674208	NA	NA
BRCA	ENSR00000218789	0.65984	3.18317e-41	0.18419	NA	NA
BRCA	ENSR00000219450	0.546355	2.09369e-05	0.960859	NA	NA
BRCA	ENSR00000219466	0.818377	7.12185e-13	0.872492	NA	NA
BRCA	ENSR00000220199	0.641786	1.60301e-17	0.790294	NA	NA
BRCA	ENSR00000220407	0.174879	6.36311e-10	0.831908	NA	NA
BRCA	ENSR00000220408	0.149303	2.92351e-09	0.775979	NA	NA
BRCA	ENSR00000221610	0.36305	2.15942e-35	0.533915	NA	NA
BRCA	ENSR00000222119	0.000841543	1.59813e-42	0.11342	NA	NA
BRCA	ENSR00000223718	0.0277054	7.70386e-34	0.160951	NA	NA
BRCA	ENSR00000223858	0.514068	3.85636e-08	0.053568	NA	NA
BRCA	ENSR00000224065	0.312086	6.01218e-45	0.133797	NA	NA
BRCA	ENSR00000224068	0.896963	2.68338e-25	0.449513	NA	NA
BRCA	ENSR00000224069	0.622736	2.34014e-26	0.691483	NA	NA
BRCA	ENSR00000225034	0.550757	1.6724e-31	0.0542091	NA	NA
BRCA	ENSR00000225893	0.952706	6.08505e-28	0.702085	NA	NA
BRCA	ENSR00000226752	0.38336	1.57032e-08	0.550969	NA	NA
BRCA	ENSR00000226753	0.388017	2.77695e-08	0.571058	NA	NA
BRCA	ENSR00000226793	0.191231	1.4474e-18	0.145256	NA	NA
BRCA	ENSR00000227970	0.332071	4.19435e-34	0.542428	NA	NA
BRCA	ENSR00000228046	0.0012713	7.58372e-07	0.512529	NA	NA
BRCA	ENSR00000228089	0.0281342	0.0031126	0.326332	NA	NA
BRCA	ENSR00000228094	0.131153	3.46454e-20	0.720756	NA	NA
BRCA	ENSR00000228095	0.20896	1.7068e-23	0.57206	NA	NA
BRCA	ENSR00000228585	0.0158561	2.31725e-15	0.959639	NA	NA
BRCA	ENSR00000228909	0.468368	6.90934e-23	0.0469624	NA	NA
BRCA	ENSR00000228910	0.393496	4.73871e-19	0.159958	NA	NA
BRCA	ENSR00000228911	0.441206	6.43289e-18	0.251531	NA	NA
BRCA	ENSR00000228914	0.291357	8.01976e-15	0.296785	NA	NA
BRCA	ENSR00000228915	0.288442	1.34966e-14	0.18429	NA	NA
BRCA	ENSR00000228916	0.202591	1.3396e-14	0.112209	NA	NA
BRCA	ENSR00000228917	0.187701	1.01705e-17	0.051427	NA	NA
BRCA	ENSR00000228918	0.090992	1.49243e-09	0.138749	NA	NA
BRCA	ENSR00000228919	0.300773	1.6733e-08	0.439042	NA	NA
BRCA	ENSR00000228921	0.492274	2.30859e-10	0.28987	NA	NA
BRCA	ENSR00000228922	0.658553	2.41946e-11	0.302221	NA	NA
BRCA	ENSR00000228925	0.237321	4.27739e-15	0.00785645	NA	NA
BRCA	ENSR00000228927	0.93644	3.31327e-17	0.146778	NA	NA
BRCA	ENSR00000228928	0.84744	9.43825e-15	0.216362	NA	NA
BRCA	ENSR00000228929	0.612902	2.00503e-19	0.131222	NA	NA
BRCA	ENSR00000228930	0.869646	1.43167e-18	0.0890819	NA	NA
BRCA	ENSR00000228931	0.839914	2.09029e-16	0.110117	NA	NA
BRCA	ENSR00000228932	0.859383	1.70359e-14	0.159477	NA	NA
BRCA	ENSR00000228933	0.815573	4.12193e-09	0.143634	NA	NA
BRCA	ENSR00000228936	0.262394	2.26402e-22	0.581874	NA	NA
BRCA	ENSR00000228942	0.277903	3.02051e-10	0.207941	NA	NA
BRCA	ENSR00000228944	0.950505	3.1993e-10	0.0567654	NA	NA
BRCA	ENSR00000228945	0.726596	2.04126e-09	0.0557187	NA	NA
BRCA	ENSR00000228947	0.204822	5.19491e-07	0.0280579	NA	NA
BRCA	ENSR00000228962	0.813398	3.21554e-104	0.225856	NA	NA
BRCA	ENSR00000230179	0.516902	9.33539e-09	0.857731	NA	NA
BRCA	ENSR00000230605	0.0359571	0.000121528	0.0326309	NA	NA
BRCA	ENSR00000230634	0.387572	4.00648e-25	0.396194	NA	NA
BRCA	ENSR00000232018	0.468854	4.84056e-22	0.732643	NA	NA
BRCA	ENSR00000232019	0.249399	2.96728e-29	0.647172	NA	NA
BRCA	ENSR00000232146	0.36674	1.43681e-15	0.279283	NA	NA
BRCA	ENSR00000232164	0.00672153	1.39793e-17	0.755858	NA	NA
BRCA	ENSR00000232283	0.301421	2.28262e-18	0.156502	NA	NA
BRCA	ENSR00000232284	0.319521	4.57547e-18	0.17237	NA	NA
BRCA	ENSR00000232852	0.195529	7.30734e-32	0.141021	NA	NA
BRCA	ENSR00000232853	0.175298	2.14029e-32	0.133872	NA	NA
BRCA	ENSR00000234909	0.862882	0.0105736	0.685597	NA	NA
BRCA	ENSR00000234910	0.72486	0.00459317	0.728262	NA	NA
BRCA	ENSR00000235396	0.0275343	6.27759e-05	0.993901	NA	NA
BRCA	ENSR00000235397	0.948593	2.84314e-14	0.549017	NA	NA
BRCA	ENSR00000236790	0.37205	7.58963e-71	0.00791943	NA	NA
BRCA	ENSR00000236791	0.822319	1.02413e-56	0.0132988	NA	NA
BRCA	ENSR00000236792	0.468668	2.41701e-56	0.0519652	NA	NA
BRCA	ENSR00000236796	0.73427	1.63373e-54	0.0126355	NA	NA
BRCA	ENSR00000236806	0.164914	8.12224e-56	0.131438	NA	NA
BRCA	ENSR00000237379	0.609533	1.53949e-31	0.0180536	NA	NA
BRCA	ENSR00000238324	0.733665	7.63608e-12	0.215556	NA	NA
BRCA	ENSR00000238462	0.882341	0.000723279	0.0471449	NA	NA
BRCA	ENSR00000239940	0.751362	8.08049e-05	0.707559	NA	NA
BRCA	ENSR00000239941	0.357482	2.97547e-06	0.539279	NA	NA
BRCA	ENSR00000239995	0.058124	9.9863e-11	0.0106218	NA	NA
BRCA	ENSR00000240118	0.118895	8.4878e-23	0.00495967	NA	NA
BRCA	ENSR00000240266	0.199103	6.70887e-33	0.110245	NA	NA
BRCA	ENSR00000240267	0.628755	3.62295e-29	0.109979	NA	NA
BRCA	ENSR00000240268	0.735963	8.1746e-23	0.38716	NA	NA
BRCA	ENSR00000240269	0.739855	1.03173e-20	0.425914	NA	NA
BRCA	ENSR00000241399	0.343824	3.99356e-19	0.169252	NA	NA
BRCA	ENSR00000241578	0.580918	5.86811e-68	0.615447	NA	NA
BRCA	ENSR00000242410	0.022036	1.75143e-08	0.40146	NA	NA
BRCA	ENSR00000243144	0.274511	0.000335435	0.0113712	NA	NA
BRCA	ENSR00000243859	0.789149	0.00216287	0.533804	NA	NA
BRCA	ENSR00000243860	0.822013	0.00681619	0.47175	NA	NA
BRCA	ENSR00000243861	0.90032	0.0372924	0.456228	NA	NA
BRCA	ENSR00000243869	0.781852	2.62098e-12	0.0894367	NA	NA
BRCA	ENSR00000243983	0.0237086	1.64721e-32	0.0927036	NA	NA
BRCA	ENSR00000244845	0.419507	9.60332e-19	0.46366	NA	NA
BRCA	ENSR00000244886	0.7059	2.08014e-07	0.459017	NA	NA
BRCA	ENSR00000246413	0.0636515	1.08632e-27	0.0228497	NA	NA
BRCA	ENSR00000246721	0.537995	0.000495515	0.440934	NA	NA
BRCA	ENSR00000246727	0.450324	5.54672e-09	0.340792	NA	NA
BRCA	ENSR00000246820	0.255789	1.04072e-44	0.563075	NA	NA
BRCA	ENSR00000247261	0.932258	1.02501e-07	0.787729	NA	NA
BRCA	ENSR00000247300	0.000884766	2.7462e-10	0.0189031	NA	NA
BRCA	ENSR00000248296	0.468599	1.40008e-20	0.283049	NA	NA
BRCA	ENSR00000248297	0.370364	5.32284e-21	0.311088	NA	NA
BRCA	ENSR00000249159	0.340349	4.63686e-07	0.146673	NA	NA
BRCA	ENSR00000250728	0.359631	6.39604e-12	0.00862011	NA	NA
BRCA	ENSR00000251054	0.223497	9.21405e-24	0.0527695	NA	NA
BRCA	ENSR00000251119	0.174836	3.42134e-06	0.0705121	NA	NA
BRCA	ENSR00000251120	0.256286	2.34033e-05	0.101554	NA	NA
BRCA	ENSR00000251492	0.558024	2.01244e-28	0.812247	NA	NA
BRCA	ENSR00000251493	0.55441	6.12071e-28	0.773826	NA	NA
BRCA	ENSR00000251618	0.926145	1.51629e-43	0.254769	NA	NA
BRCA	ENSR00000251619	0.897901	2.71969e-44	0.253194	NA	NA
BRCA	ENSR00000251620	0.986241	6.37903e-37	0.51564	NA	NA
BRCA	ENSR00000251622	0.689133	2.49469e-32	0.375472	NA	NA
BRCA	ENSR00000251623	0.613568	1.36422e-31	0.392579	NA	NA
BRCA	ENSR00000252493	0.209954	3.81667e-35	0.0870439	NA	NA
BRCA	ENSR00000252733	0.758077	0.0116257	0.828562	NA	NA
BRCA	ENSR00000253250	0.643461	0.0234836	0.554383	NA	NA
BRCA	ENSR00000253409	0.109221	1.4832e-48	0.0529137	NA	NA
BRCA	ENSR00000253688	0.198801	1.92409e-05	0.853878	NA	NA
BRCA	ENSR00000253851	0.766708	6.89127e-21	0.214166	NA	NA
BRCA	ENSR00000253852	0.248739	3.98782e-16	0.608153	NA	NA
BRCA	ENSR00000254121	0.0499879	5.98223e-05	0.761126	NA	NA
BRCA	ENSR00000254381	0.237228	1.8583e-30	0.844038	NA	NA
BRCA	ENSR00000254583	0.0233108	1.4365e-09	0.00710067	NA	NA
BRCA	ENSR00000254910	0.00413515	4.00801e-09	0.572722	NA	NA
BRCA	ENSR00000254912	0.779777	0.000510628	0.977033	NA	NA
BRCA	ENSR00000256748	0.915067	2.62092e-09	0.243269	NA	NA
BRCA	ENSR00000256952	0.234057	0.000142235	0.525077	NA	NA
BRCA	ENSR00000257439	0.518992	3.65348e-25	0.799346	NA	NA
BRCA	ENSR00000258012	0.0285803	1.07738e-30	0.000833093	NA	NA
BRCA	ENSR00000258110	0.962978	2.59276e-25	0.488703	NA	NA
BRCA	ENSR00000258113	0.172651	1.71541e-26	0.966347	NA	NA
BRCA	ENSR00000258378	0.0723511	5.18554e-22	0.526058	NA	NA
BRCA	ENSR00000258722	0.952742	1.62343e-06	0.0641042	NA	NA
BRCA	ENSR00000258979	0.408957	9.156e-57	0.11717	NA	NA
BRCA	ENSR00000258980	0.0708621	6.43772e-58	0.0504555	NA	NA
BRCA	ENSR00000258981	0.373171	9.26761e-63	0.024383	NA	NA
BRCA	ENSR00000259488	0.613922	8.66913e-06	0.363741	NA	NA
BRCA	ENSR00000260018	0.728591	1.8524e-67	0.0154885	NA	NA
BRCA	ENSR00000260651	0.140101	3.59355e-06	0.311629	NA	NA
BRCA	ENSR00000260823	0.0391159	1.43178e-44	0.0772197	NA	NA
BRCA	ENSR00000260944	0.993023	0.0087092	0.658497	NA	NA
BRCA	ENSR00000261220	0.214765	1.73278e-43	0.28395	NA	NA
BRCA	ENSR00000261844	0.477118	1.26132e-06	0.176798	NA	NA
BRCA	ENSR00000262001	0.76997	0.0132215	0.0900776	NA	NA
BRCA	ENSR00000262494	0.889593	2.2092e-11	0.528469	NA	NA
BRCA	ENSR00000262495	0.90256	1.00966e-12	0.633174	NA	NA
BRCA	ENSR00000262508	0.896153	1.34423e-83	0.365607	NA	NA
BRCA	ENSR00000262509	0.909414	9.62958e-86	0.369076	NA	NA
BRCA	ENSR00000262893	0.404151	9.07743e-07	0.703953	NA	NA
BRCA	ENSR00000263062	0.458596	4.233e-68	0.0572661	NA	NA
BRCA	ENSR00000263548	0.643306	1.16828e-16	0.29153	NA	NA
BRCA	ENSR00000263612	0.356	2.31297e-14	0.155894	NA	NA
BRCA	ENSR00000263774	0.0121309	1.67777e-07	0.402451	NA	NA
BRCA	ENSR00000263789	0.854433	2.13227e-11	0.269401	NA	NA
BRCA	ENSR00000264041	0.0419268	1.27804e-28	0.89804	NA	NA
BRCA	ENSR00000264504	0.0434427	2.73206e-30	0.265684	NA	NA
BRCA	ENSR00000264543	0.275533	2.68225e-24	0.430926	NA	NA
BRCA	ENSR00000264544	0.257967	9.45387e-25	0.42612	NA	NA
BRCA	ENSR00000264768	0.705428	2.62e-21	0.479818	NA	NA
BRCA	ENSR00000264769	0.673759	1.2256e-21	0.485873	NA	NA
BRCA	ENSR00000265724	0.000361881	0.0216993	0.192234	NA	NA
BRCA	ENSR00000265969	0.25323	5.85403e-20	0.0540409	NA	NA
BRCA	ENSR00000265970	0.2168	2.55121e-20	0.0441379	NA	NA
BRCA	ENSR00000267210	0.26848	8.54355e-151	0.00750432	NA	NA
BRCA	ENSR00000267218	0.622388	6.04522e-07	0.228442	NA	NA
BRCA	ENSR00000271171	0.40912	7.11283e-14	0.0103491	NA	NA
BRCA	ENSR00000271728	0.902096	3.51788e-21	0.371737	NA	NA
BRCA	ENSR00000272100	0.406903	3.89354e-25	0.121696	NA	NA
BRCA	ENSR00000272944	0.0370175	8.82446e-10	0.503008	NA	NA
BRCA	ENSR00000273758	0.74368	7.60353e-07	0.0287262	NA	NA
BRCA	ENSR00000273807	0.521925	7.20553e-27	0.13621	NA	NA
BRCA	ENSR00000274167	0.305932	1.36882e-28	0.120792	NA	NA
BRCA	ENSR00000274174	0.65531	2.77093e-75	0.23812	NA	NA
BRCA	ENSR00000274200	0.548832	2.57327e-46	0.000757218	NA	NA
BRCA	ENSR00000275061	0.82175	3.14473e-48	0.60525	NA	NA
BRCA	ENSR00000277229	0.189158	2.63476e-36	0.161611	NA	NA
BRCA	ENSR00000279451	0.264029	8.49889e-30	0.287407	NA	NA
BRCA	ENSR00000279969	0.0268452	3.19425e-20	0.804965	NA	NA
BRCA	ENSR00000280978	0.395258	3.70172e-26	0.0221417	NA	NA
BRCA	ENSR00000281394	0.12333	1.46746e-06	0.812306	NA	NA
BRCA	ENSR00000282329	0.485946	4.0882e-05	0.141238	NA	NA
BRCA	ENSR00000282517	0.2193	0.000171513	0.691334	NA	NA
BRCA	ENSR00000282730	0.384627	0.000246803	0.127504	NA	NA
BRCA	ENSR00000282764	0.454719	3.50891e-28	0.068553	NA	NA
BRCA	ENSR00000283458	0.077072	5.4e-17	0.0720448	NA	NA
BRCA	ENSR00000283588	0.0611027	6.23697e-24	0.908149	NA	NA
BRCA	ENSR00000284134	0.435064	3.7321e-05	0.0811064	NA	NA
BRCA	ENSR00000284906	0.614116	1.66093e-12	0.16358	NA	NA
BRCA	ENSR00000285930	0.210076	9.22263e-11	0.632343	NA	NA
BRCA	ENSR00000287548	0.620812	2.1598e-10	0.439633	NA	NA
BRCA	ENSR00000287617	0.152669	5.45403e-11	0.40671	NA	NA
BRCA	ENSR00000287618	0.178757	5.24282e-10	0.462851	NA	NA
BRCA	ENSR00000287619	0.207082	1.87423e-09	0.567915	NA	NA
BRCA	ENSR00000287800	0.205843	4.66052e-18	0.00104366	NA	NA
BRCA	ENSR00000289449	0.885609	6.3701e-47	0.0291236	NA	NA
BRCA	ENSR00000290504	0.86871	1.30667e-08	0.0193823	NA	NA
BRCA	ENSR00000290529	0.00608456	5.9461e-106	0.0380033	NA	NA
BRCA	ENSR00000290783	0.0636918	7.36946e-12	0.370722	NA	NA
BRCA	ENSR00000291926	0.0024928	0.000697173	0.0345196	NA	NA
BRCA	ENSR00000292392	0.614333	3.77598e-06	0.257338	NA	NA
BRCA	ENSR00000292478	0.0101147	0.0173893	0.118402	NA	NA
BRCA	ENSR00000293168	0.363929	7.85188e-158	0.107196	NA	NA
BRCA	ENSR00000293235	0.488574	1.09897e-58	0.28737	NA	NA
BRCA	ENSR00000293591	0.0532042	4.65206e-67	0.21383	NA	NA
BRCA	ENSR00000293592	0.057885	9.444e-69	0.199419	NA	NA
BRCA	ENSR00000293597	0.0464131	2.97994e-68	0.135194	NA	NA
BRCA	ENSR00000293598	0.0397034	6.91167e-67	0.1229	NA	NA
BRCA	ENSR00000293599	0.029538	1.44038e-63	0.116669	NA	NA
BRCA	ENSR00000293600	0.0468975	9.63984e-74	0.168411	NA	NA
BRCA	ENSR00000293601	0.0383396	1.00823e-71	0.18239	NA	NA
BRCA	ENSR00000294629	0.0776909	3.16892e-67	0.0516713	NA	NA
BRCA	ENSR00000294630	0.192045	1.61473e-64	0.0309233	NA	NA
BRCA	ENSR00000294778	0.237036	6.35707e-13	0.486624	NA	NA
BRCA	ENSR00000295441	0.119421	5.03327e-09	0.0299578	NA	NA
BRCA	ENSR00000295885	0.938776	7.58831e-08	0.0153209	NA	NA
BRCA	ENSR00000295971	0.849961	2.11242e-09	0.960562	NA	NA
BRCA	ENSR00000296389	0.225342	0.000629406	0.544584	NA	NA
BRCA	ENSR00000296966	0.572842	6.9518e-42	0.434216	NA	NA
BRCA	ENSR00000297000	0.0574265	1.30141e-19	0.0652692	NA	NA
BRCA	ENSR00000297238	0.887963	0.000689724	0.82144	NA	NA
BRCA	ENSR00000297555	0.958623	3.91902e-34	0.618599	NA	NA
BRCA	ENSR00000297873	0.88597	9.64875e-21	0.0856191	NA	NA
BRCA	ENSR00000297917	0.530379	1.73486e-07	0.579984	NA	NA
BRCA	ENSR00000297977	0.409781	1.64661e-13	0.692454	NA	NA
BRCA	ENSR00000298038	0.23334	4.29459e-05	0.870362	NA	NA
BRCA	ENSR00000298039	0.368251	3.21626e-06	0.8804	NA	NA
BRCA	ENSR00000298040	0.359196	1.18271e-07	0.85302	NA	NA
BRCA	ENSR00000298227	0.411443	5.12549e-68	0.00180721	NA	NA
BRCA	ENSR00000298505	0.051817	1.37326e-30	0.629073	NA	NA
BRCA	ENSR00000299344	0.314724	7.87315e-19	0.604918	NA	NA
BRCA	ENSR00000299617	0.506004	1.76089e-06	0.457553	NA	NA
BRCA	ENSR00000299618	0.501342	1.60155e-06	0.457693	NA	NA
BRCA	ENSR00000301957	0.183734	9.94247e-21	0.269128	NA	NA
BRCA	ENSR00000302135	0.0677308	3.60118e-36	0.660137	NA	NA
BRCA	ENSR00000302853	0.00996918	1.92217e-65	0.0669745	NA	NA
BRCA	ENSR00000303726	0.162355	1.83604e-25	0.0413144	NA	NA
BRCA	ENSR00000303727	0.141245	2.95314e-27	0.0466667	NA	NA
BRCA	ENSR00000303874	0.0798481	1.36318e-06	0.814752	NA	NA
BRCA	ENSR00000304730	0.782658	2.07322e-13	0.348446	NA	NA
BRCA	ENSR00000304731	0.533829	5.74082e-15	0.27819	NA	NA
BRCA	ENSR00000305256	0.495923	5.79753e-45	0.226164	NA	NA
BRCA	ENSR00000305257	0.258187	1.24675e-28	0.180976	NA	NA
BRCA	ENSR00000306124	0.171506	2.65684e-09	0.0310057	NA	NA
BRCA	ENSR00000306125	0.246636	6.53996e-05	0.0145791	NA	NA
BRCA	ENSR00000306140	0.653204	1.18081e-06	0.537936	NA	NA
BRCA	ENSR00000306170	0.336028	1.30056e-25	0.907001	NA	NA
BRCA	ENSR00000306834	0.139737	1.89045e-28	0.318846	NA	NA
BRCA	ENSR00000306835	0.210605	5.05334e-28	0.0405718	NA	NA
BRCA	ENSR00000307660	0.298884	3.56115e-10	0.209605	NA	NA
BRCA	ENSR00000307817	0.345817	0.00473787	0.137415	NA	NA
BRCA	ENSR00000308331	0.743311	3.05265e-06	0.0317799	NA	NA
BRCA	ENSR00000309103	0.299337	1.10006e-12	0.107174	NA	NA
BRCA	ENSR00000309925	0.499474	7.70744e-39	0.0884251	NA	NA
BRCA	ENSR00000310537	0.900655	3.47348e-77	0.431794	NA	NA
BRCA	ENSR00000310568	0.828151	1.19251e-07	0.047941	NA	NA
BRCA	ENSR00000310601	0.860354	4.67968e-15	0.97534	NA	NA
BRCA	ENSR00000311433	0.858657	1.84297e-37	0.0261721	NA	NA
BRCA	ENSR00000312790	0.0277797	0.000486056	0.591158	NA	NA
BRCA	ENSR00000313236	0.926977	1.42175e-31	0.35507	NA	NA
BRCA	ENSR00000313237	0.527035	9.77365e-26	0.188835	NA	NA
BRCA	ENSR00000313273	0.553032	2.63067e-06	0.879709	NA	NA
BRCA	ENSR00000313719	0.293335	1.08083e-05	0.0554714	NA	NA
BRCA	ENSR00000314177	0.0629678	0.000207972	0.922008	NA	NA
BRCA	ENSR00000315376	0.146548	3.96625e-52	0.311202	NA	NA
BRCA	ENSR00000317237	0.107139	2.31544e-46	0.0874596	NA	NA
BRCA	ENSR00000317983	0.134448	0.0400662	0.559861	NA	NA
BRCA	ENSR00000318131	0.132068	3.04368e-66	0.276595	NA	NA
BRCA	ENSR00000318620	0.0164089	3.11034e-48	0.00134077	NA	NA
BRCA	ENSR00000318780	0.0863386	3.62302e-33	0.220515	NA	NA
BRCA	ENSR00000318784	0.934322	7.04114e-33	0.0276067	NA	NA
BRCA	ENSR00000318824	0.0693835	9.42777e-49	0.012199	NA	NA
BRCA	ENSR00000318825	0.0651717	2.7183e-51	0.0144688	NA	NA
BRCA	ENSR00000319047	0.0652791	6.26431e-20	0.224102	NA	NA
BRCA	ENSR00000320151	0.224523	3.3081e-19	0.0162369	NA	NA
BRCA	ENSR00000320642	0.310685	0.00122472	0.58747	NA	NA
BRCA	ENSR00000321549	0.00100501	5.62142e-16	0.0953534	NA	NA
BRCA	ENSR00000323738	0.687485	1.35694e-83	0.253349	NA	NA
BRCA	ENSR00000323747	0.802599	2.59256e-153	0.471135	NA	NA
BRCA	ENSR00000324129	0.257223	7.5437e-14	0.29696	NA	NA
BRCA	ENSR00000324218	0.372374	1.47605e-07	0.201836	NA	NA
BRCA	ENSR00000324472	0.0416726	0.0088182	0.650867	NA	NA
BRCA	ENSR00000325435	0.541683	4.35809e-39	0.719143	NA	NA
BRCA	ENSR00000325436	0.577749	4.27668e-22	0.544866	NA	NA
BRCA	ENSR00000325811	0.412236	0.000127998	0.531711	NA	NA
BRCA	ENSR00000325900	0.0876143	1.46477e-10	0.74166	NA	NA
BRCA	ENSR00000326458	0.246681	0.041763	0.324612	NA	NA
BRCA	ENSR00000326489	0.111559	7.32439e-40	0.363108	NA	NA
BRCA	ENSR00000326490	0.132839	3.88606e-40	0.356572	NA	NA
BRCA	ENSR00000326714	0.0247007	1.411e-10	0.102666	NA	NA
BRCA	ENSR00000326716	0.31598	6.78371e-18	0.899563	NA	NA
BRCA	ENSR00000326719	0.101194	2.64498e-29	0.298414	NA	NA
BRCA	ENSR00000326779	0.415232	1.44507e-18	0.642043	NA	NA
BRCA	ENSR00000328842	0.5154	0.00247752	0.702727	NA	NA
BRCA	ENSR00000328872	0.49273	5.8038e-05	0.964379	NA	NA
BRCA	ENSR00000328875	0.827893	7.16858e-13	0.868456	NA	NA
BRCA	ENSR00000329061	0.406572	3.05817e-15	0.249206	NA	NA
BRCA	ENSR00000329407	0.153655	1.34085e-34	0.0794777	NA	NA
BRCA	ENSR00000329408	0.111147	8.13951e-35	0.0634325	NA	NA
BRCA	ENSR00000329454	0.361605	0.000726423	0.147418	NA	NA
BRCA	ENSR00000329966	0.179059	3.05467e-37	0.446895	NA	NA
BRCA	ENSR00000329967	0.0691955	2.8443e-30	0.316053	NA	NA
BRCA	ENSR00000330508	0.122545	6.73909e-10	0.240969	NA	NA
BRCA	ENSR00000330509	0.149703	1.60766e-10	0.214011	NA	NA
BRCA	ENSR00000332772	0.0157498	3.02652e-15	0.958831	NA	NA
BRCA	ENSR00000332975	0.785113	2.07363e-13	0.314281	NA	NA
BRCA	ENSR00000332976	0.777677	5.52385e-12	0.521082	NA	NA
BRCA	ENSR00000332977	0.647446	5.91355e-07	0.681238	NA	NA
BRCA	ENSR00000332978	0.436659	4.81136e-17	0.183686	NA	NA
BRCA	ENSR00000332994	0.1776	4.46117e-17	0.235773	NA	NA
BRCA	ENSR00000333895	0.493067	2.8443e-10	0.0245177	NA	NA
BRCA	ENSR00000333924	0.250592	3.66698e-29	0.644728	NA	NA
BRCA	ENSR00000333965	0.0518498	1.5596e-17	0.269956	NA	NA
BRCA	ENSR00000333966	0.099345	3.03039e-19	0.283268	NA	NA
BRCA	ENSR00000333971	0.970672	2.43481e-08	0.357273	NA	NA
BRCA	ENSR00000333975	0.00618627	1.2929e-17	0.743346	NA	NA
BRCA	ENSR00000335037	0.944419	1.30697e-59	0.00647111	NA	NA
BRCA	ENSR00000335074	0.715602	0.0039315	0.719145	NA	NA
BRCA	ENSR00000335517	0.194999	3.50167e-15	0.098752	NA	NA
BRCA	ENSR00000335769	0.0298329	6.47441e-05	0.95884	NA	NA
BRCA	ENSR00000335770	0.0255016	6.20495e-05	0.991454	NA	NA
BRCA	ENSR00000335771	0.0367227	6.40273e-05	0.995902	NA	NA
BRCA	ENSR00000336262	0.48875	1.14412e-53	0.045235	NA	NA
BRCA	ENSR00000336877	0.336951	1.12478e-19	0.801875	NA	NA
BRCA	ENSR00000337480	0.794305	1.40839e-21	0.426344	NA	NA
BRCA	ENSR00000337840	0.279595	1.04971e-44	0.831092	NA	NA
BRCA	ENSR00000337993	0.298201	1.72082e-45	0.416957	NA	NA
BRCA	ENSR00000338188	0.0786462	3.3968e-16	0.00594823	NA	NA
BRCA	ENSR00000339530	0.0237086	1.64721e-32	0.0927036	NA	NA
BRCA	ENSR00000339888	0.631416	1.09321e-22	0.652185	NA	NA
BRCA	ENSR00000339893	0.775086	4.62303e-07	0.459879	NA	NA
BRCA	ENSR00000339894	0.726534	6.01882e-08	0.427523	NA	NA
BRCA	ENSR00000340736	0.000765073	0.590975	0.636945	NA	NA
BRCA	ENSR00000341179	0.615782	0.000121913	0.586341	NA	NA
BRCA	ENSR00000341824	0.00121447	9.28105e-24	0.0372781	NA	NA
BRCA	ENSR00000341825	0.0145894	3.71552e-27	0.147915	NA	NA
BRCA	ENSR00000342021	0.785118	0.000125697	0.539511	NA	NA
BRCA	ENSR00000343138	0.39972	3.15273e-21	0.317603	NA	NA
BRCA	ENSR00000343139	0.362907	5.97566e-21	0.31799	NA	NA
CESC	ENSR00000001589	0.931658	0.100786	0.0139786	0.100786	0.611816
CESC	ENSR00000002677	0.403755	0.643364	0.00392444	0.643364	0.232813
CESC	ENSR00000002741	0.0431918	0.174764	0.267851	0.174764	0.13835
CESC	ENSR00000003943	0.923476	0.0208649	0.234099	0.0208649	0.887268
CESC	ENSR00000004187	0.0248994	0.153038	0.323776	0.153038	0.462233
CESC	ENSR00000006155	0.656996	0.000653474	0.886312	0.000653474	0.581937
CESC	ENSR00000006156	0.453697	0.000656594	0.88662	0.000656594	0.58154
CESC	ENSR00000010969	0.524141	0.0043912	0.191374	0.0043912	0.721256
CESC	ENSR00000010970	0.560645	0.0022612	0.196426	0.0022612	0.706064
CESC	ENSR00000012544	0.185082	0.166421	0.275406	0.166421	0.0472952
CESC	ENSR00000014617	0.301677	0.00341682	0.448149	0.00341682	0.149573
CESC	ENSR00000017505	0.0395476	0.815665	0.684978	0.815665	0.607604
CESC	ENSR00000017506	0.0458525	0.852352	0.73032	0.852352	0.591175
CESC	ENSR00000018883	0.286508	0.000229148	0.0818028	0.000229148	0.295682
CESC	ENSR00000018884	0.266289	0.000243745	0.0848223	0.000243745	0.29298
CESC	ENSR00000018885	0.2685	0.000889106	0.102469	0.000889106	0.376929
CESC	ENSR00000018886	0.250235	0.00145608	0.0568377	0.00145608	0.395571
CESC	ENSR00000018887	0.214457	0.00113819	0.0666898	0.00113819	0.411327
CESC	ENSR00000021072	0.0354245	0.903848	0.118478	0.903848	0.594171
CESC	ENSR00000022209	0.0600836	0.10869	0.0478145	0.10869	0.281944
CESC	ENSR00000022210	0.0746184	0.101058	0.0457233	0.101058	0.206745
CESC	ENSR00000022212	0.0410164	0.0139458	0.165607	0.0139458	0.158732
CESC	ENSR00000023842	0.002158	0.0182672	0.534793	0.0182672	0.0265033
CESC	ENSR00000023843	0.0151853	0.124865	0.551589	0.124865	0.0621811
CESC	ENSR00000025461	0.453272	0.676672	0.0360363	0.676672	0.569139
CESC	ENSR00000025462	0.532807	0.59164	0.0459007	0.59164	0.729406
CESC	ENSR00000026020	0.0340995	0.832541	0.00534973	0.832541	0.585623
CESC	ENSR00000030867	0.439369	0.00935641	0.264084	0.00935641	0.850932
CESC	ENSR00000035913	0.677127	0.823804	0.0337799	0.823804	0.28837
CESC	ENSR00000037509	0.454964	0.00472595	0.49341	0.00472595	0.931747
CESC	ENSR00000038731	0.251695	0.00313578	0.680765	0.00313578	0.696696
CESC	ENSR00000039212	0.0180068	0.577545	0.112973	0.577545	0.838298
CESC	ENSR00000040210	0.159469	0.0195184	0.967211	0.0195184	0.168086
CESC	ENSR00000040211	0.181596	0.0184731	0.955746	0.0184731	0.168002
CESC	ENSR00000040212	0.195942	0.0199901	0.955202	0.0199901	0.164122
CESC	ENSR00000042528	0.00452847	0.0658323	0.865204	0.0658323	0.443092
CESC	ENSR00000047079	0.186972	0.0436268	0.819543	0.0436268	0.677902
CESC	ENSR00000052048	0.0495043	0.68389	0.673505	0.68389	0.374884
CESC	ENSR00000062792	0.447883	0.864511	0.306624	0.864511	0.0315908
CESC	ENSR00000065658	0.929248	0.0302893	0.594663	0.0302893	0.0324663
CESC	ENSR00000065683	0.171543	0.218969	0.00603181	0.218969	0.850752
CESC	ENSR00000065684	0.171682	0.219207	0.00603867	0.219207	0.850879
CESC	ENSR00000065685	0.23835	0.173166	0.000789714	0.173166	0.753404
CESC	ENSR00000066668	0.0375417	0.72639	0.683638	0.72639	0.538189
CESC	ENSR00000069985	0.000632183	0.195213	0.567577	0.195213	0.663018
CESC	ENSR00000072942	0.779424	0.0414874	0.630302	0.0414874	0.197286
CESC	ENSR00000072943	0.771463	0.0418462	0.629139	0.0418462	0.196941
CESC	ENSR00000073731	0.23697	0.0247019	0.601935	0.0247019	0.349717
CESC	ENSR00000073750	0.874989	0.0131746	0.468115	0.0131746	0.276746
CESC	ENSR00000073751	0.886117	0.0145436	0.749241	0.0145436	0.344493
CESC	ENSR00000073752	0.928319	0.0170566	0.78322	0.0170566	0.307127
CESC	ENSR00000076704	0.00635078	0.0747771	0.701643	0.0747771	0.350674
CESC	ENSR00000076705	0.00844433	0.189468	0.584617	0.189468	0.456462
CESC	ENSR00000078944	0.884974	0.0259531	0.111724	0.0259531	0.776358
CESC	ENSR00000080396	0.425279	0.00215537	0.728322	0.00215537	0.7703
CESC	ENSR00000080397	0.112303	0.0333324	0.948423	0.0333324	0.651834
CESC	ENSR00000080924	0.259923	0.0076761	0.670742	0.0076761	0.348891
CESC	ENSR00000081806	0.00386777	0.318406	0.13647	0.318406	0.824234
CESC	ENSR00000084403	0.739275	0.0363131	0.349432	0.0363131	0.283878
CESC	ENSR00000085210	0.135463	0.581818	0.0481617	0.581818	0.907
CESC	ENSR00000090576	0.156228	0.0403638	0.698431	0.0403638	0.152765
CESC	ENSR00000093940	0.429961	0.0450112	0.655848	0.0450112	0.718095
CESC	ENSR00000094262	0.0361589	0.551469	0.20315	0.551469	0.265108
CESC	ENSR00000094263	0.0270671	0.512382	0.236024	0.512382	0.351035
CESC	ENSR00000094287	0.715668	0.000204862	0.0247977	0.000204862	0.0742652
CESC	ENSR00000099470	0.0684737	0.0409351	0.0926189	0.0409351	0.731544
CESC	ENSR00000099471	0.0543591	0.0186601	0.0929277	0.0186601	0.758881
CESC	ENSR00000099472	0.051773	0.0128827	0.113604	0.0128827	0.73705
CESC	ENSR00000099473	0.0187469	0.00507969	0.129871	0.00507969	0.804252
CESC	ENSR00000099474	0.0123409	0.0253016	0.235476	0.0253016	0.897141
CESC	ENSR00000099475	0.0140522	0.0264322	0.229663	0.0264322	0.851962
CESC	ENSR00000100122	0.00410748	0.687242	0.348025	0.687242	0.583382
CESC	ENSR00000100961	0.184617	0.807449	0.723393	0.807449	0.0266642
CESC	ENSR00000100962	0.189124	0.82882	0.775729	0.82882	0.0219766
CESC	ENSR00000104450	0.388602	0.008113	0.27797	0.008113	0.27765
CESC	ENSR00000104451	0.394977	0.00810893	0.275073	0.00810893	0.277886
CESC	ENSR00000104452	0.411085	0.00809691	0.276922	0.00809691	0.277425
CESC	ENSR00000104535	0.891204	0.712799	0.0486104	0.712799	0.877209
CESC	ENSR00000109361	0.32408	0.107426	0.0251588	0.107426	0.014424
CESC	ENSR00000113752	0.0393301	0.025944	0.249661	0.025944	0.176887
CESC	ENSR00000113753	0.0371409	0.0186236	0.294572	0.0186236	0.148092
CESC	ENSR00000113754	0.0476766	0.0149445	0.330616	0.0149445	0.124119
CESC	ENSR00000113755	0.0570171	0.0167461	0.425106	0.0167461	0.122735
CESC	ENSR00000117503	0.670528	0.194207	0.454885	0.194207	0.0190445
CESC	ENSR00000119748	0.0962932	0.318143	0.0467173	0.318143	0.876254
CESC	ENSR00000128364	0.0466844	0.762436	0.150505	0.762436	0.682731
CESC	ENSR00000130536	0.0923065	0.828529	0.0165172	0.828529	0.962393
CESC	ENSR00000132475	0.0115822	0.620848	0.335155	0.620848	0.201332
CESC	ENSR00000133401	0.0340369	0.630758	0.509176	0.630758	0.340616
CESC	ENSR00000135335	0.350434	0.0385548	0.0286048	0.0385548	0.952253
CESC	ENSR00000136292	0.0301224	0.891768	0.632862	0.891768	0.0739351
CESC	ENSR00000136293	0.0298587	0.884831	0.625374	0.884831	0.0762791
CESC	ENSR00000137004	0.241005	0.822249	0.714062	0.822249	0.0172246
CESC	ENSR00000142546	0.0285105	0.318915	0.182986	0.318915	0.713197
CESC	ENSR00000142607	0.0584303	0.0155208	0.66864	0.0155208	0.467842
CESC	ENSR00000144853	0.97731	0.0224871	0.973091	0.0224871	0.213952
CESC	ENSR00000145621	0.175448	0.814367	0.287229	0.814367	0.00205932
CESC	ENSR00000146067	0.0703048	0.886249	0.192241	0.886249	0.0296739
CESC	ENSR00000146558	0.0393505	0.602987	0.849607	0.602987	0.953032
CESC	ENSR00000146688	0.00635167	0.651873	0.706162	0.651873	0.546552
CESC	ENSR00000146803	0.106793	0.367299	0.830005	0.367299	0.0437374
CESC	ENSR00000146804	0.178671	0.382515	0.892331	0.382515	0.0341553
CESC	ENSR00000146805	0.216472	0.395169	0.908223	0.395169	0.023965
CESC	ENSR00000146806	0.17644	0.630327	0.777566	0.630327	0.00996698
CESC	ENSR00000148475	0.0140187	0.14409	0.544516	0.14409	0.703099
CESC	ENSR00000148476	0.00995873	0.150241	0.646822	0.150241	0.605804
CESC	ENSR00000151513	0.00874485	0.0384238	0.935984	0.0384238	0.370847
CESC	ENSR00000156405	0.000599596	0.640231	0.029497	0.640231	0.723723
CESC	ENSR00000157317	0.407085	0.681273	0.205559	0.681273	0.00895097
CESC	ENSR00000157318	0.241932	0.736249	0.22244	0.736249	0.00777817
CESC	ENSR00000157923	0.0480479	0.632436	0.0537725	0.632436	0.665855
CESC	ENSR00000158153	0.803588	0.933903	0.539363	0.933903	0.0493427
CESC	ENSR00000158163	0.0554364	0.442171	0.0205003	0.442171	0.454802
CESC	ENSR00000160397	0.0386029	0.181047	0.451972	0.181047	0.232739
CESC	ENSR00000163136	0.541802	0.766149	0.0196825	0.766149	0.00153404
CESC	ENSR00000164702	0.23785	0.681703	0.0296854	0.681703	0.704839
CESC	ENSR00000165480	0.291268	0.608602	0.465927	0.608602	0.0150571
CESC	ENSR00000165816	0.0108157	0.247977	0.269549	0.247977	0.617798
CESC	ENSR00000170061	0.00707274	0.770718	0.234684	0.770718	0.453558
CESC	ENSR00000170420	0.00492425	0.0589426	0.141652	0.0589426	0.914877
CESC	ENSR00000170421	0.036047	0.357063	0.0677439	0.357063	0.85164
CESC	ENSR00000170422	0.0454751	0.382363	0.0687172	0.382363	0.789769
CESC	ENSR00000170423	0.0498388	0.434839	0.0705167	0.434839	0.765
CESC	ENSR00000175910	0.0281813	0.922531	0.0876721	0.922531	0.591669
CESC	ENSR00000181283	0.37964	0.00792988	0.557794	0.00792988	0.854433
CESC	ENSR00000182804	0.747872	0.755072	0.0471377	0.755072	0.00183045
CESC	ENSR00000182805	0.697954	0.738951	0.0458611	0.738951	0.00223796
CESC	ENSR00000188467	0.384692	0.000415105	0.744281	0.000415105	0.257292
CESC	ENSR00000188681	0.569985	0.632776	0.700958	0.632776	0.00418481
CESC	ENSR00000188682	0.507002	0.684466	0.653983	0.684466	0.00877225
CESC	ENSR00000188697	0.0215801	0.893845	0.811459	0.893845	0.256958
CESC	ENSR00000188698	0.0318908	0.898637	0.819857	0.898637	0.272496
CESC	ENSR00000188699	0.0308385	0.888439	0.850416	0.888439	0.27043
CESC	ENSR00000188847	0.000167355	0.0605505	0.430867	0.0605505	0.735167
CESC	ENSR00000188848	0.000180117	0.0495941	0.511396	0.0495941	0.747135
CESC	ENSR00000189170	0.109645	0.0198626	0.676604	0.0198626	0.656345
CESC	ENSR00000189594	0.338253	0.0477668	0.331704	0.0477668	0.805669
CESC	ENSR00000195608	0.0224548	0.422815	0.988915	0.422815	0.300458
CESC	ENSR00000199772	0.0120042	0.519022	0.125915	0.519022	0.660994
CESC	ENSR00000206389	0.272511	0.219566	0.000154962	0.219566	0.311371
CESC	ENSR00000206390	0.28945	0.216915	0.000197712	0.216915	0.307494
CESC	ENSR00000213403	0.00131491	0.418748	0.0485465	0.418748	0.636237
CESC	ENSR00000227775	0.00620738	0.804228	0.826001	0.804228	0.925496
CESC	ENSR00000227776	0.0179528	0.788688	0.742611	0.788688	0.917529
CESC	ENSR00000228089	0.0404381	0.697362	0.847277	0.697362	0.000830791
CESC	ENSR00000232019	0.653599	0.553808	0.0363154	0.553808	0.909593
CESC	ENSR00000232852	0.298912	0.00113309	0.0744826	0.00113309	0.512725
CESC	ENSR00000232853	0.295529	0.00115053	0.0637532	0.00115053	0.483563
CESC	ENSR00000232897	0.731206	0.0268956	0.695902	0.0268956	0.970428
CESC	ENSR00000233976	0.923022	0.0319295	0.54866	0.0319295	0.240942
CESC	ENSR00000235396	0.0231594	0.568385	0.763394	0.568385	0.482033
CESC	ENSR00000235397	0.373312	0.857474	0.996188	0.857474	0.0279154
CESC	ENSR00000236790	0.786579	0.0274838	0.74907	0.0274838	0.346603
CESC	ENSR00000236792	0.167984	0.0104641	0.607724	0.0104641	0.581661
CESC	ENSR00000238324	0.0118956	0.148597	0.405731	0.148597	0.681119
CESC	ENSR00000238462	0.477849	0.665552	0.269635	0.665552	0.0185399
CESC	ENSR00000240639	0.00874913	0.768558	0.305016	0.768558	0.940371
CESC	ENSR00000240640	0.0169095	0.548762	0.350901	0.548762	0.984581
CESC	ENSR00000241287	0.0374178	0.689259	0.421585	0.689259	0.472919
CESC	ENSR00000242820	0.468751	0.0109376	0.957083	0.0109376	0.13211
CESC	ENSR00000242932	0.000490087	0.979556	0.820501	0.979556	0.905622
CESC	ENSR00000242933	0.000747514	0.983394	0.815567	0.983394	0.867707
CESC	ENSR00000242934	0.00100919	0.973629	0.832382	0.973629	0.79786
CESC	ENSR00000243144	0.00581206	0.760743	0.647275	0.760743	0.726054
CESC	ENSR00000243305	0.271593	0.0019008	0.617393	0.0019008	0.423469
CESC	ENSR00000243306	0.315166	0.00150952	0.547465	0.00150952	0.460741
CESC	ENSR00000243859	0.0221213	0.0686437	0.283286	0.0686437	0.876869
CESC	ENSR00000243860	0.0185209	0.0939582	0.225167	0.0939582	0.858607
CESC	ENSR00000243861	0.0124596	0.129188	0.171306	0.129188	0.736871
CESC	ENSR00000243869	0.261733	0.590668	0.00665337	0.590668	0.641941
CESC	ENSR00000246721	0.0475672	0.422906	0.0666921	0.422906	0.759181
CESC	ENSR00000247853	0.0115363	0.677096	0.0927327	0.677096	0.314813
CESC	ENSR00000248296	0.511207	0.985609	0.041956	0.985609	0.187893
CESC	ENSR00000250663	0.0469753	0.147069	0.280808	0.147069	0.1214
CESC	ENSR00000253442	0.533402	0.00387713	0.193889	0.00387713	0.710804
CESC	ENSR00000253688	0.0595819	0.0368292	0.187511	0.0368292	0.967074
CESC	ENSR00000254407	0.368591	0.641362	0.580869	0.641362	0.011744
CESC	ENSR00000254867	0.582528	0.0276391	0.00556491	0.0276391	0.150873
CESC	ENSR00000254910	0.286012	0.00307565	0.455004	0.00307565	0.143354
CESC	ENSR00000256340	0.252173	0.00146929	0.0570393	0.00146929	0.39235
CESC	ENSR00000256788	0.948781	0.125155	0.825372	0.125155	0.00545212
CESC	ENSR00000257400	0.12704	0.0417753	0.118245	0.0417753	0.063624
CESC	ENSR00000258386	0.144646	0.0653149	0.0180386	0.0653149	0.959926
CESC	ENSR00000258911	0.000573334	0.160328	0.433674	0.160328	0.905131
CESC	ENSR00000260157	0.534045	0.769009	0.00360408	0.769009	0.743331
CESC	ENSR00000260538	0.459873	0.00977073	0.215467	0.00977073	0.848636
CESC	ENSR00000260823	0.0184316	0.114495	0.792461	0.114495	0.0521632
CESC	ENSR00000262415	0.579034	0.834769	0.0328839	0.834769	0.298045
CESC	ENSR00000262508	0.300711	0.0254279	0.651707	0.0254279	0.646365
CESC	ENSR00000262509	0.366899	0.0279984	0.677531	0.0279984	0.667631
CESC	ENSR00000263062	0.500472	0.00491849	0.532722	0.00491849	0.928793
CESC	ENSR00000263774	0.130959	0.652209	0.0307067	0.652209	0.230308
CESC	ENSR00000264246	0.16299	0.0196243	0.967035	0.0196243	0.167838
CESC	ENSR00000264247	0.302361	0.0159725	0.972032	0.0159725	0.172262
CESC	ENSR00000264543	0.224989	0.039977	0.70973	0.039977	0.788423
CESC	ENSR00000264544	0.24606	0.0407863	0.712385	0.0407863	0.806329
CESC	ENSR00000264768	0.372582	0.0342304	0.80615	0.0342304	0.951147
CESC	ENSR00000264769	0.356597	0.0300196	0.805801	0.0300196	0.933749
CESC	ENSR00000267136	0.968554	0.645472	0.00742103	0.645472	0.125159
CESC	ENSR00000272484	0.552418	0.253689	0.0426628	0.253689	0.460668
CESC	ENSR00000273268	0.171682	0.219207	0.00603867	0.219207	0.850879
CESC	ENSR00000274076	0.74363	0.623868	0.34542	0.623868	0.0116362
CESC	ENSR00000278208	0.851135	0.0237216	0.10765	0.0237216	0.840054
CESC	ENSR00000278918	0.25929	0.00915748	0.64377	0.00915748	0.360506
CESC	ENSR00000282076	0.979516	0.524496	0.0458829	0.524496	0.595384
CESC	ENSR00000284719	0.0502604	0.0130201	0.117395	0.0130201	0.737796
CESC	ENSR00000284906	0.00410746	0.687258	0.347934	0.687258	0.583368
CESC	ENSR00000286047	0.673609	0.22205	0.14087	0.22205	0.0404797
CESC	ENSR00000287548	0.0668796	0.187907	0.619626	0.187907	0.0338938
CESC	ENSR00000288220	0.0387754	0.0949686	0.851366	0.0949686	0.591412
CESC	ENSR00000288221	0.0400808	0.024234	0.853085	0.024234	0.537665
CESC	ENSR00000288414	0.0121339	0.632855	0.991503	0.632855	0.524024
CESC	ENSR00000288415	0.0123345	0.636634	0.991552	0.636634	0.523346
CESC	ENSR00000290504	0.0161155	0.754753	0.443644	0.754753	0.901195
CESC	ENSR00000297000	0.0358722	0.65514	0.462494	0.65514	0.330303
CESC	ENSR00000297238	0.0341027	0.881023	0.981515	0.881023	0.158871
CESC	ENSR00000298756	0.0221206	0.0629415	0.812853	0.0629415	0.8105
CESC	ENSR00000301860	0.0246844	0.953812	0.351502	0.953812	0.0356927
CESC	ENSR00000301957	0.0367359	0.338274	0.942753	0.338274	0.856535
CESC	ENSR00000302514	0.541594	0.687768	0.274966	0.687768	0.00875185
CESC	ENSR00000302515	0.540987	0.666638	0.266899	0.666638	0.00905506
CESC	ENSR00000302719	0.0096993	0.92754	0.768263	0.92754	0.00662867
CESC	ENSR00000302778	0.0402354	0.50365	0.545151	0.50365	0.0667744
CESC	ENSR00000305840	0.438135	0.688423	0.197608	0.688423	0.00921718
CESC	ENSR00000306124	0.109843	0.361015	0.0229664	0.361015	0.441015
CESC	ENSR00000306125	0.0365988	0.496291	0.0284915	0.496291	0.587836
CESC	ENSR00000306128	0.410228	0.657045	0.12069	0.657045	0.0110215
CESC	ENSR00000306266	0.206504	0.0397519	0.398876	0.0397519	0.0796375
CESC	ENSR00000307119	0.0455052	0.304726	0.243373	0.304726	0.685905
CESC	ENSR00000307817	0.048509	0.355952	0.453111	0.355952	0.536593
CESC	ENSR00000308258	0.579285	0.00123489	0.8012	0.00123489	0.967826
CESC	ENSR00000312662	0.0065947	0.788544	0.988084	0.788544	0.378336
CESC	ENSR00000313273	0.193675	0.236095	0.719647	0.236095	0.0273792
CESC	ENSR00000313345	0.0871542	0.00623656	0.382159	0.00623656	0.0690229
CESC	ENSR00000313680	0.385595	0.0362961	0.563673	0.0362961	0.166214
CESC	ENSR00000315700	0.764364	0.761674	0.0460258	0.761674	0.0017969
CESC	ENSR00000317502	0.194545	0.0099812	0.5695	0.0099812	0.494477
CESC	ENSR00000317885	0.000195815	0.0521163	0.494309	0.0521163	0.754136
CESC	ENSR00000317886	0.000213271	0.0470472	0.49193	0.0470472	0.775121
CESC	ENSR00000317887	0.000341499	0.0493616	0.514983	0.0493616	0.77953
CESC	ENSR00000317983	0.103212	0.0192161	0.697059	0.0192161	0.641737
CESC	ENSR00000318161	0.366365	0.0459487	0.384339	0.0459487	0.799224
CESC	ENSR00000320261	0.0328689	0.239703	0.874874	0.239703	0.372164
CESC	ENSR00000321433	0.336974	0.798446	0.0244344	0.798446	0.971394
CESC	ENSR00000324031	0.220047	0.23516	0.000170817	0.23516	0.310898
CESC	ENSR00000326714	0.26042	0.00491832	0.0725091	0.00491832	0.903244
CESC	ENSR00000326801	0.754299	0.959929	0.013934	0.959929	0.877689
CESC	ENSR00000328274	0.460554	0.0428242	0.242889	0.0428242	0.506162
CESC	ENSR00000328996	0.118223	0.507227	0.041938	0.507227	0.141603
CESC	ENSR00000328997	0.434953	0.756271	0.0258153	0.756271	0.262764
CESC	ENSR00000329321	0.93908	0.816912	0.00153241	0.816912	0.518926
CESC	ENSR00000329963	0.137814	0.0362854	0.154335	0.0362854	0.785263
CESC	ENSR00000331878	0.630128	0.0927493	0.047183	0.0927493	0.799153
CESC	ENSR00000333924	0.659509	0.551871	0.0365665	0.551871	0.907834
CESC	ENSR00000335769	0.0138868	0.621533	0.840964	0.621533	0.50302
CESC	ENSR00000335770	0.0183627	0.591166	0.800915	0.591166	0.500117
CESC	ENSR00000335771	0.0227022	0.5547	0.757014	0.5547	0.478839
CESC	ENSR00000336262	0.198724	0.0144793	0.60246	0.0144793	0.501698
CESC	ENSR00000336429	0.0375832	0.40092	0.484184	0.40092	0.274346
CESC	ENSR00000336446	0.3016	0.458447	0.00029766	0.458447	0.344459
CESC	ENSR00000337550	0.00934449	0.740698	0.297779	0.740698	0.960531
CESC	ENSR00000337551	0.00876713	0.76935	0.305237	0.76935	0.94052
CESC	ENSR00000337777	0.0375283	0.689026	0.420701	0.689026	0.478535
CESC	ENSR00000337904	0.105527	0.642729	0.0860789	0.642729	0.0324993
CESC	ENSR00000337905	0.108424	0.637472	0.0871328	0.637472	0.0318109
CESC	ENSR00000337906	0.109669	0.640338	0.089781	0.640338	0.0336369
CESC	ENSR00000338303	0.322819	0.00159817	0.529418	0.00159817	0.453122
CESC	ENSR00000339537	0.863845	0.430634	0.288974	0.430634	0.025426
CESC	ENSR00000342021	0.00725601	0.00871719	0.735831	0.00871719	0.410357
CHOL	ENSR00000006420	0.967101	NA	0.0204511	NA	NA
CHOL	ENSR00000006421	0.983854	NA	0.0173603	NA	NA
CHOL	ENSR00000011610	0.177378	NA	0.00838592	NA	NA
CHOL	ENSR00000012260	0.66111	NA	0.0020658	NA	NA
CHOL	ENSR00000012464	0.275715	NA	0.0266641	NA	NA
CHOL	ENSR00000012873	0.485188	NA	0.0194242	NA	NA
CHOL	ENSR00000012874	0.326911	NA	0.0262088	NA	NA
CHOL	ENSR00000012875	0.353703	NA	0.0178808	NA	NA
CHOL	ENSR00000013287	0.452976	NA	0.00805862	NA	NA
CHOL	ENSR00000013288	0.863063	NA	0.00247072	NA	NA
CHOL	ENSR00000013332	0.815597	NA	0.00404632	NA	NA
CHOL	ENSR00000013333	0.24675	NA	0.00459322	NA	NA
CHOL	ENSR00000013534	0.43873	NA	0.0336661	NA	NA
CHOL	ENSR00000014072	0.410484	NA	0.0259123	NA	NA
CHOL	ENSR00000014073	0.417961	NA	0.00954556	NA	NA
CHOL	ENSR00000021214	0.538182	NA	0.0479226	NA	NA
CHOL	ENSR00000029554	0.668058	NA	0.0468638	NA	NA
CHOL	ENSR00000038731	0.620639	NA	0.00106411	NA	NA
CHOL	ENSR00000040994	0.681204	NA	0.00940215	NA	NA
CHOL	ENSR00000045532	0.833917	NA	0.0449114	NA	NA
CHOL	ENSR00000045533	0.653977	NA	0.0309965	NA	NA
CHOL	ENSR00000045534	0.663356	NA	0.0291187	NA	NA
CHOL	ENSR00000045535	0.653872	NA	0.0279733	NA	NA
CHOL	ENSR00000053628	0.957907	NA	0.0373443	NA	NA
CHOL	ENSR00000053629	NA	NA	0.037062	NA	NA
CHOL	ENSR00000058383	0.327621	NA	0.0167225	NA	NA
CHOL	ENSR00000060908	0.582873	NA	0.0176819	NA	NA
CHOL	ENSR00000060909	0.621512	NA	0.0180462	NA	NA
CHOL	ENSR00000061967	0.90832	NA	0.0303133	NA	NA
CHOL	ENSR00000061968	0.824211	NA	0.0125237	NA	NA
CHOL	ENSR00000065683	0.484646	NA	0.0472806	NA	NA
CHOL	ENSR00000065684	0.484655	NA	0.0472706	NA	NA
CHOL	ENSR00000065685	0.442984	NA	0.0224397	NA	NA
CHOL	ENSR00000065907	0.698431	NA	0.00358703	NA	NA
CHOL	ENSR00000066296	0.779253	NA	0.0117635	NA	NA
CHOL	ENSR00000072734	0.209484	NA	0.0159135	NA	NA
CHOL	ENSR00000073844	0.486158	NA	7.5755e-11	NA	NA
CHOL	ENSR00000084775	0.781074	NA	0.00511247	NA	NA
CHOL	ENSR00000085004	0.128806	NA	0.047437	NA	NA
CHOL	ENSR00000085043	0.334008	NA	0.000439059	NA	NA
CHOL	ENSR00000089386	0.527504	NA	0.0347219	NA	NA
CHOL	ENSR00000090600	0.426778	NA	0.0171476	NA	NA
CHOL	ENSR00000090601	0.399382	NA	0.0131649	NA	NA
CHOL	ENSR00000091521	0.306911	NA	0.00284171	NA	NA
CHOL	ENSR00000092918	0.522396	NA	4.92483e-06	NA	NA
CHOL	ENSR00000092919	0.596875	NA	4.33882e-06	NA	NA
CHOL	ENSR00000115682	0.511634	NA	0.0176275	NA	NA
CHOL	ENSR00000115689	0.655612	NA	0.0221422	NA	NA
CHOL	ENSR00000115690	0.560177	NA	0.018785	NA	NA
CHOL	ENSR00000116070	0.282399	NA	0.00830224	NA	NA
CHOL	ENSR00000116071	0.292031	NA	0.00346583	NA	NA
CHOL	ENSR00000116072	0.302038	NA	0.00261281	NA	NA
CHOL	ENSR00000116073	0.122795	NA	0.00112382	NA	NA
CHOL	ENSR00000119992	0.489926	NA	0.000549904	NA	NA
CHOL	ENSR00000123484	0.229695	NA	0.00309221	NA	NA
CHOL	ENSR00000128364	0.493618	NA	1.30741e-06	NA	NA
CHOL	ENSR00000128786	0.343739	NA	0.00274082	NA	NA
CHOL	ENSR00000134111	0.433107	NA	6.08347e-05	NA	NA
CHOL	ENSR00000137914	0.678193	NA	0.0413972	NA	NA
CHOL	ENSR00000141748	0.602955	NA	0.0347287	NA	NA
CHOL	ENSR00000142545	0.263218	NA	0.0146461	NA	NA
CHOL	ENSR00000142546	0.317727	NA	0.00504023	NA	NA
CHOL	ENSR00000142628	0.852961	NA	0.0328304	NA	NA
CHOL	ENSR00000144337	0.486354	NA	0.039285	NA	NA
CHOL	ENSR00000148474	0.652498	NA	0.0209162	NA	NA
CHOL	ENSR00000148475	0.497948	NA	0.0204964	NA	NA
CHOL	ENSR00000148476	0.452298	NA	0.0157739	NA	NA
CHOL	ENSR00000160397	0.239114	NA	0.0216459	NA	NA
CHOL	ENSR00000164707	0.274263	NA	0.027574	NA	NA
CHOL	ENSR00000170061	0.29875	NA	0.000705482	NA	NA
CHOL	ENSR00000170421	0.18671	NA	0.00551308	NA	NA
CHOL	ENSR00000170422	0.153928	NA	0.00329034	NA	NA
CHOL	ENSR00000170423	0.150165	NA	0.00183048	NA	NA
CHOL	ENSR00000170836	0.962511	NA	0.0391177	NA	NA
CHOL	ENSR00000177500	0.364445	NA	0.00965	NA	NA
CHOL	ENSR00000186875	0.722656	NA	0.00354381	NA	NA
CHOL	ENSR00000199772	0.639956	NA	0.0130873	NA	NA
CHOL	ENSR00000206777	0.996973	NA	0.0145627	NA	NA
CHOL	ENSR00000212835	0.539672	NA	0.0241385	NA	NA
CHOL	ENSR00000213403	0.63255	NA	0.0395031	NA	NA
CHOL	ENSR00000216251	0.623296	NA	0.041084	NA	NA
CHOL	ENSR00000236796	0.372924	NA	0.000831443	NA	NA
CHOL	ENSR00000259488	0.294058	NA	0.041588	NA	NA
CHOL	ENSR00000266089	0.663347	NA	0.0312387	NA	NA
CHOL	ENSR00000266090	0.656891	NA	0.0280159	NA	NA
CHOL	ENSR00000268963	NA	NA	0.0369466	NA	NA
CHOL	ENSR00000273268	0.484655	NA	0.0472706	NA	NA
CHOL	ENSR00000277229	0.630487	NA	0.0165936	NA	NA
CHOL	ENSR00000280261	0.130081	NA	0.047052	NA	NA
CHOL	ENSR00000282517	0.26143	NA	0.00343106	NA	NA
CHOL	ENSR00000294666	0.95396	NA	0.0423999	NA	NA
CHOL	ENSR00000296389	0.851644	NA	0.00235857	NA	NA
CHOL	ENSR00000297238	0.432828	NA	0.000142978	NA	NA
CHOL	ENSR00000313273	0.318707	NA	0.00218405	NA	NA
CHOL	ENSR00000325271	0.694926	NA	0.0342076	NA	NA
CHOL	ENSR00000325272	0.67833	NA	0.0360121	NA	NA
CHOL	ENSR00000325273	0.670654	NA	0.0361739	NA	NA
CHOL	ENSR00000335236	0.698824	NA	0.0024262	NA	NA
CHOL	ENSR00000339888	0.427737	NA	0.02203	NA	NA
COAD	ENSR00000000137	0.851916	8.86293e-09	0.557568	NA	NA
COAD	ENSR00000000138	0.714649	1.49406e-10	0.42726	NA	NA
COAD	ENSR00000000139	0.750643	4.77512e-07	0.371979	NA	NA
COAD	ENSR00000000140	0.909585	1.41972e-05	0.278729	NA	NA
COAD	ENSR00000000423	0.433083	5.62852e-11	0.805163	NA	NA
COAD	ENSR00000000424	0.111957	3.86219e-16	0.724685	NA	NA
COAD	ENSR00000000425	0.0486324	9.34105e-17	0.706226	NA	NA
COAD	ENSR00000000426	0.0488922	1.02338e-16	0.669511	NA	NA
COAD	ENSR00000000427	0.0419646	5.12582e-16	0.624173	NA	NA
COAD	ENSR00000004207	0.508137	1.35292e-10	0.00145257	NA	NA
COAD	ENSR00000004594	0.700062	2.27791e-15	0.0136594	NA	NA
COAD	ENSR00000010969	0.464417	3.64837e-08	0.0236288	NA	NA
COAD	ENSR00000011593	0.314014	0.00536718	0.249655	NA	NA
COAD	ENSR00000013533	0.150287	0.000576137	0.0121585	NA	NA
COAD	ENSR00000014087	0.162442	3.06031e-05	0.021037	NA	NA
COAD	ENSR00000016276	0.0536272	0.123892	0.0305503	NA	NA
COAD	ENSR00000018453	0.398473	3.44995e-08	0.821442	NA	NA
COAD	ENSR00000018454	0.506977	7.59762e-09	0.85453	NA	NA
COAD	ENSR00000018455	0.564358	6.59164e-09	0.840936	NA	NA
COAD	ENSR00000018456	0.606719	5.76008e-09	0.830325	NA	NA
COAD	ENSR00000019147	0.704635	0.00147184	0.50905	NA	NA
COAD	ENSR00000026507	0.309082	0.039518	0.224677	NA	NA
COAD	ENSR00000027227	0.0244732	0.687292	0.853912	NA	NA
COAD	ENSR00000030867	0.765967	6.68506e-10	0.933036	NA	NA
COAD	ENSR00000031041	0.0398627	6.17161e-05	0.340406	NA	NA
COAD	ENSR00000031042	0.237975	1.22741e-06	0.0676445	NA	NA
COAD	ENSR00000031043	0.139206	1.48983e-06	0.0544128	NA	NA
COAD	ENSR00000035095	0.105433	0.0070861	0.11826	NA	NA
COAD	ENSR00000035911	0.338151	2.56546e-09	0.000539516	NA	NA
COAD	ENSR00000035912	0.846592	3.17977e-11	0.000645234	NA	NA
COAD	ENSR00000035913	0.438578	9.99357e-14	0.00527795	NA	NA
COAD	ENSR00000035914	0.58803	1.07788e-12	0.00201041	NA	NA
COAD	ENSR00000035915	0.898483	2.27495e-10	0.00043955	NA	NA
COAD	ENSR00000035916	0.821864	1.88948e-09	0.000556456	NA	NA
COAD	ENSR00000039047	0.427218	0.000126046	0.0925045	NA	NA
COAD	ENSR00000039212	0.636322	0.487327	0.0471992	NA	NA
COAD	ENSR00000039213	0.607358	0.541804	0.0448768	NA	NA
COAD	ENSR00000041223	0.728372	0.0237243	0.0715491	NA	NA
COAD	ENSR00000041224	0.601997	0.00490355	0.418953	NA	NA
COAD	ENSR00000041607	0.228623	1.02005e-10	0.291991	NA	NA
COAD	ENSR00000043025	0.657849	0.00518717	0.696178	NA	NA
COAD	ENSR00000047079	0.228098	0.0250292	0.264005	NA	NA
COAD	ENSR00000047484	0.275269	0.00155634	0.270433	NA	NA
COAD	ENSR00000049006	0.125951	0.00695533	0.823026	NA	NA
COAD	ENSR00000050878	0.218521	0.344219	0.0486872	NA	NA
COAD	ENSR00000053727	0.684286	0.0104425	0.0908629	NA	NA
COAD	ENSR00000058381	0.714534	5.56711e-06	0.487752	NA	NA
COAD	ENSR00000058382	0.848405	4.19828e-05	0.465713	NA	NA
COAD	ENSR00000058383	0.723181	1.08515e-06	0.470482	NA	NA
COAD	ENSR00000058548	0.183042	0.0487464	0.56038	NA	NA
COAD	ENSR00000059269	0.60066	3.53206e-08	0.692602	NA	NA
COAD	ENSR00000060908	0.630575	0.00520503	0.0111783	NA	NA
COAD	ENSR00000060909	0.630399	0.0038273	0.00802472	NA	NA
COAD	ENSR00000061967	0.830903	1.24085e-06	0.479889	NA	NA
COAD	ENSR00000061968	0.902475	2.37777e-08	0.39292	NA	NA
COAD	ENSR00000065199	0.994356	0.00446751	0.375548	NA	NA
COAD	ENSR00000065658	0.0471218	0.640326	0.537362	NA	NA
COAD	ENSR00000065683	0.229882	0.0224816	0.5022	NA	NA
COAD	ENSR00000065684	0.229909	0.0225091	0.502252	NA	NA
COAD	ENSR00000065685	0.284678	0.011128	0.447318	NA	NA
COAD	ENSR00000066197	0.0987846	0.0066279	0.0527302	NA	NA
COAD	ENSR00000066198	0.115145	0.00228621	0.038647	NA	NA
COAD	ENSR00000066199	0.0763913	0.0345176	0.0980002	NA	NA
COAD	ENSR00000066222	0.409715	1.63454e-06	0.122463	NA	NA
COAD	ENSR00000066223	0.560475	6.53988e-08	0.037436	NA	NA
COAD	ENSR00000068614	0.529003	1.0703e-05	0.294979	NA	NA
COAD	ENSR00000073844	0.638136	0.0261607	0.0115561	NA	NA
COAD	ENSR00000075569	0.0771118	0.0282138	0.151459	NA	NA
COAD	ENSR00000077106	0.97541	2.18852e-05	0.109551	NA	NA
COAD	ENSR00000080396	0.0728482	0.00194388	0.414462	NA	NA
COAD	ENSR00000083753	0.364474	0.67528	0.019565	NA	NA
COAD	ENSR00000084403	0.0705992	0.403313	0.0423727	NA	NA
COAD	ENSR00000085790	0.662409	0.000208358	1.7906e-07	NA	NA
COAD	ENSR00000085791	0.695322	3.41542e-05	6.13527e-06	NA	NA
COAD	ENSR00000085792	0.664482	1.72901e-05	6.19603e-06	NA	NA
COAD	ENSR00000087861	0.130331	0.0129436	0.00307704	NA	NA
COAD	ENSR00000088030	0.423262	0.00284787	0.657615	NA	NA
COAD	ENSR00000092461	0.96886	0.864698	0.0128366	NA	NA
COAD	ENSR00000092462	0.930653	0.878828	0.0148525	NA	NA
COAD	ENSR00000096250	0.921089	8.7344e-08	0.783201	NA	NA
COAD	ENSR00000096251	0.875001	1.3943e-07	0.748621	NA	NA
COAD	ENSR00000096252	0.870267	1.98693e-07	0.72648	NA	NA
COAD	ENSR00000096253	0.960102	6.48738e-07	0.520748	NA	NA
COAD	ENSR00000096254	0.992812	6.34565e-07	0.50757	NA	NA
COAD	ENSR00000096255	0.939066	6.43743e-05	0.351968	NA	NA
COAD	ENSR00000096258	0.627971	2.32658e-06	0.223956	NA	NA
COAD	ENSR00000096259	0.62758	8.02984e-06	0.233077	NA	NA
COAD	ENSR00000097137	0.591478	1.32161e-09	0.157025	NA	NA
COAD	ENSR00000106057	0.358851	0.0006103	0.0523478	NA	NA
COAD	ENSR00000106418	0.0637625	0.000773782	0.0106833	NA	NA
COAD	ENSR00000111307	0.0601515	0.549538	0.00524122	NA	NA
COAD	ENSR00000115689	0.605853	0.0053738	0.0614701	NA	NA
COAD	ENSR00000115690	0.614193	0.000713952	0.0444012	NA	NA
COAD	ENSR00000117503	0.000804098	9.38662e-09	0.0016086	NA	NA
COAD	ENSR00000118617	0.00339948	0.21172	0.0620309	NA	NA
COAD	ENSR00000123167	0.0213488	0.0984469	0.0181214	NA	NA
COAD	ENSR00000126014	0.759237	0.000115504	0.0593435	NA	NA
COAD	ENSR00000126015	0.395006	1.18688e-07	0.0770781	NA	NA
COAD	ENSR00000126326	0.123069	5.4506e-05	0.0627333	NA	NA
COAD	ENSR00000133164	0.170376	0.00522822	0.242249	NA	NA
COAD	ENSR00000133165	0.105379	0.0066829	0.254272	NA	NA
COAD	ENSR00000133326	0.378903	0.107463	0.0324595	NA	NA
COAD	ENSR00000133397	0.0319709	0.0200995	0.0123782	NA	NA
COAD	ENSR00000133401	0.0732456	0.00846073	0.0261364	NA	NA
COAD	ENSR00000134462	0.0510713	2.78187e-11	0.122953	NA	NA
COAD	ENSR00000134475	0.201898	3.74047e-09	0.330537	NA	NA
COAD	ENSR00000135335	0.0144365	3.06837e-09	0.511575	NA	NA
COAD	ENSR00000136905	0.134583	0.000253212	0.319067	NA	NA
COAD	ENSR00000136906	0.106978	0.000555836	0.383893	NA	NA
COAD	ENSR00000136907	0.132484	0.00101007	0.340452	NA	NA
COAD	ENSR00000137753	0.628938	0.00552419	0.212254	NA	NA
COAD	ENSR00000139277	0.199958	6.83126e-05	0.131071	NA	NA
COAD	ENSR00000140824	0.734149	0.00233475	0.542128	NA	NA
COAD	ENSR00000140825	0.649861	0.00995564	0.707259	NA	NA
COAD	ENSR00000142545	0.910255	1.76484e-06	0.357641	NA	NA
COAD	ENSR00000142710	0.0222423	0.0278482	0.345731	NA	NA
COAD	ENSR00000148474	0.504389	0.00967674	0.387688	NA	NA
COAD	ENSR00000148475	0.322759	0.0126466	0.197864	NA	NA
COAD	ENSR00000148476	0.201321	0.0122463	0.130599	NA	NA
COAD	ENSR00000148786	0.365525	0.000802964	0.39635	NA	NA
COAD	ENSR00000151245	0.308326	0.00112955	0.11481	NA	NA
COAD	ENSR00000151246	0.348624	0.00146125	0.208666	NA	NA
COAD	ENSR00000151247	0.870513	0.000989548	0.344367	NA	NA
COAD	ENSR00000151513	0.348095	0.919089	0.047228	NA	NA
COAD	ENSR00000155785	0.00740046	0.0015608	0.000310424	NA	NA
COAD	ENSR00000155786	0.0230948	0.000796185	0.0141717	NA	NA
COAD	ENSR00000161565	0.502548	3.52389e-10	0.0821412	NA	NA
COAD	ENSR00000164478	0.129958	1.82059e-07	0.295457	NA	NA
COAD	ENSR00000164479	0.169604	1.86656e-07	0.303257	NA	NA
COAD	ENSR00000166220	0.820612	0.000675156	0.492136	NA	NA
COAD	ENSR00000169362	0.593003	1.01784e-06	0.588835	NA	NA
COAD	ENSR00000169363	0.519511	1.01976e-06	0.608804	NA	NA
COAD	ENSR00000169560	0.0234344	0.0133769	0.182695	NA	NA
COAD	ENSR00000169561	0.0280041	0.0190963	0.148546	NA	NA
COAD	ENSR00000170061	0.945115	0.0198582	0.0572127	NA	NA
COAD	ENSR00000175711	0.180949	3.59318e-05	0.234456	NA	NA
COAD	ENSR00000177511	0.607596	0.00650539	0.34292	NA	NA
COAD	ENSR00000177512	0.362391	0.00981201	0.310272	NA	NA
COAD	ENSR00000187665	5.26194e-05	0.00265844	0.517668	NA	NA
COAD	ENSR00000187666	4.3875e-05	0.00705748	0.512645	NA	NA
COAD	ENSR00000188467	0.467401	0.0172156	0.0641235	NA	NA
COAD	ENSR00000189515	0.0784551	0.0336349	0.827084	NA	NA
COAD	ENSR00000192016	0.658775	0.0273493	0.234065	NA	NA
COAD	ENSR00000192017	0.644958	0.0251906	0.19155	NA	NA
COAD	ENSR00000197050	0.184501	1.01807e-05	0.000257341	NA	NA
COAD	ENSR00000197051	0.233558	9.82181e-06	0.000158428	NA	NA
COAD	ENSR00000201430	0.571877	0.415846	0.0258595	NA	NA
COAD	ENSR00000205309	0.0787045	0.0319479	0.0654053	NA	NA
COAD	ENSR00000207017	0.465178	1.00725e-05	0.581732	NA	NA
COAD	ENSR00000208287	0.968329	1.16017e-06	0.223285	NA	NA
COAD	ENSR00000210351	0.0808294	4.8466e-05	0.198113	NA	NA
COAD	ENSR00000210777	0.0130628	0.00207764	0.939913	NA	NA
COAD	ENSR00000210920	0.40872	5.79306e-08	0.543283	NA	NA
COAD	ENSR00000211706	0.0818553	0.00199783	0.0317864	NA	NA
COAD	ENSR00000211832	0.191095	0.0366101	0.159565	NA	NA
COAD	ENSR00000212882	0.0752775	1.69686e-05	0.0364922	NA	NA
COAD	ENSR00000213692	0.0552736	0.00384377	0.0121609	NA	NA
COAD	ENSR00000216088	0.0511993	0.00736873	9.2669e-05	NA	NA
COAD	ENSR00000216129	0.156356	0.000154307	0.00782525	NA	NA
COAD	ENSR00000216272	0.365015	0.00231411	0.0112187	NA	NA
COAD	ENSR00000216273	0.440844	0.000409538	0.00526731	NA	NA
COAD	ENSR00000219496	0.192698	0.00146946	0.00527758	NA	NA
COAD	ENSR00000220199	0.144513	1.11761e-06	0.604377	NA	NA
COAD	ENSR00000223532	0.375908	2.86726e-22	0.795608	NA	NA
COAD	ENSR00000223533	0.39282	1.53426e-20	0.771281	NA	NA
COAD	ENSR00000228046	0.845105	0.00485379	0.174619	NA	NA
COAD	ENSR00000230496	0.70954	1.74736e-06	0.194651	NA	NA
COAD	ENSR00000230497	0.579141	5.16221e-07	0.227271	NA	NA
COAD	ENSR00000232284	0.220607	0.000261607	0.0403113	NA	NA
COAD	ENSR00000232313	0.810428	1.8694e-07	0.406982	NA	NA
COAD	ENSR00000232320	0.0880186	0.0058938	0.31125	NA	NA
COAD	ENSR00000234015	0.243914	0.133272	0.0207117	NA	NA
COAD	ENSR00000234909	0.346581	0.0748379	0.0170354	NA	NA
COAD	ENSR00000234910	0.109571	0.0262527	0.0666682	NA	NA
COAD	ENSR00000235343	0.630077	4.89901e-08	0.167382	NA	NA
COAD	ENSR00000236796	0.695496	0.158964	0.00877467	NA	NA
COAD	ENSR00000238462	0.0171834	0.210533	0.0323361	NA	NA
COAD	ENSR00000241399	0.50373	0.634541	0.0202972	NA	NA
COAD	ENSR00000243144	0.297084	0.114435	0.000901589	NA	NA
COAD	ENSR00000246727	0.232349	0.000299712	0.0766748	NA	NA
COAD	ENSR00000247025	0.342679	0.0157773	0.909049	NA	NA
COAD	ENSR00000247261	0.829051	0.0410258	0.34896	NA	NA
COAD	ENSR00000247262	0.883819	0.0345733	0.34613	NA	NA
COAD	ENSR00000247300	0.905839	0.0129696	0.120086	NA	NA
COAD	ENSR00000247402	0.636689	3.22276e-06	0.132681	NA	NA
COAD	ENSR00000249912	0.512251	1.99476e-10	0.775176	NA	NA
COAD	ENSR00000249913	0.111957	3.86219e-16	0.724685	NA	NA
COAD	ENSR00000251064	0.55109	5.185e-11	0.00135179	NA	NA
COAD	ENSR00000251157	0.704821	1.85207e-15	0.0134571	NA	NA
COAD	ENSR00000252733	0.4201	0.0200444	0.42417	NA	NA
COAD	ENSR00000253442	0.419481	3.34625e-08	0.0250803	NA	NA
COAD	ENSR00000255504	0.115886	0.135186	0.0371351	NA	NA
COAD	ENSR00000256253	0.619695	6.56478e-09	0.828834	NA	NA
COAD	ENSR00000258386	0.00340992	7.21202e-08	0.682034	NA	NA
COAD	ENSR00000260538	0.778656	5.44582e-10	0.945749	NA	NA
COAD	ENSR00000260651	0.147907	1.86052e-06	0.0448119	NA	NA
COAD	ENSR00000260944	0.326122	0.0464332	0.990846	NA	NA
COAD	ENSR00000262001	0.119627	0.00625617	0.128126	NA	NA
COAD	ENSR00000262415	0.474644	1.1967e-13	0.00490635	NA	NA
COAD	ENSR00000262508	0.17247	9.04088e-07	0.41053	NA	NA
COAD	ENSR00000262509	0.161747	1.23716e-07	0.366547	NA	NA
COAD	ENSR00000263611	0.951553	0.00221237	0.217561	NA	NA
COAD	ENSR00000264543	0.603846	1.96727e-11	0.0122139	NA	NA
COAD	ENSR00000264544	0.587486	1.44446e-12	0.00996738	NA	NA
COAD	ENSR00000264768	0.50526	4.64377e-12	0.177607	NA	NA
COAD	ENSR00000264769	0.669146	7.60496e-11	0.189777	NA	NA
COAD	ENSR00000265981	0.806787	0.000247227	0.162062	NA	NA
COAD	ENSR00000269046	0.0384161	0.0466112	0.101311	NA	NA
COAD	ENSR00000271728	0.835727	5.51116e-05	0.0867242	NA	NA
COAD	ENSR00000271903	0.128508	9.87874e-11	0.271181	NA	NA
COAD	ENSR00000272944	0.299563	0.000589169	0.02236	NA	NA
COAD	ENSR00000273268	0.229909	0.0225091	0.502252	NA	NA
COAD	ENSR00000280835	0.635812	0.000229513	1.17106e-07	NA	NA
COAD	ENSR00000280836	0.578918	1.58873e-05	3.96547e-06	NA	NA
COAD	ENSR00000282764	0.928634	0.876915	0.0147703	NA	NA
COAD	ENSR00000284191	0.296476	0.0114451	0.221575	NA	NA
COAD	ENSR00000287071	0.359879	0.0006172	0.0544457	NA	NA
COAD	ENSR00000289713	0.0490721	0.0126265	0.0844721	NA	NA
COAD	ENSR00000292478	0.920952	0.0183299	0.038019	NA	NA
COAD	ENSR00000297238	0.0598063	1.53451e-05	0.0121656	NA	NA
COAD	ENSR00000297555	0.0725331	0.00327156	0.0145664	NA	NA
COAD	ENSR00000303393	0.167931	3.65992e-10	0.794568	NA	NA
COAD	ENSR00000304730	0.343641	0.00536683	0.355906	NA	NA
COAD	ENSR00000304731	0.348788	0.00418205	0.35088	NA	NA
COAD	ENSR00000307963	0.125171	0.0151055	0.0681621	NA	NA
COAD	ENSR00000308258	0.0816906	7.41402e-08	0.481047	NA	NA
COAD	ENSR00000308259	0.129785	3.80382e-07	0.298055	NA	NA
COAD	ENSR00000310482	0.590265	1.08904e-06	0.589043	NA	NA
COAD	ENSR00000310568	0.0220391	0.0245986	0.156814	NA	NA
COAD	ENSR00000313236	0.800762	2.86667e-08	0.812569	NA	NA
COAD	ENSR00000313273	0.44482	0.888977	0.00964056	NA	NA
COAD	ENSR00000317500	4.9018e-05	0.00323046	0.523769	NA	NA
COAD	ENSR00000317501	4.58235e-05	0.00967479	0.529232	NA	NA
COAD	ENSR00000318131	0.0751457	0.0293078	0.820223	NA	NA
COAD	ENSR00000318663	0.647318	1.65822e-08	0.308825	NA	NA
COAD	ENSR00000320173	0.00764676	0.563834	0.0288439	NA	NA
COAD	ENSR00000324264	0.46257	1.00189e-05	0.581113	NA	NA
COAD	ENSR00000324722	0.774095	3.94655e-07	0.150565	NA	NA
COAD	ENSR00000326525	0.0748364	1.70195e-05	0.0364596	NA	NA
COAD	ENSR00000326714	0.020204	0.349243	0.313826	NA	NA
COAD	ENSR00000326719	0.204916	0.00284544	0.0311204	NA	NA
COAD	ENSR00000328912	0.192698	0.00146946	0.00527758	NA	NA
COAD	ENSR00000329454	0.170317	0.0258927	0.522626	NA	NA
COAD	ENSR00000333353	0.974181	1.57564e-07	0.134575	NA	NA
COAD	ENSR00000333355	0.729724	1.72167e-06	0.182968	NA	NA
COAD	ENSR00000333814	0.634685	1.80502e-06	0.00878713	NA	NA
COAD	ENSR00000333971	0.475756	0.146559	0.0287158	NA	NA
COAD	ENSR00000334026	0.700826	3.49675e-08	0.27763	NA	NA
COAD	ENSR00000334027	0.810384	1.87307e-07	0.406989	NA	NA
COAD	ENSR00000335074	0.113111	0.0280502	0.0643892	NA	NA
COAD	ENSR00000335220	0.200261	0.00020019	0.978212	NA	NA
COAD	ENSR00000335221	0.874885	1.80954e-05	0.799383	NA	NA
COAD	ENSR00000335224	0.829665	5.18435e-09	0.216405	NA	NA
COAD	ENSR00000335671	0.63243	0.000116614	0.675397	NA	NA
COAD	ENSR00000335672	0.695652	0.000192992	0.730813	NA	NA
COAD	ENSR00000335673	0.918265	1.05507e-07	0.202177	NA	NA
COAD	ENSR00000336877	0.565504	0.000701911	0.278825	NA	NA
COAD	ENSR00000339525	0.0457672	0.000740787	0.66819	NA	NA
COAD	ENSR00000339537	0.122884	0.0149872	0.844863	NA	NA
COAD	ENSR00000341740	0.609654	2.27891e-06	0.0246454	NA	NA
COAD	ENSR00000342021	0.0405224	0.0916396	0.00374055	NA	NA
DLBC	ENSR00000011593	0.204034	NA	0.0465864	NA	NA
DLBC	ENSR00000018886	0.0444038	NA	0.367805	NA	NA
DLBC	ENSR00000018887	0.0457918	NA	0.414525	NA	NA
DLBC	ENSR00000025461	0.290132	NA	0.0361902	NA	NA
DLBC	ENSR00000025462	0.355568	NA	0.0357019	NA	NA
DLBC	ENSR00000045563	0.169762	NA	0.0128683	NA	NA
DLBC	ENSR00000045564	0.294339	NA	0.0372391	NA	NA
DLBC	ENSR00000046002	0.566295	NA	0.0265182	NA	NA
DLBC	ENSR00000060908	0.648201	NA	0.0151109	NA	NA
DLBC	ENSR00000060909	0.635083	NA	0.0104131	NA	NA
DLBC	ENSR00000061052	0.0377212	NA	0.0967725	NA	NA
DLBC	ENSR00000073844	0.957894	NA	0.0241474	NA	NA
DLBC	ENSR00000084403	0.143223	NA	0.0245391	NA	NA
DLBC	ENSR00000085229	0.0349126	NA	0.271056	NA	NA
DLBC	ENSR00000111780	0.768486	NA	0.0229669	NA	NA
DLBC	ENSR00000111781	0.773818	NA	0.0231831	NA	NA
DLBC	ENSR00000117572	0.0348965	NA	0.26378	NA	NA
DLBC	ENSR00000143059	0.660475	NA	0.0225745	NA	NA
DLBC	ENSR00000154577	0.0409021	NA	0.844872	NA	NA
DLBC	ENSR00000158215	0.592408	NA	0.0232479	NA	NA
DLBC	ENSR00000161712	0.132812	NA	0.0322774	NA	NA
[truncated: 12,233 more rows]
